# Supplementary material for: Integrative analysis for the discovery of lung cancer serological markers and validation by MRM-MS
Source: PLoS One. 2017 Aug 24;12(8):e0183896. doi: 10.1371/journal.pone.0183896 (PMC5570484; doi:10.1371/journal.pone.0183896)
Supplement: S1 Table — (XLSX) [file pone.0183896.s003.xlsx]

## Sheet: Table_S1
Supplemental Table S1. DEGs of lung cancer tissues obtained by quantitative analysis of GEO datasets
affy_id	symbol	log_fc	p-value
1007_s_at	DDR1	0.453538	2.90398e-20
1053_at	RFC2	0.378231	2.0225e-12
117_at	HSPA6	-0.440197	1.10398e-09
121_at	PAX8	-0.106495	0.000866176
1255_g_at	GUCA1A	0.242733	7.00248e-09
1294_at	MIR5193	-0.674573	1.6665e-49
1316_at	THRA	0.101253	0.00213216
1320_at	PTPN21	-0.730868	1.27361e-69
1405_i_at	CCL5	-0.886103	2.22752e-20
1431_at	CYP2E1	-0.000264182	0.992998
1438_at	EPHB3	0.4571	1.85671e-12
1487_at	ESRRA	-0.0238157	0.509304
1494_f_at	CYP2A6	-0.133182	0.000236223
1552256_a_at	SCARB1	-0.42595	6.29573e-14
1552257_a_at	TTLL12	0.652101	3.80143e-34
1552258_at	LINC00152	-0.0206023	0.452742
1552261_at	WFDC2	0.374353	2.94169e-18
1552263_at	MAPK1	-0.58544	1.49098e-30
1552264_a_at	MAPK1	-0.602041	2.65958e-19
1552266_at	ADAM32	0.112227	2.08466e-06
1552269_at	SPATA17	0.0782251	0.0417078
1552271_at	PRR22	-0.0202905	0.547369
1552272_a_at	PRR22	-0.186178	1.14774e-09
1552274_at	PXK	-0.618259	1.82504e-30
1552275_s_at	PXK	-0.553291	4.06804e-23
1552276_a_at	VPS18	-0.211156	3.41926e-11
1552277_a_at	MSANTD3	-0.0259596	0.643598
1552278_a_at	SLC46A1	-0.0188707	0.684498
1552279_a_at	SLC46A1	-0.00710561	0.824606
1552280_at	TIMD4	-0.207453	0.000224422
1552281_at	SLC39A5	-0.0113326	0.752583
1552283_s_at	ZDHHC11	-0.580665	7.02932e-08
1552286_at	ATP6V1E2	0.565646	3.99412e-31
1552287_s_at	AFG3L1P	-0.00925203	0.882254
1552288_at	CILP2	0.377302	2.76073e-11
1552289_a_at	CILP2	0.769736	4.64014e-26
1552291_at	PIGX	0.725859	6.93143e-32
1552293_at	TMEM196	-0.19801	1.87187e-18
1552295_a_at	SLC39A13	-0.251079	1.26951e-08
1552296_at	BEST4	0.171514	7.8618e-07
1552299_at	AK9	0.263403	1.6643e-11
1552301_a_at	CORO6	-0.233744	1.18686e-15
1552302_at	TMEM106A	0.480654	2.73333e-12
1552303_a_at	TMEM106A	0.134273	7.60565e-05
1552304_at	ALG10	0.600351	8.71015e-44
1552306_at	ALG10	0.762612	6.09327e-44
1552307_a_at	TTC39C	0.585129	9.94044e-26
1552309_a_at	NEXN	-1.44629	3.86768e-60
1552310_at	C15orf40	0.0431574	0.415629
1552311_a_at	RAX2	0.00974497	0.660365
1552312_a_at	MFAP3	0.0295883	0.635893
1552314_a_at	EYA3	0.0856925	0.00676426
1552315_at	GIMAP1	-0.922052	4.8528e-58
1552316_a_at	GIMAP1	-1.22963	1.11817e-49
1552318_at	GIMAP1	-1.77018	1.32721e-124
1552319_a_at	KLK8	0.101064	0.019418
1552320_a_at	CCDC65	-0.358531	1.35388e-44
1552321_a_at	CCDC65	-0.391262	1.99755e-22
1552322_at	FAM122C	0.0534698	0.00325507
1552323_s_at	FAM122C	0.16824	0.00141217
1552325_at	CCDC11	-0.135158	9.45707e-09
1552326_a_at	CCDC11	-0.548235	1.84886e-10
1552327_at	ARMCX4	-0.47257	5.44748e-26
1552329_at	RBBP6	-0.0678541	0.27615
1552330_at	CENPBD1	0.0624991	0.304159
1552332_at	TRIOBP	-0.180247	5.67397e-10
1552334_at	TRIOBP	-0.0779243	0.0582612
1552335_at	CATSPER1	-0.232595	1.24653e-07
1552337_s_at	HOXD4	-0.0131968	0.723522
1552338_at	GSC	-0.0348971	0.276363
1552340_at	SP7	-0.0439293	0.0885444
1552343_s_at	PDE7A	0.262628	8.66923e-06
1552344_s_at	CNOT7	0.0472138	0.48144
1552347_at	CRYZL1	-0.290446	1.4699e-06
1552348_at	PRSS33	-0.296141	3.47272e-12
1552349_a_at	PRSS33	-0.178265	7.94725e-08
1552354_at	C19orf26	-0.029491	0.433333
1552355_s_at	C19orf26	-0.0157107	0.546972
1552359_at	MCMDC2	0.0744575	2.40704e-06
1552360_a_at	TIRAP	0.137416	0.000452914
1552362_a_at	LEAP2	-0.0155588	0.733652
1552364_s_at	MSI2	1.02432	2.84242e-63
1552365_at	SCIN	0.841401	3.20761e-10
1552367_a_at	SCIN	0.463223	4.63998e-06
1552368_at	CTCFL	0.10058	0.0904481
1552370_at	C4orf33	-0.0872357	0.111583
1552372_at	C4orf33	-0.0214888	0.0817212
1552373_s_at	C4orf33	-0.0401773	0.00747213
1552375_at	ZNF333	-0.0399003	0.111842
1552377_s_at	TVP23C	-0.0414184	0.10726
1552378_s_at	RDH10	0.609376	3.00165e-13
1552379_at	RDH10	-0.0173933	0.12894
1552381_at	SRSF12	0.111258	0.000439095
1552383_at	FAM71A	-0.180733	6.72657e-07
1552384_a_at	FAM71A	-0.255477	1.41918e-18
1552386_at	GAPT	-0.361833	2.44866e-08
1552388_at	FLJ30901	-1.25448	2.22904e-162
1552389_at	ERICH5	0.40074	3.25432e-12
1552390_a_at	ERICH5	1.06781	2.7008e-24
1552391_at	CCDC185	-0.0476876	0.0206459
1552393_at	ENTHD1	0.0706476	4.75106e-05
1552394_a_at	ENTHD1	0.151214	2.13278e-07
1552395_at	TSSK3	-0.15229	5.82617e-06
1552396_at	WFDC6	-0.0474496	0.0250127
1552398_a_at	CLEC12A	-1.63797	3.4332e-86
1552399_a_at	BRF1	-0.153664	1.29665e-06
1552400_a_at	C15orf27	-0.223774	1.0472e-15
1552401_a_at	BACH1	-0.0202864	0.30599
1552402_at	CALML6	-0.101739	6.35883e-06
1552405_at	NLRP5	-0.0252236	0.438706
1552408_at	ODF4	-0.00982164	0.562777
1552409_a_at	ODF4	0.0278366	0.275872
1552410_at	CLEC4F	-0.208658	3.14067e-14
1552411_at	DEFB106A	0.0262554	0.389708
1552412_a_at	DEFB106A	-0.0169991	0.356722
1552414_at	WFDC9	0.0440225	0.031437
1552415_a_at	WFDC9	-0.0210271	0.319273
1552417_a_at	NEDD1	0.326237	1.23909e-07
1552418_at	TTLL10	-0.0930071	0.000564547
1552419_s_at	TTLL10	-0.00100928	0.964042
1552421_a_at	CALR3	-0.0304512	0.131712
1552422_at	C10orf25	-0.494378	1.25459e-31
1552423_at	ETV3	-0.184833	1.63295e-08
1552424_at	KLHL10	-0.0766706	3.31919e-05
1552425_a_at	KLHL10	-0.0655254	0.00102703
1552426_a_at	TM2D3	0.193882	0.000542844
1552427_at	ZNF485	0.376513	4.26994e-30
1552430_at	WDR17	-0.0409608	0.0518853
1552432_at	MFSD6L	0.187618	1.08882e-08
1552436_a_at	CDH23	-0.163056	3.1749e-10
1552438_a_at	ANKAR	-0.0214256	0.160096
1552439_s_at	MEGF11	0.174525	0.0613987
1552440_at	GPR182	-0.16074	4.67124e-10
1552445_a_at	ESX1	9.21027e-05	0.996657
1552448_a_at	C8orf12	-0.00620075	0.784234
1552449_a_at	LOC653486	-0.0430969	0.054898
1552450_a_at	DNAJC5G	-0.0756551	0.00152676
1552452_at	WDR88	-0.0216375	0.161345
1552453_a_at	WDR88	0.0172611	0.389171
1552455_at	PRUNE2	0.0981807	0.06688
1552456_a_at	MBD3L2	0.00944898	0.713531
1552457_a_at	ADAMTSL1	-0.0055747	0.801208
1552458_at	MBD3L1	-0.120687	1.05297e-09
1552459_a_at	MBD3L1	-0.160295	4.15463e-10
1552461_at	FAM46D	0.0282767	0.0453232
1552463_at	SERPINB11	0.0695682	0.211545
1552466_x_at	LINC00161	-0.0546283	0.00013057
1552467_at	DSCR10	0.0296878	0.166887
1552468_a_at	DSCR10	-0.0574359	0.0109222
1552470_a_at	ABHD11	0.0128081	0.826144
1552472_a_at	ACAP2	0.406942	2.09431e-11
1552473_at	GAMT	0.241531	6.3059e-11
1552474_a_at	GAMT	0.0628309	0.219187
1552476_s_at	PLCD3	-0.307334	1.09825e-13
1552477_a_at	IRF6	0.864394	8.94472e-19
1552478_a_at	IRF6	0.180512	0.0174282
1552480_s_at	PTPRC	0.139639	0.000135628
1552481_s_at	MAN1A2	0.651252	1.08432e-34
1552482_at	RAPH1	0.383112	1.62992e-06
1552484_at	SMCR8	-0.146394	3.64142e-06
1552485_at	LACTB	-0.025615	0.648399
1552486_s_at	LACTB	-0.82555	5.45455e-24
1552487_a_at	BNC1	0.504721	3.07608e-06
1552489_s_at	MPP4	0.0128783	0.463663
1552490_at	LACE1	0.0992659	9.21015e-07
1552491_at	IDI2	0.000616355	0.97525
1552493_s_at	CYP11B1	0.0158163	0.48388
1552494_at	TAF8	-0.167477	3.23989e-09
1552496_a_at	COBL	-1.03542	1.95211e-47
1552497_a_at	SLAMF6	0.00879341	0.830679
1552498_at	ZSCAN20	0.0112509	0.59741
1552499_a_at	ZSCAN20	0.164361	1.39616e-13
1552501_a_at	GPBAR1	-0.597717	1.28738e-63
1552502_s_at	RHBDL2	1.14687	6.86623e-49
1552503_at	FRAS1	-0.00142083	0.949901
1552504_a_at	BRSK1	-0.230362	3.09029e-06
1552506_at	CRB2	-0.0560399	0.0128264
1552507_at	KCNE4	0.595708	3.56041e-12
1552508_at	KCNE4	0.168686	0.0184151
1552509_a_at	CD300LG	-2.2382	3.03412e-167
1552510_at	SLC34A3	-0.0900218	0.00272864
1552511_a_at	CPA6	0.364755	1.52531e-07
1552514_at	WBP2NL	0.0705678	0.0531478
1552515_at	HIPK1	-0.135359	1.44631e-11
1552516_a_at	HIPK1	-0.515894	6.81021e-13
1552518_s_at	MTBP	0.49882	4.96896e-57
1552519_at	ACVR1C	0.527743	1.62377e-14
1552520_at	TMEM74	0.165305	1.90481e-07
1552521_a_at	TMEM74	0.267604	2.68182e-12
1552522_at	TIGD4	0.0818287	1.59634e-06
1552523_a_at	TIGD4	0.0465543	0.032842
1552524_at	ART5	-0.00833434	0.765033
1552526_at	FAM71C	-0.033297	0.109604
1552528_at	C21orf67	-0.126032	2.83688e-06
1552531_a_at	NLRP11	0.162519	0.00103185
1552532_a_at	ATP6V1C2	0.439029	1.28729e-10
1552535_at	CLDN19	-0.0698416	0.00321965
1552536_at	VTI1A	0.251093	1.06872e-05
1552538_a_at	KIF6	-0.118169	1.12389e-07
1552540_s_at	IQCD	0.186057	0.000197984
1552541_at	TAGAP	-0.237712	4.64035e-10
1552542_s_at	TAGAP	-0.329762	1.48993e-12
1552543_a_at	STON2	0.0717584	0.0159171
1552544_at	SERPINA12	-0.0879871	2.42837e-06
1552546_a_at	LETM2	0.152745	0.00217656
1552548_at	BSND	-0.124507	2.60482e-07
1552549_a_at	BSND	-0.0269025	0.408095
1552552_s_at	CLEC4C	-0.13762	1.48863e-07
1552553_a_at	NLRC4	-1.27728	2.7864e-78
1552554_a_at	NLRC4	-0.429231	4.42556e-32
1552555_at	PRSS36	-0.190526	5.82217e-09
1552557_a_at	ZDHHC15	0.0801513	0.248193
1552558_a_at	RAI1	-0.0457812	0.0823983
1552559_a_at	CDK15	-0.036612	0.268286
1552562_at	ZNF570	0.240789	3.08838e-10
1552563_a_at	AF131215.4	0.0129405	0.618413
1552564_at	NUDT9P1	-0.108841	7.97365e-09
1552566_at	BTBD16	0.0291597	0.346785
1552568_at	RTP3	0.0274216	0.342372
1552569_a_at	RTP3	-0.0720823	0.00121683
1552570_at	TSPEAR	-0.0452622	0.0088825
1552572_a_at	MIPOL1	0.236051	1.97711e-09
1552573_s_at	MIPOL1	0.243454	1.55194e-13
1552575_a_at	C6orf141	0.914721	1.02378e-31
1552576_at	ALMS1P	0.0727771	0.00126264
1552578_a_at	MYO3B	0.292412	4.37791e-11
1552579_a_at	ADAM21	0.0949862	0.00018772
1552580_at	TRIML2	-0.066428	0.0177267
1552582_at	ABCC13	-0.417183	6.45837e-28
1552583_s_at	ABCC13	-0.374648	6.11223e-42
1552584_at	IL12RB1	-0.68213	3.3178e-40
1552585_s_at	GTF2A1L	-0.0842458	8.29449e-07
1552586_at	TRPV3	0.0288735	0.278394
1552587_at	CNBD1	0.017166	0.365597
1552588_a_at	CNBD1	0.0112917	0.498126
1552590_a_at	ABCC12	0.0168335	0.257857
1552592_at	MMP21	-0.059027	2.70533e-05
1552594_at	TMEM190	-0.892052	3.70899e-33
1552596_at	GAS2L2	-0.133881	2.56232e-05
1552598_at	KCNG4	-0.137709	1.61669e-08
1552599_at	PXT1	-0.0347687	0.0675051
1552602_at	CACNG5	-0.105914	2.50057e-05
1552604_at	LINC00308	-0.0731405	0.000375662
1552605_s_at	LINC00308	-0.0896221	8.87316e-06
1552607_at	FAM223A	-0.0993273	0.00171107
1552608_at	WFDC11	-0.0375844	0.0543418
1552609_s_at	IFNL2	-0.0950576	3.0247e-06
1552610_a_at	JAK1	-0.58482	5.34523e-11
1552611_a_at	JAK1	0.0240184	0.768896
1552612_at	CDC42SE2	0.171407	0.0129065
1552613_s_at	CDC42SE2	0.424565	4.68906e-14
1552615_at	ACACB	-0.064486	0.0585299
1552616_a_at	ACACB	-0.394405	4.02339e-45
1552617_a_at	RFWD2	-0.220292	0.000243166
1552618_at	STX6	0.0864065	0.021911
1552619_a_at	ANLN	1.96692	1.42849e-67
1552620_at	SPRR4	-0.102468	0.00504129
1552621_at	POLR2J	0.780688	5.16775e-16
1552622_s_at	LOC441259	0.780779	1.19497e-13
1552623_at	HSH2D	0.319627	4.68524e-17
1552625_a_at	TRNT1	0.261771	1.19188e-07
1552626_a_at	TMEM163	-0.72194	3.44761e-16
1552627_a_at	ARHGAP5	-0.10292	0.182143
1552628_a_at	HERPUD2	-0.520304	4.52267e-15
1552629_a_at	JMJD6	-0.00848897	0.671339
1552630_a_at	SRCAP	-0.0753044	0.0139349
1552631_a_at	MAP3K6	-0.497828	1.77923e-35
1552632_a_at	ARSG	-0.0402373	0.218481
1552633_at	ZNF101	0.302219	7.51506e-19
1552634_a_at	ZNF101	0.198147	2.40809e-06
1552637_at	PTPN11	-0.0269726	0.13932
1552639_at	KLHDC7B	0.0821294	0.0908598
1552641_s_at	ATAD3A	0.0770729	0.147387
1552643_at	ZNF626	0.213005	2.09016e-05
1552644_a_at	PHC3	0.528899	3.01162e-23
1552646_at	IL11RA	-0.272255	5.65235e-16
1552648_a_at	TNFRSF10A	0.166108	0.00128835
1552649_a_at	RAD51L3-RFFL	-0.118438	0.00137639
1552651_a_at	RAD51L3-RFFL	-0.00452883	0.887771
1552652_at	HPS4	0.141783	9.083e-09
1552656_s_at	UHMK1	0.408509	5.38295e-09
1552657_a_at	TXNDC2	-0.155545	7.93026e-07
1552658_a_at	NAV3	-0.616624	3.08139e-31
1552660_a_at	C5orf22	-0.0155571	0.860647
1552661_at	PCDHGB7	-0.05674	1.74798e-06
1552662_a_at	PCDHGB7	-0.338682	9.82849e-26
1552663_a_at	ERC1	-0.146923	0.0020438
1552664_at	FLCN	-0.171694	0.000234132
1552665_at	JMJD1C-AS1	0.209496	1.66502e-05
1552666_a_at	LRRC7	0.0512549	0.00261603
1552667_a_at	SH2D3C	-2.01567	1.26573e-164
1552669_at	PPP1R3B	-0.135193	2.35127e-10
1552670_a_at	PPP1R3B	-0.0223106	0.726883
1552671_a_at	SLC9A7	0.430784	1.00768e-29
1552672_a_at	IGSF3	0.131041	5.32278e-06
1552673_at	RFX6	0.131697	0.0197585
1552674_at	DIRC1	0.0115215	0.49296
1552675_at	DNAJB7	0.0265122	0.046158
1552676_at	UCN3	-0.00428059	0.892413
1552677_a_at	DIP2A	0.0299088	0.266476
1552678_a_at	USP28	0.644566	1.08167e-40
1552680_a_at	CASC5	0.690483	3.73615e-35
1552682_a_at	CASC5	0.331101	2.98775e-19
1552684_a_at	SENP8	0.044837	0.185389
1552685_a_at	GRHL1	0.442852	5.96155e-11
1552686_at	CNBD2	-0.0691174	0.00572433
1552687_a_at	CNBD2	0.0275022	0.195229
1552689_at	CASKIN1	0.262496	9.07901e-17
1552690_a_at	CACNA2D4	-0.204198	2.74147e-16
1552691_at	ARL11	-0.676449	3.38132e-24
1552693_at	ARL11	-0.0388674	0.0133324
1552694_at	SLC2A13	0.142827	1.57936e-06
1552695_a_at	SLC2A13	0.450878	1.3081e-14
1552696_at	NIPA1	0.277946	1.61331e-10
1552698_at	TUBA3FP	-0.11744	8.87485e-06
1552701_a_at	CARD16	-1.27545	2.48161e-71
1552703_s_at	CARD16	-1.16964	2.8086e-62
1552705_at	DUSP19	-0.099406	0.0159773
1552708_a_at	DUSP19	0.10477	5.12347e-07
1552711_a_at	CYB5D1	-0.220894	1.44042e-07
1552712_a_at	NMNAT2	0.420548	3.95159e-11
1552713_a_at	SLC4A1	0.0135539	0.516367
1552714_at	CREG2	0.102669	3.79096e-05
1552715_a_at	RXFP1	-1.41654	3.95901e-125
1552716_at	SPEF2	0.0340064	0.448913
1552717_s_at	CEP170	-0.234887	1.25246e-06
1552718_at	DTD1	0.098474	7.01186e-05
1552719_at	CASC4	0.587561	4.23111e-14
1552721_a_at	FGF1	-0.0390038	0.337149
1552722_at	ARPP21	-0.015265	0.251646
1552724_at	RHOXF1	-0.0887989	0.0458909
1552725_s_at	ADAMTS17	-0.078853	0.000482849
1552726_at	ADAMTS17	-0.19673	3.4763e-07
1552727_s_at	ADAMTS17	-0.176725	0.0117259
1552729_at	SNHG7	0.0285881	0.362669
1552730_at	DHH	-0.148697	1.80877e-10
1552731_at	ABRA	-0.0501218	0.00831349
1552732_at	ABRA	-0.0343818	0.00586987
1552733_at	KLHDC1	-0.130902	0.142613
1552734_at	RICTOR	0.317391	7.69131e-19
1552735_at	PCDHGA4	0.420285	6.9879e-08
1552736_a_at	NETO1	0.611351	1.66261e-17
1552737_s_at	WWP2	-0.765705	1.70367e-32
1552738_a_at	ST7L	0.295049	5.55428e-20
1552739_s_at	ST7L	-0.00656901	0.892045
1552740_at	C2orf15	0.351153	1.38724e-30
1552742_at	KCNH8	0.300377	3.66581e-12
1552743_at	MCF2L	-0.156597	1.36849e-11
1552745_at	SLCO6A1	0.106976	0.000850626
1552747_a_at	PP2D1	-0.00734783	0.641036
1552749_a_at	KLC3	0.0967505	0.00163554
1552750_at	CIB3	-0.101783	6.431e-07
1552751_a_at	CIB3	-0.028943	0.258487
1552752_a_at	CADM2	-0.0215654	0.222315
1552754_a_at	CADM2	0.0293196	0.496467
1552755_at	C9orf66	-0.251459	2.02439e-13
1552757_s_at	C9orf66	-0.0635007	0.0033444
1552758_at	HDAC9	-0.0600174	0.00081769
1552760_at	HDAC9	0.0135235	0.620822
1552761_at	SLC16A11	-0.271187	1.6106e-15
1552763_at	TMEM67	-0.00931926	0.493043
1552765_x_at	TMEM67	-0.0022012	0.903936
1552766_at	HS6ST2	1.26704	4.19408e-40
1552767_a_at	HS6ST2	3.74409	5.34356e-113
1552768_at	CAMKK1	-0.032312	0.171275
1552769_at	ZNF625	0.00679999	0.739736
1552770_s_at	ZNF563	0.0631953	0.00481519
1552771_a_at	LIN9	-0.032142	0.0776447
1552772_at	CLEC4D	-0.61313	4.99872e-47
1552773_at	CLEC4D	-0.598504	9.30263e-46
1552774_a_at	SLC25A27	-0.119294	0.000264599
1552775_at	GPRC6A	0.025857	0.271493
1552777_a_at	RAET1E	-0.0806811	0.00327592
1552779_a_at	SLC44A5	0.211383	6.84387e-14
1552782_at	SLC44A5	0.519375	1.60748e-22
1552783_at	ZNF417	0.0656508	1.47448e-05
1552785_at	ZNF781	-0.22586	1.2623e-40
1552787_at	HELB	0.410924	4.17639e-13
1552788_a_at	HELB	0.28182	2.10947e-17
1552789_at	SEC62	-0.558491	3.02671e-17
1552790_a_at	SEC62	-0.51719	1.14749e-13
1552791_a_at	TRDN	-0.0148935	0.434194
1552792_at	SOCS4	0.101378	0.00327927
1552793_at	C8orf31	-0.00682984	0.853285
1552794_a_at	ZNF547	-0.0414221	0.196912
1552796_a_at	SIM1	-0.0355178	0.0651101
1552797_s_at	PROM2	2.36767	2.72141e-93
1552798_a_at	TLR4	-0.893363	5.39512e-51
1552799_at	TSNARE1	-0.11782	0.000165238
1552800_at	ABHD11	-0.0118958	0.699291
1552801_at	CAPN13	0.0578375	0.0266847
1552803_a_at	STMN1	-0.00854464	0.731015
1552804_a_at	TIRAP	-0.22377	5.11235e-08
1552806_a_at	SIGLEC10	-0.127111	0.0062134
1552807_a_at	SIGLEC10	0.0460206	0.495123
1552808_at	ADAMTSL1	-0.0306652	0.0405016
1552809_at	RFX4	-0.00204756	0.909211
1552811_at	WFIKKN1	-0.116355	8.49363e-05
1552812_a_at	SENP1	0.00689647	0.885217
1552813_at	KLF14	0.106532	0.00107616
1552814_a_at	KLF14	-0.0159119	0.426673
1552816_at	NXNL2	-0.0204912	0.152953
1552818_a_at	BRS3	0.00605674	0.772227
1552819_at	LINC00205	-0.096109	0.000289587
1552822_at	TMX3	0.243233	4.90284e-12
1552825_at	ZNF396	-0.0412408	0.254931
1552826_at	SLC26A7	-0.0299653	0.0264219
1552827_s_at	SLC26A7	-0.0194501	0.27266
1552828_at	SNX18	-0.113321	0.000115564
1552829_at		0.307681	4.3899e-06
1552830_at	FBXO39	-0.0618817	0.000906949
1552833_at	B3GNT6	0.0228482	0.586767
1552834_at	B3GNT6	0.585165	1.94374e-15
1552835_at	DENND1B	0.181144	1.96921e-11
1552836_at	ZNF619	0.067791	0.00607573
1552837_at	ICK	-0.00591213	0.62842
1552839_at	FAM71D	0.0145161	0.462047
1552841_s_at	BCL2L14	-0.0275575	0.11908
1552842_at	HS6ST3	-0.0939313	5.77307e-05
1552843_at	SLC26A1	0.0156079	0.515015
1552845_at	CLDN15	-0.12961	3.78691e-05
1552846_s_at	RAB42	0.335547	9.1901e-10
1552848_a_at	PTCHD1	-0.375479	1.01862e-05
1552849_at	M1AP	-0.116067	8.50488e-09
1552851_at	ZSCAN4	0.148213	1.89095e-05
1552852_a_at	ZSCAN4	0.0336297	0.240448
1552853_at	VWA5B1	-0.174792	8.80425e-09
1552854_a_at	VWA5B1	-0.108175	8.96481e-07
1552856_at	LINC00311	-0.0767644	4.08627e-05
1552857_a_at	HTR6	-0.036054	0.140515
1552858_at	MAGEB6	0.00159127	0.917126
1552860_at	LOC101060464	-0.033689	0.220891
1552862_at	RUSC1-AS1	0.0824974	0.0388424
1552863_a_at	CACNG6	0.00284501	0.935123
1552865_a_at	LMNTD1	-0.113293	3.5062e-05
1552867_at		0.569601	3.0668e-14
1552868_at	CIRBP-AS1	-0.156102	6.71138e-07
1552870_s_at	AXDND1	0.104661	0.00595717
1552872_at	ASMTL-AS1	-0.128198	0.0017566
1552873_s_at	ASMTL-AS1	-0.209633	1.68647e-13
1552875_a_at	CD200R1	-0.0727908	0.00270408
1552876_at	LINC00334	-0.0191668	0.240489
1552877_s_at	LINC00334	-0.107835	1.44822e-07
1552878_at	ATOH7	-0.0209895	0.201594
1552879_a_at	ATOH7	0.0978538	6.757e-05
1552880_at	SEC16B	-0.0885524	0.00114057
1552882_a_at	AMER1	-0.0681968	0.0169916
1552884_at	NKX6-3	-0.0173774	0.632581
1552885_a_at	NKX6-3	-0.0725382	0.00377796
1552887_at	TBATA	-0.0373941	0.0887288
1552889_a_at	EXOC3L2	-0.0397687	0.179685
1552890_a_at	CABP4	-0.136429	4.78755e-05
1552892_at	TNFRSF13C	-0.0751395	0.0140508
1552893_at	CAMK2N2	-0.130073	8.0147e-06
1552895_a_at	ANKRD30BP2	-0.0803241	0.00011445
1552897_a_at	KCNG3	0.160155	0.00416508
1552898_a_at	KCNG3	-0.00566485	0.769861
1552899_at	LINC01312	-0.161122	2.30981e-15
1552900_a_at	LINC01312	-0.053151	0.00237268
1552902_a_at	FOXP2	-0.207565	5.56653e-12
1552903_at	B4GALNT2	0.0337204	0.147017
1552904_at	NETO1	0.0149922	0.267437
1552906_at	FMR1NB	0.00413271	0.870834
1552908_at	GCSAML	-0.31162	1.67115e-38
1552910_at	SIGLEC11	-0.558623	3.73306e-55
1552911_at	SIGLEC11	-0.175711	3.46667e-11
1552912_a_at	IL23R	-0.0139316	0.479743
1552913_at	MAGEB18	-0.0172828	0.22242
1552914_a_at	CD276	-0.173564	0.000546491
1552915_at	IFNL2	0.0594091	0.0420114
1552917_at	IFNL1	-0.115594	2.4704e-05
1552919_at	C4orf36	-0.0605327	0.0106272
1552921_a_at	FIGNL1	0.806896	1.22437e-30
1552922_at	RIMS1	0.0210147	0.246832
1552923_a_at	PITPNM2	-0.274423	7.30815e-24
1552924_a_at	PITPNM2	-0.762444	2.07101e-76
1552925_at	PCDH10	-0.0150962	0.487525
1552927_at	TAB3	0.180279	3.06908e-08
1552928_s_at	TAB3	0.137487	0.00448305
1552929_at	GRK7	-0.0435453	0.00940183
1552930_at	MMEL1	-0.0302506	0.511125
1552931_a_at	PDE8A	-0.377079	4.43774e-11
1552932_at	NLRP6	-0.0923298	0.000174534
1552933_at	AKNAD1	-0.00114518	0.946944
1552935_at	ZCCHC5	-0.137794	2.88692e-10
1552937_s_at	ATRIP	-0.0242806	0.428427
1552938_at	ZIC5	0.0518452	0.0469126
1552939_at	ANGPT1	-0.00564772	0.665835
1552940_at	TEDDM1	-0.0458364	0.0137268
1552942_at	LOC149373	-0.0812494	0.0057257
1552943_at	GABRG1	-0.00356975	0.818592
1552944_a_at	PANX2	-0.0528183	0.124827
1552946_at	ZNF114	0.480774	6.82962e-09
1552947_x_at	ZNF114	0.369043	1.45682e-07
1552948_at	CCDC27	0.0379097	0.124981
1552950_at	C15orf26	-0.319676	1.40344e-24
1552952_at	LOC100652931	0.00287213	0.891289
1552953_a_at	NEUROD2	0.0184478	0.401223
1552954_at	C5orf17	0.08656	0.165519
1552955_at	LINC00208	-0.12165	1.18373e-07
1552957_at	DNAH6	-0.114536	9.4524e-05
1552960_at	LRRC15	-0.0105888	0.645277
1552961_at		0.0713064	0.000457096
1552964_at	TTC40	-0.00164057	0.941083
1552965_a_at	B3GNT7	-0.144659	1.45911e-08
1552967_at	ZNF645	-0.0687013	0.00726916
1552969_a_at	ZMYM6	0.0201418	0.573737
1552970_s_at	ZMYM6	0.0156701	0.560053
1552971_at	SGCZ	-0.0103833	0.563692
1552972_at	LOC100507431	0.00596993	0.708737
1552973_at	WNT9B	-0.0498003	0.0297438
1552974_at		-0.015091	0.269188
1552975_x_at		0.0345313	0.0128737
1552976_at		-0.0236294	0.277659
1552977_a_at	CNPY3	-0.424649	3.25496e-09
1552978_a_at	SCAMP1	0.317524	4.36444e-05
1552979_at	LINC00471	0.0559836	0.000449425
1552980_at	HAS3	-0.110188	0.00152493
1552982_a_at	FGF4	-0.0567978	0.0172667
1552985_at	SLC30A8	-0.0363326	0.177275
1552986_at	LOC142937	0.240024	5.78057e-10
1552987_a_at	LOC439933	-0.0104952	0.447175
1552988_at	C11orf65	0.119338	1.38556e-08
1552990_at	FAM71E2	-0.143667	3.15288e-15
1552991_at	OR5P2	-0.00252847	0.898314
1552993_at	DYDC1	-0.235141	3.28388e-18
1552995_at	IL27	0.0029231	0.924682
1552997_a_at	IQCF1	-0.0779089	0.00324053
1552998_at	DEFB125	-0.0542325	0.00410699
1552999_a_at	WFDC10B	0.307495	9.60885e-12
1553002_at	DEFB105A	-0.00241876	0.894524
1553003_at	PKHD1	0.0313034	0.114001
1553004_at	PKD1L1	-0.00809356	0.656182
1553006_at	GPR112	-0.172558	1.13236e-19
1553007_a_at	TENM1	-0.0138627	0.560273
1553009_s_at	REXO1L1P	-0.0166101	0.519343
1553011_at	TAF1L	0.00267309	0.927829
1553013_at	CNTNAP5	-0.0149462	0.512911
1553015_a_at	RECQL4	0.451624	9.01747e-19
1553016_at	GPR113	-0.0841621	0.00146194
1553019_at	TMC2	-0.150194	3.78597e-09
1553020_at	SMCR5	0.0176048	0.419029
1553021_s_at	BICD2	-0.292406	2.68116e-12
1553022_at	ZIM3	-0.0105227	0.415753
1553023_a_at	NOX5	-0.0154765	0.537385
1553024_at	DAOA-AS1	0.00581494	0.682284
1553025_at	GPR126	0.00638415	0.717639
1553027_a_at	KLHL4	-0.358214	7.48689e-27
1553028_at	GPR156	-0.071651	0.000356471
1553030_a_at	SUOX	0.0335952	0.34533
1553031_at	GPR115	0.2919	4.42349e-11
1553032_at	IL31RA	0.0278173	0.16068
1553033_at	SYTL5	-0.0709324	0.025302
1553034_at	SDCCAG8	-0.0663429	0.0525989
1553036_at	GPR111	-0.0291685	0.0688114
1553037_a_at	SYN2	-0.153135	1.61404e-10
1553039_a_at	ASB10	-0.105119	0.000258234
1553041_at	HTR3C	-0.284722	3.41214e-25
1553042_a_at	NFKBID	-0.559441	1.40869e-43
1553043_a_at	CD300LF	-1.30685	2.13485e-67
1553044_at	GJA10	-0.112064	1.93708e-05
1553045_at	WNT9A	-0.133489	1.55118e-07
1553046_s_at	GAL3ST2	-0.00957398	0.684425
1553047_at	PIP4K2B	0.0678157	0.0193457
1553048_a_at	PIP4K2B	-0.0882133	0.0119019
1553051_s_at	ODF3	-0.130438	5.52305e-06
1553052_at	WFDC13	-0.0460718	0.0164774
1553053_at	LINC00521	-0.154953	2.40203e-10
1553055_a_at	SLFN5	0.0366236	0.584234
1553057_at	SERPINB12	0.0176741	0.500321
1553058_at	GIPC3	-0.118479	3.72245e-06
1553059_at	PGLYRP3	-0.0866424	0.000308657
1553060_at	PSKH2	-0.0895777	0.000491824
1553061_at	OR6W1P	0.00324415	0.895655
1553062_at	MOGAT1	-0.30969	2.84583e-18
1553063_at	GPR78	-0.13123	0.000169736
1553064_at	H1FOO	0.037102	0.0815151
1553066_at	TAAR9	-0.00111718	0.959319
1553067_a_at	GNRHR2	-0.000922785	0.967153
1553069_at		-0.13587	2.90292e-08
1553070_a_at	MYOZ3	-0.103601	0.000748317
1553071_a_at	MYOZ3	-0.0123386	0.685302
1553072_at	BNIPL	-0.0873544	0.03491
1553074_at	ASB11	-0.0263067	0.20247
1553075_a_at	OFCC1	-0.000570916	0.965389
1553076_at	OFCC1	-0.00260619	0.882423
1553077_at	SDR9C7	-0.0627049	0.0174877
1553078_at	OR5P3	-0.00531567	0.808781
1553079_at	TRIM40	-0.0332796	0.101801
1553080_at	CSN1S2AP	-0.0509594	0.00543784
1553081_at	WFDC12	-0.24897	1.19116e-10
1553082_at	CRYGN	0.078674	0.00438305
1553083_at		0.0704683	0.00178012
1553084_at	STARD6	0.0736674	7.03326e-06
1553086_at	C11orf40	-0.0668992	4.70764e-05
1553087_at	C18orf12	0.0200002	0.334175
1553088_a_at	BCL2L11	-0.000790116	0.97707
1553089_a_at	WFDC2	0.293714	1.23356e-12
1553093_a_at	DEFB119	-0.0269126	0.147198
1553094_at	FLJ45513	0.12287	0.0004621
1553096_s_at	BCL2L11	0.0286823	0.4839
1553099_at	TIGD1	0.775547	1.00287e-45
1553101_a_at	ALKBH5	-0.627716	1.16724e-13
1553102_a_at	CCDC69	-1.74808	4.64804e-104
1553103_at	NFX1	-0.130926	0.00143626
1553105_s_at	DSG2	0.839734	2.02758e-10
1553106_at	C5orf24	0.606728	6.10686e-08
1553107_s_at	C5orf24	0.497966	1.17941e-17
1553108_at	C5orf24	-0.180318	6.27654e-05
1553111_a_at	KBTBD6	0.0149103	0.789058
1553112_s_at	CDK8	0.0391559	0.535486
1553113_s_at	CDK8	0.432773	2.09279e-15
1553114_a_at	PTK6	0.482239	2.96359e-28
1553115_at	NKD1	-0.148812	2.1232e-05
1553117_a_at	STK38	-0.100072	0.183299
1553118_at	THEM4	0.0886822	0.067736
1553120_at	CLSPN	0.00738905	0.673548
1553122_s_at	RBAK	0.893381	3.9961e-24
1553123_at	WDR62	0.0916437	0.000399958
1553125_x_at	WDR62	0.077268	0.000414506
1553126_a_at	SLC39A12	-0.0382017	0.0160404
1553127_a_at	RNF168	0.0432324	0.0336627
1553129_at	SVEP1	-0.354247	1.28304e-17
1553130_at	LOC652276	0.0897186	0.000423153
1553131_a_at	GATA4	-0.0203111	0.439822
1553132_a_at	TC2N	0.429409	2.52343e-07
1553133_at	C9orf72	-0.664026	5.27248e-28
1553134_s_at	C9orf72	-0.28548	1.42854e-26
1553136_at	KCTD18	-0.0594848	0.00637189
1553137_s_at	KLF11	-0.515387	9.84023e-28
1553138_a_at	ANKLE1	0.0295524	0.305567
1553139_s_at	PLXNA3	-0.165558	0.00149048
1553140_at	PELO	-0.111874	0.000117686
1553141_at	LACC1	0.00441317	0.883326
1553142_at	LACC1	-0.161225	4.87051e-07
1553145_at	TAPT1-AS1	0.751495	1.07258e-23
1553146_at	C3orf30	0.000247785	0.9891
1553147_at	RANBP3L	-0.143712	4.59104e-15
1553148_a_at	SNX13	-0.272037	1.03211e-05
1553150_at	KDM1B	-0.0635528	0.158755
1553151_at	ATP6V0D2	-0.116984	0.0916329
1553153_at	ATP6V0D2	-0.0988536	0.105217
1553155_x_at	ATP6V0D2	-0.121425	0.0325262
1553156_at	LHX4	-0.0621855	0.00377576
1553157_at	LHX4	-0.0138386	0.548004
1553158_at	CEP19	-0.174205	0.00791811
1553159_at	DNAH11	0.124473	0.0031252
1553162_x_at	PROSER3	0.102972	0.00416321
1553163_at	ADPRHL1	0.0376754	0.156843
1553165_at	SYNRG	0.108397	0.0255652
1553166_at	CDH24	0.198053	7.31221e-14
1553167_a_at	SEPSECS	0.622127	1.16514e-28
1553168_at	GRIK5	-0.116266	0.000157551
1553169_at	LRRN4	-0.87878	6.20442e-18
1553171_x_at	LRRN4	-1.02047	6.9326e-18
1553172_at	ZNF777	0.187125	3.14074e-08
1553174_at	JPH2	-0.194281	1.20061e-09
1553175_s_at	PDE5A	-0.434384	7.93623e-29
1553176_at	SH2D1B	-0.19793	2.44024e-20
1553177_at	SH2D1B	-1.09086	3.63607e-80
1553178_a_at	SSTR3	-0.100464	6.955e-06
1553179_at	ADAMTS19	-0.0857995	0.00794543
1553180_at	ADAMTS19	-0.0176129	0.287592
1553181_at	DDX31	-0.0325877	0.135951
1553183_at	UMODL1	0.723389	1.57542e-16
1553185_at	RASEF	1.54658	9.7079e-51
1553186_x_at	RASEF	1.56316	1.33552e-51
1553188_s_at	PARD3B	0.0799637	0.000326328
1553190_s_at	PARD3B	-0.109389	0.000287485
1553191_at	DST	-0.144122	8.64221e-13
1553192_at	ZNF441	0.0347824	0.260247
1553193_at	ZNF441	-0.0258371	0.400721
1553194_at	NEGR1	-0.389752	8.39655e-17
1553196_a_at	FCRL3	-0.0655713	0.00628233
1553197_at	DCAF4L2	0.00903882	0.822974
1553199_at	DCAF4L2	0.0636086	0.0260991
1553202_at	STOX1	0.216558	3.51914e-08
1553204_at	C20orf166-AS1	-0.0198006	0.387492
1553205_at	C20orf166-AS1	-0.236555	8.58856e-16
1553207_at	ARL10	-0.0139175	0.455473
1553208_s_at		0.11939	1.40604e-07
1553209_at	RNFT2	0.0906931	0.00284427
1553211_at	ANKFN1	0.275475	9.62452e-10
1553212_at	KRT78	0.134301	1.02602e-05
1553213_a_at	KRT78	0.00570314	0.806605
1553214_a_at	CCDC7	0.0189852	0.470015
1553215_s_at	CCDC7	0.0112769	0.672762
1553216_at	ZNF41	-0.17027	2.38501e-06
1553217_s_at	ZNF41	0.00367554	0.887926
1553218_a_at	ZNF512	-0.256429	4.09463e-09
1553219_a_at	AMMECR1	0.1244	0.0373237
1553220_at	FAM117B	0.628883	2.95331e-27
1553221_at	ZNF583	-0.313658	6.29833e-26
1553222_at	OXER1	-0.0877077	0.00110797
1553224_at	LUZP1	-0.0735454	0.00683235
1553225_s_at	ZNF75D	0.113507	0.0260496
1553226_at	LINC00052	0.00872124	0.644015
1553227_s_at	BRWD1	0.406253	1.00782e-13
1553228_at	CCDC89	-0.108667	0.000106546
1553229_at	ZNF572	0.504059	6.55701e-39
1553232_at	RMDN2	-0.137785	1.29959e-07
1553234_at	ADAMTS18	-0.0456751	0.0496479
1553235_at	PCDHAC1	0.0623826	0.0149623
1553237_x_at	PCDHAC1	0.0849586	0.000638157
1553238_a_at	HIPK4	-0.0442636	0.0461588
1553239_at	FAM124A	-0.181096	2.69393e-09
1553241_at	NKAIN3	0.0504702	0.00831211
1553243_at	ITIH5	-1.54288	5.96052e-137
1553244_at	FANCB	0.191581	6.51269e-20
1553246_a_at	POMK	-0.0801076	0.0134749
1553247_a_at	ZNF709	0.00297726	0.892779
1553248_at	CCDC57	0.184742	2.79775e-10
1553249_at	SMC1B	-0.0241065	0.188268
1553252_a_at	BRWD3	0.900572	3.51449e-36
1553253_at	ASB16	0.00522092	0.861164
1553254_at	MAGEE2	0.0323769	0.147766
1553255_at	ERVV-1	-0.0579392	0.00363752
1553257_at	GAL3ST3	-0.0852671	0.000449806
1553258_at	FLJ30679	-0.0153854	0.5233
1553260_s_at	ALS2CR11	0.499389	7.8344e-16
1553261_x_at	ALS2CR11	0.00303315	0.814862
1553262_a_at	UTS2R	-0.259586	1.04858e-10
1553263_at	USH1G	-0.050668	0.0548387
1553264_a_at	SYN1	-0.153508	0.000230887
1553265_at	SLC23A3	0.00245787	0.911836
1553266_at	CNOT6L	0.0145682	0.165167
1553267_a_at	CNOT6L	-0.102835	0.000985533
1553268_at	RHBDL3	0.0164622	0.46159
1553269_at	ZNF718	0.310711	1.03897e-07
1553271_at	DIP2B	0.404871	8.08711e-18
1553272_at	SLC36A1	-0.140312	1.1406e-06
1553274_a_at	SNRNP48	0.670723	4.51887e-27
1553275_s_at		0.206182	0.000452306
1553276_at	ZNF560	-0.00320111	0.849205
1553277_at	RTTN	0.0236801	0.0730533
1553279_at	BTNL9	-0.474399	2.97999e-46
1553280_at	PUS10	0.160313	1.69659e-06
1553281_at	PLCXD2	-0.0185689	0.475982
1553282_at	C21orf128	-0.0757256	2.81889e-05
1553284_s_at	LMLN	-0.0453374	0.331488
1553285_s_at	RAD9B	-0.010201	0.575656
1553286_at	ZNF555	0.249717	2.12862e-12
1553288_a_at	NYAP1	-0.14111	1.86678e-09
1553292_s_at	SGK494	0.984056	2.99809e-30
1553293_at	MRGPRX3	-0.0988133	8.61489e-05
1553295_at	ABCA13	0.34495	6.74125e-11
1553296_at	GPR128	-0.0168818	0.723165
1553297_a_at	CSF3R	-1.21656	3.08503e-77
1553298_at	C17orf77	-0.0300549	0.0379654
1553299_at	DUSP5P1	0.208649	2.73983e-08
1553300_a_at	DGKH	0.215902	1.01128e-07
1553301_a_at	TMEM182	0.33992	1.62139e-23
1553303_at	C16orf46	-0.108844	1.6193e-05
1553304_at	LSM14B	0.152721	1.08117e-06
1553306_at	CASP8	-0.0101083	0.629874
1553310_at	PLB1	-0.0354395	0.0725141
1553311_at	C20orf197	0.671455	3.14611e-17
1553313_s_at	SLC5A3	0.729057	7.88887e-36
1553314_a_at	KIF19	-0.0266485	0.159974
1553315_at	SLFNL1	0.0244565	0.162065
1553316_at	GPR82	0.176361	4.11017e-07
1553317_s_at	GPR82	0.220726	1.67828e-11
1553318_at	RIBC1	-0.0434116	0.0296197
1553319_at	OXGR1	-0.0520087	0.0809426
1553320_s_at	CDC14C	-0.0252918	0.0499508
1553321_a_at	SULT1C4	-0.777316	3.89748e-51
1553322_s_at	TEAD1	0.0558838	0.0545031
1553323_a_at	CATSPER2	0.0512536	0.0202479
1553325_at	POU5F2	-0.022595	0.370887
1553326_at	RXFP2	-0.0111401	0.518095
1553327_a_at	BEND7	-0.0233551	0.260581
1553328_a_at	SLC18A2	-0.468192	2.33674e-24
1553329_at	SSMEM1	-0.0786926	3.01688e-06
1553330_at	SSMEM1	-0.0221958	0.153848
1553333_at	MAB21L3	0.256183	1.82824e-09
1553335_x_at	LOC285696	0.0479331	0.0128879
1553336_a_at	MIER3	-0.0816483	0.0130734
1553338_at	SDE2	-0.0706455	0.161271
1553340_s_at	SLC35G3	-0.0154861	0.52345
1553341_at	UROC1	0.0204006	0.23767
1553344_at	PCDH15	-0.0260544	0.0457569
1553346_a_at	TNRC6A	-0.139878	6.86391e-05
1553347_s_at	KCNA6	-0.10293	6.198e-06
1553348_a_at	NFX1	-0.24803	2.15249e-07
1553349_at	ARID2	0.0858063	0.319967
1553350_at	AMER3	-0.113515	1.18475e-07
1553351_at	OTUD7A	-0.167315	4.76787e-11
1553352_x_at	ERVW-1	-0.0108584	0.620156
1553354_a_at		-0.026285	0.281066
1553355_at		-0.0148619	0.506365
1553356_at		-0.00506398	0.708676
1553357_at	LINC00889	0.0315233	0.0866647
1553359_at	FBXL18	-0.0178942	0.664605
1553361_x_at	FBXL18	-0.109499	0.00426308
1553362_at	DNAH6	0.00283337	0.823979
1553363_at	C6orf195	0.0336973	0.111567
1553364_at	PNPLA1	-0.0461656	0.00431862
1553365_at	DEPDC4	0.0284573	0.123115
1553366_s_at	ANKRD23	-0.00777487	0.785521
1553367_a_at	COX6B2	0.0206863	0.557536
1553369_at	FAM129C	-0.0720722	0.000524464
1553371_at	EPHA10	-0.0524452	0.00626042
1553372_at		-0.177327	7.31636e-10
1553373_at	WDR64	-0.0879263	0.000406116
1553374_at	PRO2949	-0.0316904	0.0285561
1553375_at	BTBD9	0.0973682	0.000365048
1553376_a_at	AXDND1	-0.00822459	0.621634
1553378_a_at	HEATR9	-0.00218762	0.898321
1553380_at	PARP15	0.01005	0.669679
1553383_at	ARHGAP42	-0.0393263	0.00782695
1553385_at	LINC01101	-0.0685357	0.00608664
1553386_at	MFSD2A	-0.285977	8.43347e-14
1553387_at	ATM	0.0626304	0.0224859
1553388_at	FAM26D	0.0561082	0.00761337
1553389_at	NPHP3	0.147682	6.41525e-07
1553390_at	ATG9B	-0.0161447	0.530636
1553391_at	CXorf58	0.0256021	0.251887
1553392_at	EFCAB3	0.171847	1.86859e-11
1553394_a_at	TFAP2B	0.184057	6.09669e-06
1553395_a_at	CD200R1	-0.00891847	0.792735
1553396_a_at	CCDC13	-0.0370249	0.333692
1553397_at	CCDC13	-0.123344	1.601e-05
1553398_at		0.00170859	0.918135
1553399_a_at	CRHR1-IT1	0.087779	0.0125477
1553400_a_at	CRHR1-IT1	0.390599	2.81796e-21
1553401_at	MRGPRX1	0.0138926	0.387982
1553402_a_at	HFE	0.0245127	0.438788
1553403_at	RLN3	-0.0576938	0.0128317
1553405_a_at	CSMD1	-0.070311	0.00496132
1553407_at	MACF1	-0.0967595	0.180731
1553409_at	ADAMTS20	-0.0212228	0.218436
1553410_a_at	ABCC12	-0.0554711	0.0303259
1553411_s_at	SALL3	0.0137056	0.630262
1553412_at	AGBL4	-0.0235025	0.333701
1553413_at	FLJ13744	1.53626	2.06312e-31
1553415_at	SLC17A8	0.0223123	0.203144
1553417_at	C11orf44	-0.0873306	3.96873e-05
1553418_a_at	CNTNAP5	0.055328	0.0287333
1553420_at	SATB2-AS1	0.00673131	0.710351
1553422_s_at	RBFOX1	0.0175659	0.659037
1553423_a_at	SLFN13	0.833493	1.60582e-30
1553424_at	C12orf40	-0.051638	0.0293809
1553425_at	WDR65	0.0853432	0.00228704
1553426_at	C5orf64	-0.0637767	0.000298466
1553427_at	ADAMTS15	0.00221608	0.931649
1553428_at	LY86-AS1	-0.0503434	0.000924
1553429_at	FLJ31713	-0.0615782	0.00514608
1553430_a_at	EDARADD	0.0923643	0.0194901
1553432_s_at	LOC101060424	-0.074713	0.00792604
1553433_at	CCDC171	-0.00655286	0.646627
1553434_at	CYP4Z2P	0.0544063	0.00748916
1553435_at	C18orf15	-0.0314093	0.232941
1553436_at	MUC19	-0.0359826	0.162541
1553437_at	KLHDC7A	-0.106021	0.000206829
1553438_at	C11orf72	0.0101174	0.683495
1553439_at		-0.0850266	0.000229734
1553440_at	AQP4-AS1	-0.00801375	0.529174
1553441_at	CNTNAP4	-0.00303424	0.831262
1553442_a_at	CNTNAP4	-0.0558559	0.013262
1553443_at	FER1L6-AS1	-0.0426906	0.017105
1553444_a_at	C1orf127	-0.0670814	0.0537325
1553446_at	LOC100996634	-0.0302008	0.0942679
1553447_at	AGBL1	-0.741413	2.57468e-65
1553448_at	FLJ34503	-0.624312	1.59106e-44
1553449_at	LINC00304	-0.28452	4.22672e-16
1553450_s_at	LINC00304	-0.0192948	0.308889
1553451_at	CCDC79	-0.00406993	0.85877
1553452_at	MYO1H	0.000187424	0.993336
1553453_at	ASB14	-0.0334192	0.123879
1553454_at	RPTN	0.117264	0.0245156
1553456_at		-0.0295127	0.110572
1553457_at	LINC00269	-0.0644738	0.00236239
1553458_at	VSTM4	-0.0337239	0.141242
1553459_at	CCDC150	0.122291	3.42474e-05
1553460_at	C2orf61	-0.134821	4.07015e-07
1553461_at	FAM9B	0.0171026	0.361292
1553462_at		0.000772086	0.956603
1553464_at	FLJ40288	0.00664484	0.812094
1553465_a_at	CES5A	0.0308547	0.0991212
1553466_at	CHDC2	-0.0957438	6.06939e-05
1553467_at	DCAF8L2	-0.0299554	0.104834
1553468_at	HYDIN2	-0.0471155	0.0154123
1553470_at	DNAH17	-0.0117881	0.554085
1553471_at	SLC35G3	-0.0149281	0.477924
1553472_at	FLJ32955	0.0416076	0.0261761
1553474_at	LOC100288966	-0.0194157	0.24935
1553475_at		-0.0116715	0.573505
1553478_at	KIRREL3-AS3	-0.0333928	0.161238
1553479_at	TMEM145	0.00904855	0.809776
1553482_at	C15orf32	-0.0267139	0.132249
1553483_at	TSGA10IP	-0.0730939	0.0057008
1553484_at	LINC00477	-0.0366194	0.0311281
1553485_at	CCDC140	-0.0406335	0.101851
1553486_a_at	C17orf78	-0.0151532	0.470415
1553488_at	TEKT5	0.00980082	0.708859
1553489_a_at	TEKT5	0.00249113	0.931711
1553491_at	KSR2	0.0518648	0.0177034
1553492_a_at	PAX1	-0.0513637	0.052235
1553493_a_at	TDH	-0.247121	1.41427e-12
1553494_at	TDH	0.0058494	0.760083
1553497_at	LINC00615	-0.0121787	0.536841
1553498_at		-0.015807	0.617738
1553499_s_at	SERPINA9	0.00300964	0.91591
1553500_at	FBXL21	-0.0379127	0.128217
1553502_a_at	AKAP2	-0.0971608	1.6663e-06
1553504_at	MRGPRX4	-0.0530651	0.0192149
1553505_at	A2ML1	-0.0268557	0.288803
1553506_at	CPO	-0.0172975	0.383713
1553507_a_at	GPR6	-0.185452	4.54268e-09
1553508_at	MDS2	0.0212052	0.203361
1553510_s_at	RQCD1	0.0796548	0.11134
1553511_at	GJD3	-0.133088	4.75369e-05
1553512_at	HOXC12	-0.08316	0.0189259
1553513_at	VNN3	-0.0913045	6.10675e-08
1553514_a_at	VNN3	-0.157772	2.40525e-09
1553515_at	MYEOV2	-0.0856112	0.000102153
1553517_at	FERD3L	-0.0318383	0.198968
1553518_at	DEFT1P	-0.0322301	0.224312
1553519_at	LINC00314	0.0212019	0.134867
1553521_at	DEFB104A	-0.117401	3.69899e-09
1553523_at	NLRP14	-0.116726	1.47788e-08
1553524_at	DGKB	0.0307884	0.109979
1553525_at	NLRP13	-0.0991694	0.000230581
1553526_at	NLRP8	0.00535739	0.824376
1553527_at	NLRP9	-0.0745309	0.00123196
1553528_a_at	TAF5	0.397418	1.08708e-11
1553529_at	TAS1R2	-0.0181196	0.3821
1553530_a_at	ITGB1	-0.189479	0.0402206
1553531_at	PCSK6	0.0205885	0.289759
1553532_a_at	ZNF341	0.0517991	0.064061
1553533_at	JPH1	-0.173516	6.09024e-08
1553534_at	NLRP10	-0.0836158	5.42984e-05
1553535_a_at	RANGAP1	-0.0191925	0.792659
1553536_at	MBNL2	-0.0655553	0.00434983
1553537_at	KRT73	-0.0536952	0.0141342
1553538_s_at	COX1	0.0739115	0.00144021
1553539_at	KRT74	-0.0375631	0.175731
1553540_a_at	SLC29A2	0.127007	8.87364e-05
1553541_at	LMX1A	-0.0431546	0.0790072
1553542_at	CCDC125	0.616615	6.42121e-31
1553544_at	GPR101	0.00825458	0.727741
1553545_at	ILDR1	0.0325908	0.382432
1553546_at		-0.0165618	0.196757
1553547_at		0.0925702	1.09964e-05
1553549_at	VN1R2	-0.0491781	0.0138828
1553550_at	VN1R5	-0.0134749	0.538701
1553551_s_at	ND2	-0.217965	6.21674e-07
1553552_at	TAAR8	-0.109644	5.97527e-06
1553553_at	TAS2R39	-0.0119564	0.531669
1553555_at	TAS2R38	-0.0358167	0.114434
1553556_at	TAS2R40	-0.0136393	0.343208
1553558_at	TAS2R41	-0.00986782	0.575503
1553559_at	TMEM171	0.0433506	0.117362
1553560_at	VN1R4	0.000940905	0.960615
1553561_at	TAS2R50	-0.0439129	0.0118226
1553562_at	CD8B	-0.147534	9.57466e-10
1553564_at	MACROD2	0.100803	8.16671e-05
1553565_s_at	DDAH1	-0.151573	0.00107949
1553566_at	PIANP	-0.15489	2.98106e-08
1553567_s_at	ATP6	-0.0753152	0.00664177
1553568_a_at	HIST1H1T	-0.0133389	0.596025
1553569_at	COX2	-0.0528413	0.0506528
1553570_x_at	COX2	-0.0425473	0.101491
1553572_a_at	CYGB	-0.527514	1.12589e-33
1553573_s_at	EFNA2	-0.190694	1.78456e-15
1553574_at	IFNE	0.0777331	0.00168855
1553575_at	ND6	0.73816	3.72831e-13
1553579_a_at	SPAG11A	-0.0406029	0.00579563
1553581_s_at	SREK1IP1	-0.049363	0.303636
1553582_a_at	SPAG11A	-0.00466798	0.880213
1553583_a_at	THRSP	-0.137234	1.46721e-05
1553584_at	CXorf36	-0.36232	1.94856e-27
1553585_a_at	MAGEA10-MAGEA5	-0.0778836	0.000763101
1553586_at	FBXL19-AS1	-0.0365844	0.139419
1553587_a_at	POLE4	-0.24314	0.000245789
1553588_at	ND3	-0.118439	2.96589e-13
1553589_a_at	PDZK1IP1	-0.113337	0.280551
1553590_at	FAM27E2	0.0946232	0.000403455
1553591_at	BCRP3	0.0391283	0.151974
1553592_x_at	BCRP3	0.017442	0.527106
1553593_a_at	TAL2	0.00405975	0.872831
1553594_a_at	INSL3	-0.172404	2.28556e-06
1553599_a_at	SYCP3	-0.117225	9.92525e-11
1553600_at	TMIE	-0.197242	2.08442e-13
1553601_a_at	TMIE	-0.431218	1.51586e-55
1553602_at	MUCL1	0.275253	0.000146099
1553603_s_at	ATL2	0.546559	1.48784e-19
1553604_at	ABCA13	0.663611	1.15538e-13
1553605_a_at	ABCA13	0.962679	2.74218e-14
1553607_at	BACH1	-0.0879769	4.2564e-10
1553608_a_at	LINC00189	-0.166115	5.24365e-14
1553611_s_at	KLHL35	0.281163	1.99436e-09
1553612_at	ZNF354B	0.179437	4.58083e-05
1553613_s_at	FOXC1	0.0920462	0.413024
1553614_a_at	FLJ25694	0.0403465	0.112391
1553618_at	TRIM43	-0.00286755	0.894416
1553619_a_at	TRIM43	0.0422281	0.0861369
1553620_at	TRIM42	-0.0445006	0.00809933
1553622_a_at	FSIP1	-0.12675	6.22928e-11
1553623_at	MGC15705	-0.0347625	0.104896
1553625_at	FAM98B	-0.030771	0.0162307
1553626_a_at	EFCAB13	0.144399	0.000503587
1553627_s_at	EFCAB13	0.211266	2.16235e-08
1553629_a_at	FAM71B	-0.0843232	0.000491378
1553630_at	C10orf107	-0.243769	4.19548e-10
1553633_s_at	LOC101929373	0.0290843	0.292904
1553634_a_at	WEE2-AS1	-0.0302519	0.265514
1553635_s_at	TCTEX1D1	-0.575462	4.2626e-22
1553636_at	TMCO5A	-0.0270075	0.10903
1553637_s_at	TMCO5A	0.00292727	0.897261
1553639_a_at	PPARGC1B	-0.979799	3.65765e-91
1553640_at	XKR6	-0.210001	4.91326e-14
1553641_a_at	TSGA13	-0.0238829	0.426511
1553642_at	C9orf163	-0.0185841	0.472328
1553644_at	SYNE3	-0.078408	7.83398e-05
1553645_at	CCDC141	-1.7076	3.24488e-117
1553646_at	HDX	0.100324	0.016827
1553647_at	CDYL2	0.17462	3.94456e-11
1553651_at	C18orf54	-0.0124391	0.400714
1553652_a_at	C18orf54	0.0226739	0.308705
1553654_at	SYT14	0.169723	4.61205e-08
1553655_at	CDC20B	0.133825	0.000647194
1553656_at	TECTB	-0.0636379	0.00381212
1553657_at	VWA3A	0.0502821	0.233528
1553658_at	LINC00896	-0.0817809	0.000979337
1553660_at	HUS1B	-0.0455336	0.0705885
1553661_a_at	HUS1B	-0.0163994	0.39017
1553663_a_at	NPB	-0.0417138	0.283636
1553666_at	CCDC34	0.147215	1.67187e-10
1553668_at	LRCH3	-0.0761984	0.0468371
1553670_at	INTS4	0.383803	2.81756e-28
1553672_at	ENAH	1.01529	2.95272e-46
1553673_at	STK35	-0.105691	1.84403e-05
1553674_at	LRRIQ3	0.0817869	4.12687e-05
1553675_at	KLC4	-0.0102086	0.69771
1553677_a_at	TIPRL	0.870805	1.91695e-54
1553678_a_at	ITGB1	-0.166396	0.0607253
1553679_s_at	VKORC1L1	0.0295525	0.631329
1553681_a_at	PRF1	-1.18332	6.18002e-74
1553682_at	FBXL14	-0.0588519	0.0409279
1553683_s_at	FBXL14	-0.0655708	0.0810142
1553684_at	PPIL6	-0.123004	0.0171477
1553685_s_at	SP1	-0.4851	1.4263e-07
1553686_at	C18orf25	0.0448495	0.10605
1553688_at	METTL6	0.150395	6.36492e-08
1553689_s_at	METTL6	0.452358	9.11638e-30
1553690_at	SGOL1	0.335508	3.24824e-23
1553691_at	B3GALNT2	0.128493	0.00505734
1553693_s_at	CBR4	0.500263	4.41382e-12
1553694_a_at	PIK3C2A	-1.03425	8.44032e-19
1553695_a_at	NLRX1	-0.244612	4.73608e-09
1553696_s_at	ZNF569	-0.0100322	0.826165
1553697_at	CCSAP	0.101433	3.34325e-05
1553698_a_at	CCSAP	-0.0342821	0.324787
1553701_a_at	DUSP18	-0.247276	5.0851e-15
1553702_at	ZNF697	-0.0325198	0.122082
1553703_at	ZNF791	-0.33401	3.51414e-13
1553704_x_at	ZNF791	-0.339398	1.35816e-12
1553705_a_at	CHRM3	-0.194463	0.000603313
1553706_at	HTRA4	0.399722	2.82908e-06
1553708_at	LINC00525	0.696596	6.30358e-23
1553709_a_at	PRPF38A	0.225231	4.48298e-09
1553710_at	FAM218A	0.0707072	0.0109141
1553711_a_at	FAM218A	0.0409559	0.055734
1553713_a_at	RHEBL1	0.249095	4.38396e-16
1553715_s_at	FAM195A	0.697598	1.85624e-47
1553717_at	KCTD7	0.0971543	0.000180736
1553718_at	ZNF548	-0.0098321	0.826363
1553719_s_at	ZNF548	-0.00903232	0.885456
1553720_a_at	AMER2	-0.138341	3.24078e-06
1553721_at	RNF152	-0.0144767	0.442892
1553722_s_at	RNF152	-0.0018394	0.939171
1553723_at	GPR97	-0.543543	6.32619e-40
1553725_s_at	ZNF644	-0.120019	0.121753
1553726_s_at	TBC1D32	0.0867448	0.0226565
1553727_at	B4GALNT3	0.0508425	0.145387
1553728_at	LRRC43	-0.231791	1.82483e-07
1553729_s_at	LRRC43	-0.295168	8.13043e-17
1553730_x_at	LRRC43	-0.160002	5.46762e-06
1553732_s_at	CEP89	0.34253	1.6053e-17
1553734_at	AK7	-0.403893	5.5255e-10
1553736_at	ZFC3H1	-0.176664	5.36385e-07
1553739_at	IRAK2	0.00770484	0.591921
1553740_a_at	IRAK2	-0.0969348	0.000101961
1553741_at	LINC00337	0.0541256	0.0453348
1553743_at	METTL21A	0.0652965	0.126605
1553746_a_at	OTOGL	-0.0025368	0.909168
1553747_at	MGC16025	0.00991393	0.528503
1553749_at	FAM76B	-0.230666	0.0123349
1553750_a_at	FAM76B	0.255624	1.93784e-08
1553752_at	SPATA25	-0.160592	7.66776e-08
1553755_at	NXNL1	-0.106211	0.00039788
1553756_at	GLIS3-AS1	-0.0848383	0.00235839
1553757_at	IQCG	0.0661215	0.0097881
1553759_at	MCM9	0.242814	2.76085e-16
1553761_at	PRR14L	-0.0118054	0.591659
1553764_a_at	AJUBA	-0.0786603	0.287767
1553765_a_at	KLHL32	-0.0865484	0.000430172
1553768_a_at	DCBLD1	0.816134	8.71833e-30
1553769_at	SLAMF9	0.0633427	0.0159388
1553770_a_at	SLAMF9	0.128891	0.00150453
1553772_at	GK5	0.156314	1.16823e-10
1553775_at	FLJ31715	-0.00419322	0.866996
1553776_at	UBE2U	-0.00371543	0.834499
1553778_at	WBSCR27	0.0578909	0.247789
1553780_at	LINC00638	0.129578	4.71381e-07
1553781_at	ZC3HAV1L	0.0856795	3.47616e-07
1553785_at	RASGEF1B	-0.26043	1.57792e-30
1553787_at	C11orf45	-0.19161	2.11537e-06
1553789_a_at	C21orf58	-0.0728779	0.0146051
1553792_at	KIAA1109	0.0107006	0.418177
1553793_a_at	KIAA1109	0.0329453	0.198737
1553794_at	STOML3	-0.243269	1.54571e-06
1553796_at	LINC01105	-0.00875822	0.705389
1553797_a_at	LINC01105	-0.191821	4.84738e-07
1553798_a_at	FBXL13	-0.00803531	0.869816
1553799_at	FAM227B	-0.00785532	0.73505
1553801_a_at	DTD2	0.173634	0.00126565
1553802_a_at	SOX3	-0.0872121	0.00297058
1553803_at	SPATA32	-0.14706	6.65764e-07
1553804_a_at	SPATA32	-0.0313977	0.186779
1553805_at	C3orf49	-0.000530129	0.976922
1553808_a_at	NKX2-3	0.0840262	0.0231375
1553809_a_at	TMEM252	-0.0346681	0.184732
1553810_a_at	KIAA1524	0.425753	4.26065e-21
1553811_at	FAM222A-AS1	-0.0577174	0.00389589
1553812_at	TLE6	-0.139467	0.00015621
1553813_s_at	TLE6	-0.0900138	0.0150032
1553815_a_at	TCEANC	0.154092	0.00137034
1553817_at	LOC102725315	-0.153018	2.81633e-11
1553818_x_at	LOC102725315	-0.143024	2.72068e-09
1553821_at	HECTD4	0.023856	0.191098
1553822_at	RTP1	0.00817578	0.59642
1553823_a_at	RTP1	0.0330145	0.108276
1553826_a_at	PRR35	-0.0802749	0.000304231
1553828_at	NXPE1	-0.0254656	0.297037
1553829_at	CYP1B1-AS1	-0.226926	4.77782e-15
1553830_s_at	MAGEA2	0.709031	2.71494e-10
1553831_at	APOBEC3D	-0.0257262	0.230663
1553832_at	LINC00315	-0.066186	0.00282792
1553834_at	COL6A5	-1.03968	4.32221e-39
1553835_a_at	COL6A5	-0.975942	1.29235e-34
1553837_at	PGAM5	-0.0250408	0.254886
1553838_at	C4orf45	-0.0556343	0.0025206
1553839_at	CCDC149	0.0778985	0.000276463
1553840_a_at	CCDC149	0.158177	1.26483e-09
1553842_at	BEND2	-0.0235371	0.171613
1553843_at	C10orf67	-0.00985323	0.742074
1553844_a_at	C10orf67	-1.06903	1.9534e-152
1553845_x_at	C10orf67	-0.0511427	0.044494
1553846_at	SPERT	-0.000531506	0.986503
1553847_a_at	SPERT	0.0173477	0.542555
1553849_at	CCDC26	0.00628533	0.7217
1553850_at	C21orf88	0.0600536	0.00366266
1553851_at	SPIC	-0.0164071	0.500341
1553852_at	VPS13B	0.299079	4.89934e-18
1553856_s_at	P2RY10	0.187242	0.00104547
1553857_at	IGSF22	0.0365904	0.225576
1553858_at	ZBTB3	-0.0202779	0.532
1553859_at	TPH1	-0.0448477	0.286059
1553860_at	DCST1	-0.0553371	0.062445
1553861_at	TCP11L2	-0.0761796	0.00333395
1553863_at	WDFY4	-0.137966	8.40954e-13
1553864_at	GPR26	-0.0027933	0.87271
1553865_a_at	GPR26	-0.0263655	0.130443
1553868_a_at	KIAA0825	-0.0125762	0.345614
1553869_at	SESN3	0.127936	4.38792e-13
1553871_at	CSNK1G2-AS1	-0.0123272	0.65754
1553872_at	NATD1	-0.0442925	0.0771986
1553873_at	KLHL34	0.104761	8.62945e-05
1553874_a_at	ZSCAN10	-0.135329	3.09054e-06
1553875_s_at	ZSCAN10	-0.0652052	0.0263044
1553876_at	SAMD3	-0.062482	7.9131e-06
1553878_at	GOT1L1	0.0419383	0.0869531
1553879_a_at	GOT1L1	-0.0080367	0.715268
1553880_at	C10orf91	0.0454508	0.0614655
1553881_at	MGC16142	0.0264647	0.288103
1553882_at	LINC00504	0.00146628	0.945387
1553883_at	ZNF99	-0.00858532	0.582221
1553885_x_at	ZNF99	0.00516501	0.76066
1553886_at	CCDC108	-0.0113918	0.476611
1553887_at	SIGLECL1	-0.0269852	0.121959
1553888_at	LDHAL6A	0.0378365	0.0920692
1553889_at	MRGPRX2	-0.036502	0.130702
1553890_s_at	NTN5	-0.0102296	0.676915
1553891_at	KLF17	-0.0729817	0.000586203
1553893_at	CCDC105	-0.162569	4.20857e-06
1553894_at	CCDC122	0.185983	1.57364e-08
1553895_at	C11orf42	0.00620027	0.781263
1553898_a_at	DKFZp434L192	-0.00825971	0.601424
1553900_s_at	POM121L1P	0.0120606	0.62754
1553901_x_at	ZNF486	0.137046	4.96252e-09
1553905_at	CXorf22	0.0406558	0.0408345
1553906_s_at	FGD2	-0.479201	2.40146e-23
1553907_a_at	EXD1	-0.055021	0.00126984
1553909_x_at	FAM178A	0.0694571	0.18167
1553910_at	NBPF4	0.0412523	0.158928
1553911_at	ZNF663P	-0.0310516	0.154089
1553912_at	LINC00955	-0.00361002	0.807382
1553914_at	MGC34800	0.0152599	0.580621
1553915_at	C10orf126	-0.0123993	0.398946
1553917_at	PIKFYVE	0.0326014	0.143413
1553918_at	LINC00479	-0.0232603	0.413313
1553919_at	C9orf62	-0.0228654	0.343903
1553920_at	C9orf84	0.0275817	0.0697365
1553923_at	SLC22A24	-0.0468381	0.0288953
1553924_at	FMO9P	0.13547	0.000311393
1553927_at	C7orf33	-0.00771496	0.668936
1553928_at	ELMOD2	0.915329	4.68085e-54
1553929_at	ACER1	-0.133685	1.00193e-06
1553930_at	TAAR1	0.0203628	0.193192
1553931_at	OSTCP1	-0.05114	0.0015682
1553934_at	LINC00305	-0.0156388	0.312702
1553935_at	BFSP2-AS1	-0.0455021	0.00424019
1553936_a_at	BFSP2-AS1	0.0476644	0.0268397
1553938_a_at	STK32A	0.656178	4.33382e-28
1553940_a_at	LRRC28	-0.249739	8.73899e-06
1553943_at	NS3BP	-0.0793926	0.00367603
1553944_at	CTAGE5	0.0351046	0.277827
1553945_at	GPHB5	-0.101129	5.80856e-05
1553946_at	DCD	-0.0741468	0.00636038
1553947_at	EXOSC6	-0.296996	2.93129e-08
1553949_at	IQSEC3	-0.0664713	0.0207193
1553952_at	ZDHHC19	-0.169494	2.70006e-08
1553954_at	ALG14	0.255709	2.19243e-09
1553955_at	PPP1R21	0.100798	0.033523
1553956_at	TMEM237	0.71894	8.71191e-39
1553957_at	ZNF564	0.37431	4.07214e-12
1553959_a_at	B3GALT6	0.403827	7.48848e-23
1553960_at	SNX21	-0.0789584	0.302487
1553961_s_at	SNX21	-0.0521446	0.311049
1553962_s_at	RHOB	-1.32499	2.322e-25
1553963_at	RHOB	-0.0505894	3.80511e-05
1553965_x_at	RHOB	-0.150103	1.11357e-13
1553967_at	ADAT3	-0.0938542	0.00145802
1553968_a_at	ADAT3	-0.134819	0.000337959
1553970_s_at	CEL	0.379973	1.92743e-05
1553971_a_at	GATS	-0.175898	0.000150589
1553972_a_at	CBS	0.0295069	0.677311
1553973_a_at	SPINK6	0.0849157	0.115552
1553974_at	C22orf39	-0.890658	5.69457e-39
1553976_a_at	DPCD	0.407021	8.1573e-16
1553977_a_at	CYP39A1	-0.170159	0.00153735
1553978_at	MEF2BNB	-0.343749	4.57507e-21
1553979_at	ZNF121	0.321338	1.4626e-13
1553982_a_at	RAB7B	-0.395346	1.99053e-12
1553983_at	DTYMK	0.425667	2.32314e-37
1553984_s_at	DTYMK	0.995509	5.66934e-70
1553986_at	RASEF	0.0729769	0.435844
1553987_at	MAPKAPK5-AS1	-0.585254	2.92877e-16
1553989_a_at	ATP6V1C2	0.469445	9.11682e-11
1553990_at	BRICD5	-0.162306	4.92377e-08
1553991_s_at	LOC101928274	-0.377975	9.15498e-20
1553992_s_at	NBR2	0.624401	6.43738e-25
1553993_s_at	MED25	-0.377493	3.70066e-15
1553994_at	NT5E	1.2298	1.06208e-30
1553995_a_at	NT5E	0.851324	3.54732e-23
1553997_a_at	ASPHD1	0.362795	2.06868e-07
1553998_at	DMRTC1	0.087522	0.119075
1554001_at	TRIM37	0.265142	1.02129e-09
1554003_at	ARHGEF28	-0.447013	1.68798e-11
1554004_a_at	ARHGEF28	-0.349077	7.00971e-09
1554006_a_at	LLGL2	-0.0437313	0.418412
1554007_at		-0.379422	0.000148706
1554008_at	OSMR	1.14137	7.74176e-41
1554010_at	NDST1	-0.0100177	0.786073
1554012_at	RSPO2	-1.17076	3.3345e-81
1554014_at	CHD2	0.276871	7.93992e-09
1554015_a_at	CHD2	0.0458864	0.285284
1554016_a_at	USB1	0.225357	9.83147e-11
1554017_at	RILPL1	-0.0961694	8.40406e-07
1554018_at	GPNMB	0.281573	0.00300772
1554019_s_at	CEP57L1	0.33156	2.34686e-21
1554020_at	BICD1	1.00524	5.75941e-40
1554021_a_at	ZNF12	0.211264	7.18527e-06
1554022_at	CCDC13	-0.115861	7.80321e-09
1554023_s_at	CCDC13	-0.202237	1.19175e-12
1554026_a_at	MYO10	0.429736	1.90101e-09
1554027_a_at	SLC4A4	-0.177981	5.3412e-05
1554029_a_at	TTC37	0.285967	0.00014827
1554030_at	ARSB	0.135244	2.84996e-06
1554032_at	ARSB	-0.00207067	0.891436
1554033_at	FRMD4A	-0.0124947	0.593601
1554034_a_at	FRMD4A	0.0176172	0.382766
1554036_at	ZBTB24	-0.149724	0.00782207
1554037_a_at	ZBTB24	-0.242819	2.3827e-09
1554038_at	LARP1B	0.216739	7.356e-14
1554039_at	C14orf159	-0.0386015	0.274187
1554041_at	TMEM239	-0.080834	0.000421583
1554042_s_at	TMEM239	0.0111058	0.619783
1554043_a_at		0.390911	1.28997e-22
1554044_a_at	MRAP	-0.162708	7.71225e-10
1554045_at	ZNF24	-0.0473776	0.10287
1554047_at	TXNDC9	0.40277	1.85154e-41
1554049_s_at	DCAF8	0.0214383	0.506864
1554050_at	SMPDL3B	0.582263	3.0996e-39
1554052_at	CNOT1	0.283592	2.97488e-07
1554053_at	SPTLC1	0.0613653	0.172412
1554057_at	ASH1L-AS1	0.393024	5.79565e-17
1554059_at	SETMAR	0.0577969	0.0630657
1554060_s_at	SETMAR	0.185528	1.62625e-11
1554062_at	XG	0.159461	0.0365195
1554063_at	ZHX1-C8orf76	0.665689	2.49735e-49
1554065_at	MVB12B	-0.167371	3.17418e-12
1554067_at	C12orf66	0.367768	4.57251e-10
1554068_s_at	C12orf66	0.309898	5.97957e-14
1554069_at	EPHA8	0.0502776	0.0436724
1554071_at	CCDC67	-0.0306029	0.116871
1554072_s_at	CCDC67	-0.000809088	0.972011
1554074_s_at	SLFNL1	-0.352939	4.04535e-27
1554076_s_at	TMEM136	0.148888	2.62832e-05
1554077_a_at	TMEM53	-0.0414522	0.407175
1554078_s_at	DNAJA3	0.716599	4.46504e-82
1554079_at	GALNT18	-1.44016	9.80091e-97
1554080_at	RQCD1	0.391462	1.94132e-12
1554082_a_at	NOL9	0.284092	1.3234e-11
1554084_a_at	NOL9	0.231011	7.54138e-11
1554085_at	DDX51	0.0815049	0.0232645
1554086_at	TUBGCP3	0.211063	5.62147e-09
1554089_s_at	SBDS	-1.14967	1.10775e-45
1554091_a_at	TIRAP	-0.0455368	0.212379
1554093_a_at	SNAPC5	0.245305	1.06157e-10
1554094_at	ENTPD5	0.195266	1.72669e-10
1554095_at	RBM33	0.669565	1.53893e-36
1554096_a_at	RBM33	0.363672	3.50276e-16
1554097_a_at	MIR31HG	0.250641	2.12178e-06
1554098_at	SPIN3	0.224244	5.44088e-21
1554099_a_at	SPIN3	0.532345	5.2247e-24
1554101_a_at	TMTC4	0.516176	1.04603e-20
1554102_a_at	TMTC4	0.452164	5.15124e-25
1554103_at		-0.31883	4.0138e-31
1554105_at	TMEM185A	0.415639	7.11321e-26
1554106_at	NBEAL1	-0.1777	0.01739
1554108_at		0.18911	3.61753e-05
1554110_at	CDCP1	-0.301402	9.57037e-09
1554112_a_at	ULK2	-0.486468	9.48239e-31
1554113_a_at	SLC4A8	-0.0103189	0.732677
1554114_s_at	SSH2	-0.194606	3.35132e-10
1554115_at	C5orf58	0.0227616	0.382127
1554116_s_at	PARP11	-0.0972428	0.000737199
1554117_at	CCDC60	-0.31955	2.0691e-20
1554119_at	USB1	0.0799022	0.000169154
1554121_at	HSD17B12	-0.0242689	0.170605
1554122_a_at	HSD17B12	0.204145	9.59016e-07
1554125_a_at	NLGN4Y	0.0234856	0.316447
1554126_at	MSRB3	-0.542122	6.25776e-37
1554127_s_at	MSRB3	-1.0162	4.03425e-55
1554128_at	ADIG	0.0371225	0.19177
1554129_a_at	ADIG	0.000587251	0.984676
1554131_at	CCSER2	0.130463	1.74979e-08
1554132_a_at	CCSER2	0.199972	0.000582427
1554133_at	RUFY2	0.0228763	0.100176
1554140_at	WDR78	0.0119663	0.866037
1554141_s_at	WDR78	-0.256978	3.37522e-07
1554142_at	SUGT1P3	-0.0257861	0.029411
1554143_a_at	SUGT1P3	0.0577977	0.0437207
1554145_a_at	PPP1R21	-0.0278763	0.658879
1554147_s_at	MAATS1	-0.296416	1.34185e-09
1554148_a_at	SLC33A1	0.199736	0.00198679
1554149_at	CLDND1	0.0211816	0.619331
1554151_at	OGDH	-0.0253311	0.438666
1554152_a_at	OGDH	-0.420879	1.01921e-09
1554153_a_at	PHF21A	0.0469242	0.151057
1554154_at	GDAP2	0.264248	0.000140991
1554155_at	MCPH1	-0.0762144	0.0949102
1554156_a_at	WFDC8	-0.059209	0.000740034
1554157_a_at	WFDC8	-0.0560954	0.0276436
1554158_at	ZMYND11	0.179633	1.11902e-10
1554159_a_at	ZMYND11	-0.426859	7.59313e-11
1554160_a_at	ZNF446	0.0106363	0.62613
1554161_at	SLC25A27	-0.0116446	0.806961
1554163_at	TWIST2	-0.243423	3.3328e-18
1554165_at	FAM53B	-0.042739	0.0192567
1554167_a_at	GOLGA7	-0.414999	3.10238e-06
1554168_a_at	SH3KBP1	-0.152018	0.00560499
1554170_a_at	MBLAC1	0.0344637	0.259625
1554171_at	ZMYM3	0.447037	2.58405e-16
1554172_a_at	ZMYM3	0.0124856	0.667014
1554173_at	CD300LB	-0.205573	1.26404e-14
1554175_at	CD300LB	-0.111919	3.33631e-05
1554176_a_at	C3orf33	0.1134	0.000857124
1554177_a_at	ATP5S	-0.0517884	0.0642983
1554178_a_at	FAM126B	0.29115	1.849e-06
1554179_s_at	LYNX1	0.0512711	0.42882
1554181_at	SNX32	-0.10771	5.44882e-05
1554182_at	TRIM73	0.120033	0.00289179
1554183_s_at	TRIM73	0.0440128	0.0514317
1554185_at	LOC554206	-0.0531111	0.0176605
1554187_at	LOC554206	-0.0417475	0.0260084
1554188_at	C11orf53	-0.0971048	0.00117109
1554190_s_at	PLEKHS1	0.321682	3.54305e-06
1554192_s_at	TRMT44	-0.123556	6.2307e-06
1554193_s_at	MANEA	0.127859	0.00511661
1554194_at		-0.0879079	1.0506e-05
1554195_a_at	C5orf46	0.840073	5.92623e-27
1554196_at	IZUMO1	-0.154023	5.37006e-16
1554198_at	SH3YL1	0.00125311	0.955866
1554199_at	PTPRO	0.231228	1.4672e-09
1554201_at	CABP4	0.0266871	0.451536
1554202_x_at	CABP4	0.0483278	0.100344
1554203_at	GRIK1-AS1	-0.0303737	0.186753
1554205_s_at	ICA1L	0.0192007	0.357155
1554206_at	TMLHE	0.0414257	0.169324
1554208_at	MEI1	-0.0177286	0.702345
1554210_at	ZCCHC13	-0.0884239	4.71525e-05
1554212_s_at	KCNS2	0.0986889	0.000305654
1554213_at	ARHGEF10	-0.235067	1.2167e-10
1554214_at		-0.0437011	0.0411318
1554216_at	CCDC132	0.105471	0.000134447
1554217_a_at	CCDC132	0.444995	2.16389e-14
1554219_at	BC027448	0.0295246	0.410794
1554220_a_at	BC027448	0.283138	4.29625e-08
1554222_at	MGC45922	-0.0220166	0.485649
1554224_at	LOC101929497	0.103697	9.01653e-06
1554225_a_at	LOC101929497	0.00728422	0.743241
1554228_a_at	BAALCOS	-0.0365093	0.211986
1554229_at	CREBRF	-0.31192	1.13566e-09
1554231_a_at	ZNF396	-0.0120496	0.58037
1554232_a_at		-0.060673	0.000545797
1554233_at	C1QTNF9	-0.0331253	0.08009
1554234_at	KATNAL2	-0.000970882	0.972506
1554235_at	CTNNA3	0.00479309	0.768451
1554237_at	SDCCAG8	-0.210032	1.2814e-07
1554239_s_at	ZADH2	0.0404615	0.357918
1554240_a_at	ITGAL	-1.28389	1.93418e-52
1554241_at	COCH	0.0190811	0.730613
1554242_a_at	COCH	1.1537	6.16922e-28
1554245_x_at	ARL17A	0.343847	1.5977e-10
1554246_at	C1orf210	0.0894791	0.177821
1554248_at	ZNF638	-0.213807	5.12468e-07
1554249_a_at	ZNF638	0.164403	0.00790383
1554250_s_at	STAG3L2	0.0780093	0.273173
1554251_at	HP1BP3	0.912808	2.32169e-22
1554252_a_at	CERS3	0.22112	0.000183333
1554253_a_at	CERS3	0.206867	5.59981e-07
1554256_a_at	PCNXL2	0.596641	2.78567e-44
1554258_a_at	DNAJC5B	-0.264715	2.58342e-06
1554259_at	GPSM1	-0.174594	1.18773e-08
1554260_a_at	FRYL	-0.0887025	0.194424
1554261_at	KLHL29	-0.152344	8.6197e-10
1554262_s_at	KLHL29	0.0322383	0.227397
1554264_at	CKAP2	0.279687	2.46466e-18
1554266_at		0.106287	4.51958e-07
1554268_at	MORN1	-0.16737	4.05133e-10
1554271_a_at	CENPL	0.853547	4.6267e-33
1554272_at	ERAP2	0.0368291	0.0100307
1554273_a_at	ERAP2	-0.297683	7.68124e-06
1554274_a_at	SSH1	0.0118216	0.67457
1554276_at	SART3	-0.0751836	0.000105907
1554277_s_at	FANCM	0.381528	4.62467e-22
1554279_a_at	TRMT2B	0.211219	7.88598e-09
1554280_a_at	C9orf43	0.0397654	0.0439445
1554281_at		0.0994065	2.48528e-08
1554283_at	CCRN4L	-0.146367	0.00183574
1554285_at	HAVCR2	-0.552703	3.26651e-17
1554286_at	FLJ25758	-0.12949	8.48749e-06
1554287_at	TRIM4	0.534876	3.28323e-14
1554288_at	FAM160B1	-0.0136972	0.497987
1554290_at	HERC3	-0.11116	5.54938e-06
1554291_at	UHRF1BP1L	-0.220422	2.97736e-17
1554292_a_at	UHRF1BP1L	-0.197386	2.49717e-10
1554293_at	TTBK2	0.043605	0.0326724
1554294_s_at	TTBK2	0.0403157	0.0555003
1554295_x_at	TTBK2	0.0740989	0.000781914
1554296_at	CYP19A1	-0.0597068	0.000325287
1554298_a_at	WDR49	-0.199361	0.000153339
1554299_at	NPAS4	-0.0270117	0.178761
1554300_a_at	SVOPL	0.136315	0.00319257
1554301_at	LHFPL3-AS1	-0.00511213	0.707293
1554302_s_at	LHFPL3-AS1	0.0365163	0.050145
1554303_at	HNMT	-0.00359882	0.892348
1554305_at	MGC20647	-0.0231226	0.343812
1554306_at	ITPKB	-0.0328895	0.413303
1554307_at	LOC644852	0.015328	0.478878
1554308_s_at	GABRA2	-0.00537003	0.84004
1554309_at	EIF4G3	0.0777283	0.0485509
1554310_a_at	EIF4G3	0.182008	5.03264e-12
1554311_a_at	SUPT6H	-0.2014	4.0727e-08
1554312_at	RNF170	-0.180016	9.3145e-12
1554314_at	C6orf141	0.383274	4.24321e-18
1554316_at	PGLS	0.296977	5.96497e-09
1554317_s_at	TRMT61A	0.009255	0.769576
1554318_at	LOC100101148	0.00379904	0.905214
1554319_at	RPS6KA5	-0.00129536	0.928763
1554321_a_at	NFS1	0.1234	0.087694
1554322_a_at	HDAC4	-0.00992388	0.722318
1554324_s_at	DYNC2LI1	0.0996494	9.54591e-07
1554325_at	DOCK2	-0.17806	1.17771e-21
1554327_a_at	CANT1	0.184749	0.000636546
1554328_at	STXBP4	0.0900333	2.49459e-07
1554329_x_at	STXBP4	0.0752138	4.56682e-05
1554331_a_at	LRRC18	-0.559162	1.28664e-39
1554332_a_at	SLCO4A1-AS1	0.0837355	0.0266265
1554333_at	DNAJA4	-0.173398	0.00562367
1554334_a_at	DNAJA4	-0.0555555	0.406761
1554335_at	CYTH4	-0.135187	1.36364e-05
1554337_at	FARP2	0.00359459	0.858623
1554339_a_at	COG3	0.176913	0.000567579
1554340_a_at	DRAXIN	0.0392033	0.162658
1554341_a_at	HELQ	0.0651594	0.0857653
1554342_s_at	HELQ	-0.064176	0.0493103
1554343_a_at	STAP1	0.0734083	0.109161
1554344_s_at	AQP12A	-0.0297589	0.246666
1554345_a_at	GIN1	0.306795	1.35178e-10
1554346_at	GNB5	0.0788818	0.00340754
1554348_s_at	CDKN2AIPNL	0.261755	2.60559e-18
1554349_at	XRCC6BP1	0.0310275	0.193123
1554351_a_at	TIPRL	0.470108	4.38106e-13
1554352_s_at	DENND4A	-0.46337	7.21417e-25
1554354_at	SIAE	-0.0655023	6.02895e-07
1554355_a_at	SIAE	-0.139535	2.48407e-07
1554356_at	GINS4	0.232919	1.1813e-12
1554360_at	FCHSD2	0.0250249	0.468034
1554362_at	BTG4	-0.0182719	0.242169
1554364_at	PPP2R5C	0.389536	1.32005e-32
1554365_a_at	PPP2R5C	0.0316297	0.623046
1554367_at	CALHM1	0.0474527	0.0393804
1554368_at	NT5C1B	0.0131587	0.346928
1554371_at	PKD1L2	-0.0712625	0.00109474
1554372_at		-0.0392353	0.0618845
1554374_at		-0.0437489	0.0192348
1554375_a_at	NR1H4	0.00795217	0.859798
1554376_s_at	PTPLA	0.0645734	0.147502
1554377_a_at	CNTNAP4	-0.0148243	0.477831
1554378_a_at	PDE1C	-0.182969	4.49122e-20
1554379_a_at	TP73	-0.0674101	0.0421378
1554380_at	NEK11	0.10555	2.02517e-06
1554382_at	LINC00656	-0.21523	7.73904e-17
1554383_a_at	TRAM2	-0.00989088	0.755633
1554384_at	PADI2	0.00721249	0.661233
1554385_a_at	PADI2	-0.0993082	0.00191886
1554386_at	CST9	-0.0697864	0.0110755
1554388_at	VPS29	0.0371992	0.209383
1554390_s_at	ACTR2	0.3377	1.76937e-08
1554391_at	LOC653581	-0.0714714	0.00755089
1554393_a_at	AZIN2	0.0299891	0.362311
1554394_at	NELL1	0.0415945	0.0297346
1554396_at	UEVLD	0.0317187	0.205899
1554397_s_at	UEVLD	-0.174958	0.0541336
1554398_at	LYG2	-0.0493633	0.0169079
1554400_at	TCTE3	0.335904	1.56808e-07
1554401_a_at	TCTE3	0.0365297	0.086012
1554403_a_at	RP11-574H6.1	-0.062921	0.000474283
1554404_a_at		0.0650929	0.00397755
1554405_a_at	LINC00161	0.0234767	0.309486
1554406_a_at	CLEC7A	-0.692996	3.32676e-26
1554408_a_at	TK1	1.35635	6.87052e-52
1554409_at	WBSCR16	0.0257108	0.137006
1554410_a_at	WBSCR16	0.00309151	0.948358
1554411_at	CTNNB1	-0.0593226	0.378794
1554413_s_at	SNX29P1	-0.157584	6.76632e-10
1554414_a_at	OSGIN2	-0.587927	1.01101e-17
1554415_at	TAF5L	0.158244	0.000723222
1554417_s_at	APH1A	-0.23146	0.0268572
1554418_s_at	SPOCK3	0.132114	0.00295138
1554419_x_at	GGNBP2	0.0651033	0.00133148
1554420_at	ATF3	-0.356574	6.45059e-14
1554423_a_at	FBXO7	-0.645695	1.61023e-28
1554424_at	FIP1L1	0.0248489	0.639901
1554428_s_at	NLGN2	-0.128217	0.00259773
1554429_a_at	DMWD	-0.3365	1.88093e-12
1554430_at	SMIM11	-0.0532834	0.100275
1554432_x_at	SMIM11	-0.11266	0.00159547
1554433_a_at	ZNF146	0.311664	0.000972308
1554436_a_at	REG4	0.0791767	0.247015
1554438_at	KIAA1217	0.922324	7.95141e-63
1554440_at	KIAA0513	0.0506881	0.0662443
1554441_a_at	WAPAL	-0.0634935	0.210824
1554442_at	BEST1	-0.153995	1.52729e-07
1554443_s_at	BEST1	-0.540859	2.49398e-74
1554444_s_at	SLC35F6	-0.0509225	0.162837
1554445_at	ZNF85	0.748457	2.79776e-38
1554447_at	JPX	0.403975	5.00527e-10
1554448_at		0.152054	3.0216e-10
1554449_at	MIER3	-0.090117	0.00398827
1554450_s_at	MIER3	-0.220104	0.000102979
1554451_s_at	DNAJC14	-0.313834	1.30606e-05
1554452_a_at	HILPDA	0.53814	6.26717e-06
1554453_at	HNRNPLL	0.31133	3.94997e-17
1554455_at	LINS	0.00900196	0.872026
1554456_a_at	LINS	-0.0592808	0.209546
1554459_s_at	CFHR3	0.169806	1.30914e-07
1554460_at	ST8SIA4	0.113536	8.00134e-06
1554462_a_at	DNAJB9	-0.128585	0.0512103
1554464_a_at	CRTAP	-0.92855	2.92077e-19
1554465_s_at	KRBOX4	-0.0358017	0.371178
1554466_a_at	C16orf13	-0.0473323	0.653454
1554468_s_at	FBF1	-0.0490029	0.223031
1554469_at	ZBTB44	-0.163697	2.46189e-06
1554470_s_at	ZBTB44	-0.329649	1.64769e-09
1554471_a_at	ANKRD13C	0.231158	1.69446e-05
1554472_a_at	PHF20L1	0.312975	2.82984e-12
1554473_at	SRGAP1	-0.142832	0.0122334
1554474_a_at	MOXD1	-0.0590908	0.473573
1554475_a_at	C19orf47	-0.105316	0.00119166
1554476_x_at	ZNF808	0.0207899	0.445496
1554478_a_at	HEATR3	0.637435	8.55228e-35
1554479_a_at	CARD8	-0.477972	2.12038e-10
1554480_a_at	ARMC10	0.259954	1.32966e-10
1554481_a_at	EPB41	0.103805	0.000670225
1554482_a_at	SAR1B	0.292902	0.000160376
1554483_at	TMEM37	-0.39035	1.31137e-15
1554485_s_at	TMEM37	-0.539093	8.05673e-13
1554486_a_at	GFOD1	-0.0121829	0.795306
1554487_a_at	ATF6B	0.00476921	0.886533
1554488_at	CEP70	0.257858	1.59116e-18
1554489_a_at	CEP70	0.314654	4.19606e-05
1554491_a_at	SERPINC1	-0.067224	0.001339
1554492_at	THADA	0.0579591	2.33156e-05
1554493_s_at	THADA	0.267822	5.34046e-10
1554494_at	MTHFSD	-0.0394203	0.0475051
1554495_s_at	MTHFSD	-0.0369573	0.0859267
1554496_at	RAD51B	0.00975471	0.617412
1554499_s_at	PPA2	-0.100069	0.000746261
1554500_a_at	RGS7	-0.00203237	0.945584
1554501_at	TSC22D4	0.00991771	0.817684
1554503_a_at	OSCAR	-1.77107	3.4829e-137
1554504_at	NAALAD2	-0.0479705	4.99377e-05
1554506_x_at	NAALAD2	-0.0650232	7.82142e-06
1554507_at	NAALAD2	-0.0630475	1.21981e-05
1554508_at	PIK3AP1	-0.475126	6.86564e-12
1554509_a_at	FAM188A	-0.409478	1.3869e-15
1554510_s_at	GHITM	-0.0110427	0.841124
1554511_at	WWC1	0.00791565	0.772331
1554512_a_at	CEP89	0.258402	1.58936e-19
1554513_s_at	CEP89	0.33109	2.23747e-13
1554514_at	ACSM5	0.0166676	0.407987
1554516_at	LINC00537	-0.0838985	0.0169381
1554517_x_at	LINC00537	-0.0921259	0.00648805
1554518_at	GSTCD	0.0793413	0.0126718
1554519_at	CD80	-0.0716987	0.176363
1554520_at	LOC283861	-0.21842	2.40188e-09
1554522_at	CNNM2	0.00945321	0.812419
1554523_a_at	CNNM2	-0.147789	3.39304e-06
1554524_a_at	OLFM3	0.0434753	0.112866
1554526_at	OLFM3	0.0113737	0.608826
1554528_at	MAATS1	-0.266913	4.24984e-06
1554530_at	VSTM2A	-0.0228564	0.307668
1554531_at	TTC12	-0.192919	2.24978e-12
1554533_at	C2	-1.20291	1.97977e-92
1554534_at	DPYD	-0.100905	0.00451966
1554536_at	DPYD	0.248373	1.29031e-08
1554537_at	TMEM126B	0.0518155	0.0366749
1554538_at	RHOF	-0.0535964	0.0458381
1554539_a_at	RHOF	-0.467061	2.06119e-12
1554540_at	DNAH14	0.0430316	0.00280579
1554541_a_at	GPRIN2	-0.828603	1.76155e-61
1554542_at	SLC25A48	-0.0274254	0.254767
1554543_at	SPAG9	0.188807	0.0424285
1554544_a_at	MBP	-0.647417	1.51607e-25
1554545_at	APOBEC4	-0.293202	6.61942e-12
1554547_at	FAM13C	-1.4376	4.05805e-36
1554549_a_at	WDR20	-0.257836	1.22485e-09
1554550_at	KIAA1430	-0.0454216	0.000636022
1554553_s_at	YIF1B	-0.0657419	0.423929
1554554_at	CCDC57	-0.0822052	0.000293961
1554555_a_at	SETD6	0.511096	7.02222e-33
1554556_a_at	ATP11B	0.515667	3.24273e-19
1554557_at	ATP11B	0.777928	3.41008e-27
1554558_at	DCAF5	0.0516711	0.0299484
1554559_at	GPR62	-0.0851391	0.00860301
1554560_at	PGM5	-0.0226494	0.279514
1554564_a_at	SPPL3	0.0329269	0.28577
1554565_x_at	SPPL3	0.197003	0.000353966
1554566_at	KCTD17	-0.0404548	0.0889257
1554568_at	DYNLRB1	0.00180972	0.928495
1554569_a_at	CELF2	-0.73782	3.09145e-66
1554571_at	APBB1IP	-0.101953	9.52316e-05
1554572_a_at	SUV39H2	1.19662	2.48291e-83
1554574_a_at	CYB5R3	-1.02526	5.77893e-19
1554575_a_at	BPNT1	0.587709	4.50828e-30
1554576_a_at	ETV4	0.824732	3.6949e-35
1554577_a_at	PSMD10	0.138859	0.0968092
1554578_at	ZNF70	0.0221826	0.256744
1554579_a_at	MYO18B	-0.0294789	0.367513
1554580_a_at	WWP2	0.106066	1.66551e-08
1554582_a_at	METTL20	-0.0256197	0.303737
1554583_a_at	METTL20	0.0150873	0.474915
1554584_at	LRRC48	-0.0288889	0.14113
1554586_a_at	RHOBTB2	-0.442155	2.03011e-13
1554588_a_at	TTC30B	0.493705	1.89721e-16
1554589_at	LENG9	-0.106075	0.000497531
1554591_at	PCAT4	0.0536811	0.0238165
1554592_a_at	SLC1A6	0.179363	0.00155032
1554593_s_at	SLC1A6	0.30228	3.49605e-05
1554594_at	ARHGAP27	0.0629256	0.246213
1554595_at	SYMPK	0.187029	0.000464944
1554597_at	LIG3	-0.0106969	0.798256
1554599_x_at	LIG3	0.0716648	0.074395
1554600_s_at	LMNA	-1.02409	6.36509e-40
1554601_at	NKAIN2	0.0643742	0.00592007
1554602_at	RBM8A	0.0471957	0.185193
1554604_at	MBTPS2	-0.03723	0.0106029
1554606_at	CEP120	-0.363093	4.46729e-13
1554607_at	CNKSR2	-0.168733	2.13187e-13
1554608_at	TGOLN2	0.316687	5.32403e-10
1554609_at	LOC100287896	0.683526	3.2529e-35
1554610_at	ANKMY1	-0.0429472	0.0802227
1554612_at	KIAA0226	0.0398353	0.055894
1554613_a_at	KIAA0226	0.0633975	0.00782085
1554614_a_at	PTBP2	-0.11173	0.043707
1554615_at		-0.037173	0.0929631
1554616_at	SERPINB8	-0.0267599	0.403873
1554618_at	AGFG2	0.120727	8.10662e-06
1554619_at	MBLAC2	0.0682785	7.88123e-05
1554621_at	DGKE	-0.0466716	0.0367548
1554623_x_at	DGKE	-0.0503968	0.00552254
1554624_a_at	SIRPB1	-1.37663	5.94672e-114
1554625_at	BCL6B	-0.421534	4.5666e-33
1554627_a_at	ASCC1	0.168745	0.00193595
1554628_at	ZNF57	0.114309	0.0345112
1554629_at	EPHA7	0.0287126	0.3773
1554631_at	ATM	-0.039228	0.196382
1554633_a_at	MYT1L	0.0129584	0.457634
1554634_at	PDS5B	0.0212139	0.112972
1554635_a_at	NPAS3	-0.16411	2.53758e-06
1554636_at		-0.0495456	0.193687
1554637_a_at	CBFA2T2	0.242104	3.53274e-06
1554638_at	ZFYVE16	-0.23619	0.0080182
1554640_at	PALM2	0.108982	0.0370651
1554641_a_at	TET3	-0.0437722	0.0506005
1554642_at	RNF32	-0.019956	0.413252
1554643_at	RGS11	-0.21299	1.93499e-24
1554646_at	OSBPL1A	-0.0541651	0.044417
1554648_a_at	DUOXA1	-1.35455	1.41848e-72
1554649_at	RP3-412A9.16	-0.2582	1.538e-21
1554650_a_at	RP3-412A9.16	-0.0613654	0.0648571
1554652_s_at	MAST4	-0.317393	8.45266e-15
1554655_a_at	RPRML	0.07472	0.00636669
1554657_a_at	C20orf26	-0.0821984	0.000251014
1554659_at	NEK4	0.0743779	0.00211052
1554660_a_at	CNST	-0.0126135	0.749722
1554661_s_at	CNST	0.0370289	0.311799
1554662_at	C17orf47	0.0723879	0.00173808
1554663_a_at	NUMA1	-0.0748214	0.237891
1554664_at	NAIF1	-0.0497808	0.0100554
1554665_at	ZNF586	0.114026	3.80428e-05
1554666_at	LOC100130950	-0.120694	3.73066e-07
1554667_s_at	METTL8	0.767531	6.67416e-34
1554668_a_at	FAM151A	-0.10641	0.000211821
1554670_at	GGA1	0.0677165	0.2325
1554671_a_at	SRRM2	0.266795	8.57931e-13
1554672_at	TTC26	0.0231881	0.204055
1554675_a_at	SYCE1	-0.0618365	0.036245
1554676_at	SRGN	-0.336503	4.22261e-07
1554677_s_at	CMTM4	-0.0253748	0.402381
1554678_s_at	HNRNPDL	-0.609813	7.7333e-17
1554679_a_at	LAPTM4B	0.517702	0.000727493
1554680_s_at	KCNS2	0.0185147	0.410826
1554681_a_at	MGC50722	0.0147422	0.679413
1554683_a_at	MGC50722	0.0307891	0.158503
1554685_a_at	CEMIP	0.102881	0.00123497
1554686_at	STAU2	-0.049964	0.0169503
1554689_a_at	NLGN4X	-0.046624	0.11617
1554690_a_at	TACC1	-1.16692	3.76927e-43
1554691_a_at	PACSIN2	-0.594634	5.02209e-18
1554692_at	SLC23A2	0.0191193	0.284071
1554694_at	CCNY	-0.102907	1.79438e-05
1554696_s_at	TYMS	1.16463	3.64376e-31
1554697_at	ADAMTS9	-0.713322	1.28393e-38
1554699_at	L3MBTL4	0.174234	4.83484e-08
1554700_at	CDH7	-0.00947346	0.443977
1554701_a_at	TBC1D16	0.513109	2.66387e-32
1554702_at	NALCN	-0.0326564	0.0780666
1554703_at	ARHGEF10	-0.760118	4.65418e-24
1554704_at	ATP8B3	0.106486	7.78874e-06
1554705_at	SCARA5	-0.0413925	0.0662715
1554706_at	OR2L13	-0.0185258	0.215564
1554707_at	SPATA6L	0.0354767	0.185451
1554708_s_at	SPATA6L	0.135668	6.31974e-05
1554710_at	KCNMB1	-0.146759	2.68087e-10
1554711_at	CALHM3	0.071943	0.0155518
1554712_a_at	GLYATL2	0.458619	3.26059e-10
1554714_at	RELL1	-0.0328953	0.0949068
1554715_at	LINC00593	-0.0409162	0.0126531
1554716_s_at	LINC00593	-0.0160402	0.413861
1554717_a_at	PDE4D	0.00788724	0.909902
1554719_at	NDUFA10	0.122696	1.62367e-05
1554721_a_at	TAF2	0.313641	1.35496e-21
1554722_at	TRPM3	-0.00909147	0.572362
1554723_x_at		0.0116169	0.388786
1554724_at	SLC6A11	0.0370681	0.0279942
1554725_at	RABGAP1L	0.0491991	0.00759036
1554726_at	ZNF655	-0.262951	0.000369966
1554728_at	SLC9A1	-0.0397876	0.0426084
1554730_at	MCTP1	0.0371058	0.283103
1554732_at	LOC728175	-0.0382361	0.0966174
1554733_at	LOC728175	0.0629422	0.0013001
1554735_a_at	TRIM7	-0.0521205	0.0606522
1554736_at	ARHGAP29	0.0891979	0.00140148
1554737_at	FBN2	0.00895813	0.595762
1554739_at	IPP	0.0400883	0.0345171
1554740_a_at	IPP	0.666033	5.19307e-31
1554741_s_at	FGF7	-0.406253	2.08075e-08
1554742_at	PMS1	0.216842	8.00063e-21
1554743_x_at	PMS1	0.293533	1.72554e-22
1554744_at	CARD16	-0.00303083	0.853908
1554745_at	RALGPS1	-0.08243	0.000222323
1554747_a_at	Sep-02	0.031665	0.715389
1554748_at	CLCNKB	0.259162	2.69469e-09
1554749_s_at	CLCNKB	0.0188501	0.469748
1554751_at		-0.0217875	0.236525
1554752_a_at		0.0089483	0.762514
1554755_a_at	MTUS2	-0.0754097	0.000566475
1554757_a_at	INPP5A	-0.989818	8.60746e-35
1554758_a_at	CD99L2	-0.113804	0.00205413
1554759_at	SRCIN1	-0.0284553	0.162258
1554761_a_at	HEATR2	0.313109	4.30211e-08
1554762_a_at	CLDN22	-1.15995	2.74747e-105
1554763_at	UBE2DNL	-0.0213824	0.381399
1554764_a_at	LINC00301	0.000147868	0.991618
1554765_a_at	LINC00301	-0.00757944	0.698097
1554766_s_at		-0.065773	0.00180713
1554767_s_at	CRYZL1	-0.50499	6.00591e-13
1554768_a_at	MAD2L1	1.40701	2.47579e-27
1554769_at	ZNF785	0.315409	1.50024e-09
1554770_x_at	ZNF785	0.185142	0.000127594
1554771_at	RP11-690I21.2	-0.172559	0.000899369
1554772_at	EFCAB13	0.108229	9.09886e-09
1554773_at	WFIKKN2	-0.191085	3.0828e-14
1554774_at	MINA	0.131974	0.00816354
1554776_at	ZFP42	8.18106e-05	0.99768
1554777_at	ZFP42	-0.0235889	0.48091
1554778_at	PHLDB2	-0.0124395	0.333212
1554779_s_at	PHLDB2	0.2594	4.93488e-12
1554780_a_at	PHTF2	0.332289	3.01174e-20
1554781_at	MGC32805	-0.201149	0.0146782
1554782_at	KLHL30-AS1	-0.105349	0.00103874
1554783_s_at	ARHGEF2	-0.35489	5.65788e-19
1554784_at	CNTN1	0.0123208	0.523306
1554785_at	CCDC82	0.00620405	0.790457
1554786_at	CASS4	-0.586826	2.58104e-53
1554787_at	STKLD1	-0.0841045	0.000167952
1554789_a_at	PDE8B	-1.52183	1.66346e-100
1554790_at	ZSCAN20	-0.0197568	0.398517
1554791_a_at	KANSL1L	-0.0721595	0.028787
1554793_at	UBE3C	0.0861554	6.23821e-11
1554794_a_at	UBE3C	0.120985	0.0209388
1554795_a_at	FBLIM1	0.134089	0.0123706
1554796_at	DPP6	0.00553166	0.842175
1554797_at	SYT16	0.0933293	3.14744e-07
1554798_at	SNED1	-0.165468	5.71317e-07
1554800_at	RAB39A	0.0533068	0.0170924
1554801_at	FNDC9	-0.042696	0.0325428
1554803_s_at	TRIM72	0.0253023	0.433664
1554804_a_at	CLDN19	0.0649552	0.0201085
1554805_at	CLDN19	-0.056782	0.019326
1554806_a_at	FBXO8	0.0327873	0.64725
1554807_a_at	SPIRE1	-0.269127	7.28142e-06
1554808_at	ACP1	0.0597776	0.0036155
1554809_at	LOC389199	-0.0749712	0.0122715
1554810_at	PLA2G4C	0.0875764	0.000658717
1554812_at	CLDN20	0.0977989	0.00329739
1554813_at		-0.0291529	0.0522503
1554814_at	UBE2O	-0.0200471	0.405605
1554816_at	ASTN2	0.0103018	0.546747
1554818_s_at	DZANK1	0.0746394	0.000812881
1554819_a_at	ITGA11	0.0787124	0.0118411
1554820_at	AGBL3	-0.043586	0.000322302
1554821_a_at	ZBED1	0.678296	3.24466e-21
1554822_at	PHTF2	0.267612	2.99286e-20
1554824_at	ZNF585A	-0.0451762	0.108527
1554825_at		0.0436853	0.0544028
1554826_at	CDK15	-0.0638886	0.00253243
1554827_a_at	ADCY7	-0.403864	4.9933e-40
1554828_at	PDGFRA	0.0265268	0.266558
1554830_a_at	STEAP3	0.577548	4.80043e-19
1554831_x_at	ALS2CR11	0.322379	5.72596e-18
1554833_at	MCTP2	0.397932	6.73562e-11
1554834_a_at	RASSF5	-0.637144	5.36537e-15
1554835_a_at	B3GNT5	-0.0986973	0.227233
1554836_at	USP36	-0.093762	2.77802e-05
1554837_a_at	CYP4A11	-0.0674119	0.00388017
1554839_at	CIDECP	-0.0457787	0.0138812
1554840_at	LOC280665	0.152041	8.49645e-12
1554841_at	MTHFD2L	0.0474955	0.160197
1554842_at	SLC12A1	0.0906385	0.00017417
1554844_at	EYA3	-0.00724809	0.654951
1554846_at	CCDC158	-0.0132535	0.503523
1554847_at	ATP6V1B1	-0.00822376	0.733125
1554849_at	TOR1A	-0.00391082	0.853769
1554850_at	VWA5B2	-0.00680554	0.799377
1554852_a_at	KIAA1257	0.0410721	0.175016
1554853_at	CYP2U1	-0.011449	0.547232
1554855_at	PARK2	0.0302837	0.0908279
1554857_at	ELMO2	-0.0497046	0.0466977
1554860_at	PTPN7	-0.00523355	0.808833
1554862_at	CMAHP	0.0457955	0.00840507
1554863_s_at	DOK5	0.414006	2.08467e-17
1554864_a_at	SDC3	-0.107755	0.000568097
1554865_at		-0.0529774	0.000173159
1554866_at	TMEM135	0.0300214	0.0963508
1554867_a_at	PRR16	-0.163211	3.805e-05
1554868_s_at	PCNP	-0.357304	2.14098e-07
1554869_at	WDR37	0.1138	8.2677e-07
1554871_at		-0.00899878	0.535528
1554872_a_at	HMGCLL1	-0.539005	1.40908e-57
1554873_at	CSPP1	0.0312386	0.382941
1554874_at	MITF	-0.00997058	0.543703
1554875_at	CAMKMT	0.0727841	8.29436e-05
1554876_a_at	S100Z	-0.0286056	0.130864
1554878_a_at	ABCD3	-0.259442	0.00750251
1554880_at	DKFZP434K028	-0.0176515	0.395397
1554882_at	ERCC8	0.0761125	3.35571e-06
1554883_a_at	ERCC8	0.282858	6.70962e-06
1554884_at	PRIM2	0.0742551	7.20893e-08
1554885_a_at	PRIM2	0.478745	7.31186e-15
1554886_a_at	MLXIP	-0.0900795	0.0247296
1554887_at	LOC101927746	0.108226	1.93105e-07
1554889_at	TIA1	0.127333	8.45805e-09
1554890_a_at	TIA1	0.38543	5.59558e-16
1554891_at	LOC101927129	-0.0356395	0.0442062
1554892_a_at	MS4A3	-0.0570396	0.00132473
1554894_a_at	PCBD2	0.701718	9.92969e-38
1554895_a_at	RHBDL2	0.299545	6.72367e-13
1554897_s_at	RHBDL2	0.972975	1.9704e-44
1554899_s_at	FCER1G	-2.00079	2.25943e-43
1554901_at	GAFA1	-0.126577	4.90926e-13
1554903_at	FRMD8	-0.27584	3.68614e-16
1554905_x_at	FRMD8	-0.283222	2.79583e-19
1554906_a_at	MPHOSPH6	-0.114617	0.0159381
1554907_a_at	HYDIN	-0.0262662	0.285289
1554908_at	HYDIN	0.00494744	0.794541
1554909_at	CCDC36	-0.0112015	0.536938
1554910_at	PRKD3	0.194449	2.05978e-10
1554911_at	ABCC11	0.0119162	0.633047
1554912_at	ESYT3	-0.239946	0.00110178
1554914_at	PLA2G4D	-0.0111658	0.580873
1554915_a_at	PDE12	-0.21318	5.85276e-06
1554916_a_at	JRK	0.0540466	0.010786
1554918_a_at	ABCC4	0.145788	0.082569
1554919_s_at	C7orf63	-0.327217	4.54286e-18
1554920_at	SCEL	0.0100351	0.407199
1554921_a_at	SCEL	-1.46403	1.04926e-52
1554922_at	ZNF678	-0.00988827	0.57142
1554923_at	ANKS6	0.0587863	0.00298829
1554927_at	LINC00598	-0.00717762	0.757641
1554929_at	SIK3	-0.130272	2.01813e-11
1554930_a_at	FUT8	0.464961	2.03207e-08
1554931_at	CYP4A11	0.0154141	0.404667
1554932_at	ZSWIM2	-0.0653064	1.37967e-05
1554933_at	PSIP1	0.097828	0.000411497
1554934_at	RCBTB1	-0.0438157	0.0046679
1554937_x_at	EXOC3L1	-0.437151	3.22523e-42
1554938_a_at	ACOT11	0.100756	0.00370044
1554940_a_at	LOC388882	-0.0306244	0.263955
1554941_at	KLHL14	-0.0333193	0.0439574
1554942_a_at	KLHL14	-0.0926422	0.00132821
1554943_at	VIL1	0.0213732	0.480186
1554945_x_at	VIL1	0.0663221	0.0532162
1554946_at	LINC01234	-0.00186957	0.91195
1554947_at	ACAT1	-0.00616323	0.671927
1554948_at		-0.0628969	0.403832
1554949_at	LOC554174	-0.0220113	0.388472
1554950_at	ACAN	0.00318094	0.9057
1554951_at	BC070490	-0.109683	7.59546e-09
1554952_s_at	NLRP12	-0.51606	3.77863e-50
1554953_a_at	C21orf90	-0.0609227	0.0195349
1554954_at	C21orf90	0.00235479	0.923134
1554957_at	LOC101928921	0.107324	3.02157e-07
1554958_at	ZNF641	0.0899589	0.0203485
1554960_at	C1orf110	0.0446255	0.550376
1554961_at	FGFR4	0.0254243	0.37861
1554962_a_at	FGFR4	-0.273584	8.50647e-23
1554963_at		0.248649	4.83086e-21
1554964_x_at		0.200007	5.55561e-18
1554965_at	FILIP1L	-0.117848	1.11074e-11
1554966_a_at	FILIP1L	-1.0671	2.59532e-33
1554967_at	DIP2A	-0.0320525	0.138873
1554969_x_at	DIP2A	0.00231217	0.908898
1554970_at	PDILT	-0.0562083	0.00794373
1554971_at	OK	-0.0426077	0.0274685
1554972_at		0.164929	5.47788e-10
1554973_a_at	ZBTB26	0.170386	8.51136e-06
1554974_at	ACY3	0.0460644	0.075551
1554976_a_at	LINC00051	-0.0493688	0.00431057
1554977_at	LKAAEAR1	-0.116463	0.00098784
1554978_at	ERICH1-AS1	-0.02087	0.368617
1554980_a_at	ATF3	-1.19632	1.38395e-46
1554981_at	EQTN	-0.0312595	0.0208352
1554982_a_at	EQTN	-0.0140997	0.282217
1554983_at	LINC00317	0.0164874	0.456441
1554984_a_at	HLA-DOB	0.0167527	0.45656
1554985_at	ZNF396	0.0116634	0.766982
1554986_a_at	SNX19	-0.349837	5.95044e-10
1554987_at	GOLGA3	0.0565203	0.0123899
1554988_at	SLC9C2	0.00285687	0.873059
1554989_at	AREL1	-0.0929402	0.000293995
1554992_at	RASGRF1	-0.0361151	0.443513
1554994_at	RAG1	-0.0606728	6.66225e-05
1554996_at	LOC285902	0.0110094	0.550643
1554997_a_at	PTGS2	-1.4579	4.80037e-25
1554999_at	RASGEF1B	-0.1344	0.0260411
1555000_at	OK	-0.00424299	0.836308
1555001_at	IQCF1	-0.0314627	0.0869877
1555002_at	MGC39545	-0.0450774	0.00190285
1555003_at	RBL1	0.117831	9.87015e-09
1555004_a_at	RBL1	0.196332	1.11081e-08
[truncated: 52,615 more rows]
