# Supplementary material for: Integrative analysis for the discovery of lung cancer serological markers and validation by MRM-MS
Source: PLoS One. 2017 Aug 24;12(8):e0183896. doi: 10.1371/journal.pone.0183896 (PMC5570484; doi:10.1371/journal.pone.0183896)
Supplement: S2 Table — (XLSX) [file pone.0183896.s004.xlsx]

## Sheet: Table_S2
Supplemental Table S2. Identification of NSCLC cell secretome by mass spectrometry
Uniprot accession	Gene name	Protein name	Organism	predicted secretion	Plasma proteome database (PPD)		A549				Calu-1				H1299				H23				H460				H520
					PPD ID	MRM evidence in PPD	percent coverage	num unique peps	tot indep spectra	percent share of spectrum id's	percent coverage	num unique peps	tot indep spectra	percent share of spectrum id's	percent coverage	num unique peps	tot indep spectra	percent share of spectrum id's	percent coverage	num unique peps	tot indep spectra	percent share of spectrum id's	percent coverage	num unique peps	tot indep spectra	percent share of spectrum id's	percent coverage	num unique peps	tot indep spectra	percent share of spectrum id's
A0AVL1	ADAM9	ADAM9 protein (Disintegrin and metalloproteinase domain-containing protein 9)	Homo sapiens	classical secretion			4.1	2	3	0.022
A0AVT1	UBA6 MOP4 UBE1L2	Ubiquitin-like modifier-activating enzyme 6 (Ubiquitin-activating enzyme 6) (Monocyte protein 4) (MOP-4) (Ubiquitin-activating enzyme E1-like protein 2) (E1-L2)	Homo sapiens	others															2.7	2	3	0.009
A0MZ66	KIAA1598	Shootin-1	Homo sapiens	others																			7.4	2	3	0.007
A0PK19	EPGN	EPGN protein (Epigen)	Homo sapiens	classical secretion																			27.7	1	4	0.01
A0RZB6	SIL1	Endoplasmic reticulum chaperone (Endoplasmic reticulum chaperone SIL1) (Nucleotide exchange factor SIL1) (Fragment)	Homo sapiens	others											37.3	1	2	0.009
A1A5D9	CCDC64B BICDR2	Bicaudal D-related protein 2 (BICD-related protein 2) (BICDR-2) (Coiled-coil domain-containing protein 64B)	Homo sapiens	others	HPRD_11237										3.3	1	1	0.004
A2A2S5	RRBP1	Ribosome-binding protein 1 (Fragment)	Homo sapiens	nonclassical secretion																			6	1	2	0.005
A2A2V1	PRNP	Major prion protein (Fragment)	Homo sapiens	classical secretion			6.2	2	5	0.038	34.9	5	14	0.038	6.2	2	12	0.055
A2A3D8	PCDH15	Protocadherin-15	Homo sapiens	classical secretion			2.1	1	1	0.007													5.1	1	1	0.003
A2ABL2	DDR1	Epithelial discoidin domain-containing receptor 1 (Fragment)	Homo sapiens	classical secretion															8.6	1	2	0.006
A2BFH1	PPIAL4G	Peptidyl-prolyl cis-trans isomerase A-like 4G (PPIase A-like 4G) (EC 5.2.1.8) (Peptidylprolyl cis-trans isomerase A-like 4)	Homo sapiens	others							16.5	4	14	0.037									16.5	6	13	0.031
A2I7M9	SERPINA3-2	Serpin A3-2	Bos taurus	Bovine contaminant							14.1	4	8	0.022	8.5	3	7	0.032	25.5	9	32	0.1					32.1	6	22	0.098
A2I7N1	SERPINA3-5	Serpin A3-5	Bos taurus	Bovine contaminant																							11.2	1	1	0.01
A2VDJ0	KIAA0922 TMEM131L	Transmembrane protein 131-like	Homo sapiens	classical secretion	HPRD_13823										1	1	1	0.005
A3KFL1	EXOSC2	Exosome complex component RRP4 (Fragment)	Homo sapiens	nonclassical secretion																							5.5	1	1	0.004
A4D0V7	CPED1 C7orf58 UNQ9432/PRO34713	Cadherin-like and PC-esterase domain-containing protein 1	Homo sapiens	nonclassical secretion																			2.1	1	1	0.003
A4D126	ISPD	Isoprenoid synthase domain-containing protein (EC 2.7.7.-) (2-C-methyl-D-erythritol 4-phosphate cytidylyltransferase-like protein)	Homo sapiens	nonclassical secretion			2.4	1	1	0.007
A4D212	DKFZP586J0619 tcag7.531	DKFZP586J0619 protein	Homo sapiens	others							1.2	1	1	0.003
A4FU49	SH3D21 C1orf113	SH3 domain-containing protein 21	Homo sapiens	others			1.9	1	1	0.008
A4UGR9	XIRP2 CMYA3	Xin actin-binding repeat-containing protein 2 (Beta-xin) (Cardiomyopathy-associated protein 3) (Xeplin)	Homo sapiens	others	HPRD_10267										0.6	1	1	0.004
A5LHX3	PSMB11	Proteasome subunit beta type-11 (EC 3.4.25.1) (Proteasome subunit beta-5t)	Homo sapiens	others			4.7	1	1	0.007
A5PJT7	ECM1	ECM1 protein (Uncharacterized protein)	Bos taurus	bovine contaminant			5.4	1	1	0.008	6.6	2	3	0.005
A5YKK6	CNOT1 CDC39 KIAA1007 NOT1 AD-005	CCR4-NOT transcription complex subunit 1 (CCR4-associated factor 1) (Negative regulator of transcription subunit 1 homolog) (NOT1H) (hNOT1)	Homo sapiens	others	HPRD_11999																		1.9	1	1	0.002
A6H8L4	ADAM17	ADAM17 protein (Disintegrin and metalloproteinase domain-containing protein 17)	Homo sapiens	classical secretion			6.2	1	1	0.007	6.2	1	2	0.005	5.8	1	1	0.004									5.8	1	1	0.004
A6H8Y7	CCDC73	CCDC73 protein (Coiled-coil domain-containing protein 73)	Homo sapiens	nonclassical secretion			8.2	1	1	0.007
A6NDG6	PGP	Phosphoglycolate phosphatase (PGP) (PGPase) (EC 3.1.3.18) (EC 3.1.3.48)	Homo sapiens	others							12.5	2	3	0.008					9	2	4	0.012					15	3	3	0.013
A6NEL0	HMGN1	Non-histone chromosomal protein HMG-14	Homo sapiens	nonclassical secretion			37.8	1	2	0.015									41.1	2	3	0.009
A6NF34	ANTXRL	Anthrax toxin receptor-like	Homo sapiens	classical secretion							3.4	1	1	0.003
A6NGH2		cDNA FLJ51474, highly similar to Sodium/potassium-transporting ATPase subunit beta-1	Homo sapiens	nonclassical secretion																							10.1	2	3	0.012
A6NHT5	HMX3 NKX-5.1 NKX5-1	Homeobox protein HMX3 (Homeobox protein H6 family member 3) (Homeobox protein Nkx-5.1)	Homo sapiens	nonclassical secretion							7.6	1	1	0.003
A6NI74	ENO4	Enolase-like protein ENO4	Homo sapiens	nonclassical secretion															1.9	1	6	0.019
A6NIN4		Putative uncharacterized protein FLJ38447	Homo sapiens	nonclassical secretion															17.5	1	1	0.003
A6NK75	ZNF98 ZNF739	Zinc finger protein 98 (Zinc finger protein 739) (Zinc finger protein F7175)	Homo sapiens	others			2.3	1	1	0.007
A6NKL6	TMEM200C TTMA	Transmembrane protein 200C (Transmembrane protein TTMA) (Two transmembrane domain-containing family member A)	Homo sapiens	nonclassical secretion			2.1	1	1	0.008
A6NMH8	CD81	Tetraspanin	Homo sapiens	classical secretion			21.8	2	3	0.023	39.4	5	25	0.068	23.6	3	23	0.106					39.4	6	28	0.071	35.8	3	14	0.059
A6QPP2	SERPIND1	SERPIND1 protein (Uncharacterized protein)	Bos taurus	Bovine contaminant			6.9	1	1	0.008	6.9	1	2	0.005	9.9	2	2	0.009	3	1	1	0.003	6.9	1	2	0.005	7.9	2	2	0.008
A7E350	PLG	PLG protein (Plasminogen)	Bos taurus	Bovine contaminant																			30.4	6	11	0.073	6.8	2	5	0.025
A8K8J9	DCTN2 hCG_2016464	Dynactin 2 (P50), isoform CRA_b (cDNA FLJ31120 fis, clone IMR322000730, highly similar to Dynactin subunit 2) (cDNA FLJ77785)	Homo sapiens	nonclassical secretion			15	3	4	0.03	6.1	1	1	0.003	9.6	2	2	0.009
A8MU58	AIMP2	Aminoacyl tRNA synthase complex-interacting multifunctional protein 2	Homo sapiens	nonclassical secretion															10.7	1	2	0.006
A8MUD9	RPL7	60S ribosomal protein L7	Homo sapiens	nonclassical secretion															26.4	4	9	0.028
A8MUS3	RPL23A hCG_1988529	60S ribosomal protein L23a (Ribosomal protein L23a, isoform CRA_a)	Homo sapiens	nonclassical secretion															21.2	2	2	0.006
A8MXH2	NAP1L4	Nucleosome assembly protein 1-like 4 (Fragment)	Homo sapiens	nonclassical secretion																			11.5	1	2	0.005
A8MXV4	NUDT19	Nucleoside diphosphate-linked moiety X motif 19, mitochondrial (Nudix motif 19) (EC 3.6.1.-)	Homo sapiens	nonclassical secretion							7.7	1	1	0.003									6.4	1	2	0.005
A8MZ87	KLC2	Kinesin light chain 2	Homo sapiens	nonclassical secretion							8.3	2	2	0.005
A8TX70	COL6A5 COL29A1 VWA4	Collagen alpha-5(VI) chain (Collagen alpha-1(XXIX) chain) (von Willebrand factor A domain-containing protein 4)	Homo sapiens	classical secretion							0.7	1	1	0.003
B0I1T2	MYO1G HA2	Unconventional myosin-Ig [Cleaved into: Minor histocompatibility antigen HA-2 (mHag HA-2)]	Homo sapiens	others							2.6	1	1	0.003
B0QY90	EIF3L EIF3EIP EIF3S6IP hCG_41840	Eukaryotic translation initiation factor 3 subunit L (eIF3l) (Eukaryotic translation initiation factor 3 subunit 6-interacting protein) (Eukaryotic translation initiation factor 3 subunit E-interacting protein)	Homo sapiens	nonclassical secretion							10.7	4	6	0.016
B0QYA5	EIF3D	Eukaryotic translation initiation factor 3 subunit D (Fragment)	Homo sapiens	nonclassical secretion																							7.4	1	1	0.004
B0QZK9	HP1BP3	Heterochromatin protein 1-binding protein 3 (Fragment)	Homo sapiens	nonclassical secretion											25	2	3	0.014	19.7	1	3	0.009
B0S8I6	FAM50A	Protein FAM50A (Fragment)	Homo sapiens	nonclassical secretion															16.2	3	5	0.015
B1AHA9	MCM5	DNA replication licensing factor MCM5 (Fragment)	Homo sapiens	nonclassical secretion							12.7	1	2	0.005													8	1	2	0.008
B1AHL2	FBLN1	Fibulin-1	Homo sapiens	classical secretion			23.3	1	1	0.051	36.8	6	169	0.67	32.7	4	28	0.181	15.1	3	5	0.018	11.5	1	5	0.017	15.1	4	8	0.032
B1AK88	CAPZB hCG_41078	Capping protein (Actin filament) muscle Z-line, beta, isoform CRA_d (F-actin-capping protein subunit beta)	Homo sapiens	nonclassical secretion											16.2	3	4	0.018	36.5	8	23	0.071
B1AKP7	TARDBP	TAR DNA-binding protein 43	Homo sapiens	nonclassical secretion							8.1	1	3	0.008													8.1	1	1	0.004
B1AKQ8	GNB1	Guanine nucleotide-binding protein G(I)/G(S)/G(T) subunit beta-1 (Fragment)	Homo sapiens	nonclassical secretion																			18.5	1	2	0.005
B1AMX8	TRAF2	TNF receptor-associated factor 2 (Fragment)	Homo sapiens	nonclassical secretion							17.4	1	1	0.003
B1APP8	PFKP	ATP-dependent 6-phosphofructokinase, platelet type (cDNA FLJ40373 fis, clone TESTI2035003, highly similar to 6-phosphofructokinase type C (EC 2.7.1.11))	Homo sapiens	nonclassical secretion			8.4	2	2	0.015
B2R6S5	CMPK CMPK1 hCG_1780368	UMP-CMP kinase (EC 2.7.4.14) (Deoxycytidylate kinase) (Nucleoside-diphosphate kinase) (Uridine monophosphate/cytidine monophosphate kinase)	Homo sapiens	classical secretion							16.8	2	3	0.008									11.2	1	3	0.008	24.5	3	7	0.029
B2REA4	PRDM1	PR domain zinc finger protein 1 (Fragment)	Homo sapiens	nonclassical secretion																			8.8	1	1	0.003
B2RTY4	MYO9A MYR7	Unconventional myosin-IXa (Unconventional myosin-9a)	Homo sapiens	others	HPRD_05341														0.8	2	2	0.006
B2WTI3	JMJD6 PTDSR hCG_30900	Bifunctional arginine demethylase and lysyl-hydroxylase JMJD6 (Phosphatidylserine receptor transcript variant 1) (Phosphatidylserine receptor, isoform CRA_d)	Homo sapiens	nonclassical secretion			3	1	1	0.007
B3KNG0		cDNA FLJ14523 fis, clone NT2RM1000905, highly similar to Eukaryotic translation initiation factor 3 subunit 6-interacting protein (cDNA FLJ53220, highly similar to Eukaryotic translation initiation factor 3 subunit 6-interacting protein)	Homo sapiens	classical secretion															14.1	3	5	0.016
B3KNT7	SYT9	Synaptotagmin-9 (cDNA FLJ30441 fis, clone BRACE2009188, highly similar to Synaptotagmin-9)	Homo sapiens	nonclassical secretion							20.8	1	1	0.003
B3KQ25	PSME3	Proteasome activator complex subunit 3 (cDNA FLJ32659 fis, clone TESTI1000045, highly similar to Proteasome activator complex subunit 3)	Homo sapiens	nonclassical secretion							6.2	1	1	0.003	13.5	2	2	0.009					6.2	1	1	0.003	16.6	3	7	0.029
B3KR49	MAPK3 hCG_1983753	Mitogen-activated protein kinase 3 (Mitogen-activated protein kinase 3, isoform CRA_b) (cDNA FLJ33690 fis, clone BRAWH2002967, highly similar to Mitogen-activated protein kinase 3 (EC 2.7.11.24))	Homo sapiens	nonclassical secretion																			6	1	1	0.002
B3KSA0		cDNA FLJ35812 fis, clone TESTI2006051, highly similar to Acyl-coenzyme A thioesterase 1 (EC 3.1.2.2)	Homo sapiens	nonclassical secretion															6.3	1	3	0.009
B3KT28	FAF1	FAS-associated factor 1 (cDNA FLJ37524 fis, clone BRCAN2007119, highly similar to FAS-associated factor 1)	Homo sapiens	nonclassical secretion															2.4	1	1	0.003
B4DDJ7		cDNA FLJ51789, highly similar to UV excision repair protein RAD23 homolog A	Homo sapiens	nonclassical secretion							15.2	2	7	0.019									15.2	2	5	0.013
B4DDR3		cDNA FLJ52148, highly similar to Apoptosis inhibitor 5	Homo sapiens	nonclassical secretion																							13	1	1	0.004
B4DE40		cDNA FLJ50114, highly similar to Spermine synthase (EC 2.5.1.22)	Homo sapiens	nonclassical secretion							10.2	1	1	0.003	14.9	2	3	0.014					8.4	1	2	0.005
B4DE88		cDNA FLJ55049, highly similar to Serine/threonine-protein kinase PAK 4 (EC 2.7.11.1)	Homo sapiens	nonclassical secretion							8.6	1	1	0.003
B4DEV8		Proteasome subunit alpha type (EC 3.4.25.1)	Homo sapiens	membrane protein											21.3	2	3	0.014
B4DGE1	AP1G1	AP-1 complex subunit gamma-1	Homo sapiens	nonclassical secretion							15.9	1	1	0.003
B4DHN4		cDNA FLJ61116	Homo sapiens	nonclassical secretion																			9.6	1	1	0.003
B4DHX4		cDNA FLJ52902, highly similar to Rab GDP dissociation inhibitor alpha	Homo sapiens	nonclassical secretion			8.2	1	1	0.011					20.6	2	3	0.06					23.3	2	3	0.078
B4DJ51	CALM3 CALM1 HEL-S-72 hCG_20313 hCG_21749	Calmodulin 1 (Phosphorylase kinase, delta), isoform CRA_a (Calmodulin 3 (Phosphorylase kinase, delta), isoform CRA_b) (Epididymis secretory protein Li 72) (cDNA FLJ61744, highly similar to Calmodulin)	Homo sapiens	nonclassical secretion			47	3	4	0.03	57	7	17	0.046									36.2	4	11	0.028	36.2	2	2	0.008
B4DJB1		cDNA FLJ53049, highly similar to AP-2 complex subunit mu-1	Homo sapiens	nonclassical secretion			4.3	1	1	0.007	4.3	1	2	0.005									4.3	1	2	0.005
B4DJC3	H2AFY	Histone H2A	Homo sapiens	nonclassical secretion											17.5	2	3	0.014
B4DKU1		cDNA FLJ57520, highly similar to Homo sapiens NMD3 homolog (NMD3), mRNA	Homo sapiens	nonclassical secretion											10.8	1	1	0.004
B4DLN1		Uncharacterized protein (cDNA FLJ60124, highly similar to Mitochondrial dicarboxylate carrier)	Homo sapiens	nonclassical secretion																							6.1	1	1	0.004
B4DLU5		cDNA FLJ60675, highly similar to ATP-dependent RNA helicase DDX3X (EC 3.6.1.-)	Homo sapiens	others			2.6	1	1	0.004
B4DLV4	SHMT2 hCG_41231	Serine hydroxymethyltransferase (EC 2.1.2.1)	Homo sapiens	nonclassical secretion							11	3	7	0.019									9.3	2	3	0.007
B4DN80		Peptidyl-prolyl cis-trans isomerase (EC 5.2.1.8)	Homo sapiens	nonclassical secretion			17.5	1	2	0.015	14.6	1	2	0.005					43.8	2	2	0.006	26.8	2	2	0.005
B4DP35		cDNA FLJ51587, highly similar to Heterogeneous nuclear ribonucleoprotein A1	Homo sapiens	nonclassical secretion																							42.3	5	19	0.101
B4DPP0		cDNA FLJ51032, highly similar to CD9 antigen	Homo sapiens	classical secretion							17.7	1	11	0.03	24.8	6	45	0.207	17.7	1	2	0.006	17.7	1	5	0.013	24.8	5	13	0.055
B4DR52		Histone H2B	Homo sapiens	nonclassical secretion			26.2	5	8	0.06	11.9	2	6	0.016	11.9	2	12	0.055	26.2	9	35	0.108	11.9	2	7	0.018
B4DS27		cDNA FLJ51288, highly similar to Kinesin heavy chain	Homo sapiens	nonclassical secretion															5.5	2	3	0.009					6.4	2	2	0.008
B4DSQ1		Microtubule-associated protein	Homo sapiens	nonclassical secretion											6.8	1	1	0.004					6.8	1	1	0.003
B4DSU6	HNRNPC	Heterogeneous nuclear ribonucleoproteins C1/C2 (cDNA FLJ52975, highly similar to Heterogeneous nuclear ribonucleoproteins C)	Homo sapiens	nonclassical secretion			15.6	2	7	0.053					26.5	4	15	0.068	27.2	5	37	0.114
B4DTB1		cDNA FLJ52936, weakly similar to Tropomyosin alpha-4 chain	Homo sapiens	nonclassical secretion											19.5	2	9	0.03
B4DTY3		cDNA FLJ61403, highly similar to Nuclear ubiquitous casein andcyclin-dependent kinases substrate	Homo sapiens	nonclassical secretion			12.8	1	1	0.007													13.5	1	2	0.005
B4DUC5		cDNA FLJ53202, highly similar to Exportin-2	Homo sapiens	nonclassical secretion			3	1	1	0.007					2.6	1	1	0.005
B4DUC9		cDNA FLJ53756, highly similar to SPRY domain-containing protein 4	Homo sapiens	nonclassical secretion			16.3	1	1	0.007	15.5	1	1	0.003					15.5	1	1	0.003
B4DUR7		cDNA FLJ52763, highly similar to Adaptin ear-binding coat-associated protein 2	Homo sapiens	nonclassical secretion							26.7	1	2	0.005
B4DVV6	NDST2	Sulfotransferase (EC 2.8.2.-)	Homo sapiens	nonclassical secretion																							2.8	1	1	0.002
B4DWA1	BAIAP2	Brain-specific angiogenesis inhibitor 1-associated protein 2 (cDNA FLJ55181, highly similar to Brain-specific angiogenesis inhibitor1-associated protein 2)	Homo sapiens	nonclassical secretion															3.5	1	1	0.003
B4DWJ1	PTK2	Focal adhesion kinase 1 (cDNA FLJ57218, highly similar to Focal adhesion kinase 1 (EC 2.7.10.2))	Homo sapiens	nonclassical secretion											16.5	1	1	0.005
B4DYG9	KIAA0319L	Dyslexia-associated protein KIAA0319-like protein (cDNA FLJ55397) (cDNA, FLJ79151)	Homo sapiens	nonclassical secretion			6.2	2	2	0.015	6.2	1	4	0.011	10.6	2	3	0.014					6.2	1	1	0.003
B4DYN6		cDNA FLJ59165, highly similar to POU domain, class 2, transcription factor 1	Homo sapiens	nonclassical secretion																			11.8	1	1	0.002
B4E0H8		cDNA FLJ60385, highly similar to Integrin alpha-3	Homo sapiens	classical secretion							5.9	3	5	0.014	7.9	9	26	0.119
B4E318		cDNA FLJ54246, highly similar to Homo sapiens BRCA2 and CDKN1A interacting protein (BCCIP), transcript variant C, mRNA	Homo sapiens	nonclassical secretion							23.3	5	14	0.019	20.2	4	11	0.025
B4E322		cDNA FLJ53135, highly similar to Choline-phosphate cytidylyltransferase A (EC 2.7.7.15)	Homo sapiens	nonclassical secretion											7	1	2	0.009
B4E3Q1		cDNA FLJ61580, highly similar to Calsyntenin-1	Homo sapiens	classical secretion																							21.7	12	45	0.188
B5A977	TNFR1B TNFRSF1B	Soluble TNFR1B variant 1 (Tumor necrosis factor receptor superfamily member 1B)	Homo sapiens	classical secretion							21.9	2	2	0.005
B5MC59	RPA3 hCG_17407	Replication protein A 14 kDa subunit (Replication protein A3, 14kDa, isoform CRA_a)	Homo sapiens	nonclassical secretion											48.8	2	6	0.028
B5MC82	DDT	D-dopachrome decarboxylase	Homo sapiens	nonclassical secretion							32.7	2	4	0.011	37.4	3	25	0.115
B5MC96	HS1BP3	HCLS1-binding protein 3	Homo sapiens	nonclassical secretion															15.1	2	2	0.006
B5ME19	EIF3CL	Eukaryotic translation initiation factor 3 subunit C-like protein	Homo sapiens	others			2.2	1	1	0.008
B5ME97	SEPT10 hCG_27895	Septin 10, isoform CRA_c (Septin-10)	Homo sapiens	nonclassical secretion							13.1	2	2	0.007					8.9	2	2	0.006	6.3	1	1	0.003
B6A8C7	TARM1	T-cell-interacting, activating receptor on myeloid cells protein 1 (OSCAR-like transcript-2 protein) (OLT-2)	Homo sapiens	classical secretion							5.2	1	1	0.003
B7Z1Z5		cDNA FLJ57265, highly similar to Neurotrimin	Homo sapiens	classical secretion											5.8	1	1	0.005
B7Z2E9		cDNA FLJ50500, highly similar to Apoptosis-stimulating of p53 protein 2	Homo sapiens	nonclassical secretion															2.2	1	1	0.003
B7Z4M1	RTN3 hCG_1775344	Reticulon	Homo sapiens	nonclassical secretion							12.2	1	1	0.003
B7Z570		cDNA FLJ53078, highly similar to Splicing factor, arginine/serine-rich 1	Homo sapiens	nonclassical secretion											8.4	1	2	0.009
B7Z5V0		cDNA FLJ53647, highly similar to Four and a half LIM domains protein 1	Homo sapiens	others							23.8	4	11	0.03
B7Z6S8		cDNA FLJ51325, highly similar to 60S ribosomal protein L14	Homo sapiens	nonclassical secretion															16.9	2	2	0.006
B7Z6U8		cDNA FLJ53665, highly similar to Four and a half LIM domains protein 1	Homo sapiens	others															43.1	8	17	0.052
B7Z6Z4	MYL6	Myosin light polypeptide 6 (cDNA FLJ56329, highly similar to Myosin light polypeptide 6)	Homo sapiens	nonclassical secretion			25.8	3	6	0.045	20.5	3	12	0.033	19.2	3	11	0.05	36.4	5	37	0.114	20.5	2	11	0.028	36.4	4	15	0.062
B7Z7Q7		cDNA FLJ54766, moderately similar to Mus musculus inter alpha-trypsin inhibitor, heavy chain 4 (Itih4), mRNA	Homo sapiens	classical secretion			2.9	1	1	0.007
B7Z840		cDNA FLJ55601, highly similar to Glutaminyl-tRNA synthetase (EC 6.1.1.18)	Homo sapiens	classical secretion							21.4	2	2	0.005					6.6	1	2	0.006	8.8	1	1	0.003
B7Z8K7	ARHGAP25	Rho GTPase-activating protein 25 (cDNA FLJ59112, highly similar to Rho-GTPase-activating protein 25)	Homo sapiens	nonclassical secretion			3.2	1	1	0.008
B7Z8R8		cDNA FLJ60096, moderately similar to Homo sapiens Rhesus blood group, B glycoprotein (RHBG), mRNA	Homo sapiens	membrane protein			4.3	1	1	0.007
B7Z9C4		cDNA FLJ54863, highly similar to CTP synthase 1 (EC 6.3.4.2)	Homo sapiens	nonclassical secretion							13.1	2	3	0.008
B7ZAN4	ADPRHL2 hCG_38289	ADP-ribosylhydrolase like 2, isoform CRA_a (cDNA, FLJ79248, highly similar to Homo sapiens ADP-ribosylhydrolase like 2 (ADPRHL2), mRNA)	Homo sapiens	nonclassical secretion															13.4	2	2	0.006
B7ZKQ9	SCARB1	SCARB1 protein (Scavenger receptor class B member 1)	Homo sapiens	nonclassical secretion																			4	1	5	0.013
B9EKV4	ALDH9A1 hCG_21745	Aldehyde dehydrogenase 9 family, member A1	Homo sapiens	nonclassical secretion											3.8	1	1	0.005	7.3	2	4	0.012	4.3	1	2	0.005	12.5	4	5	0.021
B9TWZ6	MED16	Mediator complex subunit MED16 variant MED16_i3 (Mediator of RNA polymerase II transcription subunit 16) (Fragment)	Homo sapiens	nonclassical secretion							4.7	1	1	0.003
C1KBH7	FGFR1	Fibroblast growth factor receptor 1 (Fibroblast growth factor receptor 1 isoform 3)	Homo sapiens	classical secretion																							8.4	2	2	0.008
C9IYF5	EXTL2	Exostosin-like 2 (Fragment)	Homo sapiens	classical secretion			16.2	1	1	0.008
C9IYN9	SMYD5	SET and MYND domain-containing protein 5 (Fragment)	Homo sapiens	nonclassical secretion							13	1	2	0.005					25.4	2	3	0.009
C9IZ80	BZW1	Basic leucine zipper and W2 domain-containing protein 1 (Fragment)	Homo sapiens	nonclassical secretion															11.9	2	2	0.006
C9IZD3	ARHGAP17	Rho GTPase-activating protein 17 (Fragment)	Homo sapiens	nonclassical secretion							7.7	1	5	0.014					7.7	1	1	0.003	7.7	1	4	0.01
C9IZG4	CUTA	Protein CutA	Homo sapiens	classical secretion			10.4	1	4	0.03									34.1	3	13	0.04
C9IZH1	EHD1	EH domain-containing protein 1 (Fragment)	Homo sapiens	nonclassical secretion											10.3	1	1	0.004
C9J188	BZW1	Basic leucine zipper and W2 domain-containing protein 1 (Fragment)	Homo sapiens	nonclassical secretion							16.8	1	2	0.005									16.8	1	3	0.007
C9J2F3	PPM1F	Protein phosphatase 1F (Fragment)	Homo sapiens	nonclassical secretion							21.1	1	1	0.003					38.9	2	2	0.006	21.1	1	6	0.015
C9J5V9	YBX1	Nuclease-sensitive element-binding protein 1 (Fragment)	Homo sapiens	nonclassical secretion											8.8	1	34	0.05									22.7	3	37	0.042
C9J6I5	IFT80	Intraflagellar transport protein 80 homolog (Fragment)	Homo sapiens	nonclassical secretion											63.6	1	1	0.005
C9J813	CALD1	Caldesmon (Fragment)	Homo sapiens	nonclassical secretion															13.5	5	8	0.025
C9J8G2	CABP1	Calcium-binding protein 1	Homo sapiens	nonclassical secretion			3.9	1	1	0.007
C9J8M6	MCM7	DNA replication licensing factor MCM7 (Fragment)	Homo sapiens	nonclassical secretion							10.4	1	3	0.008	10.4	1	2	0.009					10.4	1	4	0.01
C9J8S3	RAB7A	Ras-related protein Rab-7a	Homo sapiens	nonclassical secretion															24.4	3	3	0.009					24.4	3	3	0.012
C9JA08	NMD3	60S ribosomal export protein NMD3	Homo sapiens	nonclassical secretion															6.6	2	2	0.006
C9JAL9	ASPSCR1	Tether-containing UBX domain for GLUT4	Homo sapiens	nonclassical secretion															4.9	1	1	0.003
C9JBB3	TFPI	Tissue factor pathway inhibitor (Fragment)	Homo sapiens	classical secretion							20.5	3	9	0.024					12.2	3	8	0.025	20.5	3	4	0.01
C9JD84	LTBP1	Latent-transforming growth factor beta-binding protein 1	Homo sapiens	classical secretion							22.3	19	51	0.072	11	9	25	0.113									4.8	3	3	0.012
C9JDM3	RANBP1	Ran-specific GTPase-activating protein (Fragment)	Homo sapiens	others			20.5	1	2	0.007
C9JF31	CNPPD1	Protein CNPPD1 (Fragment)	Homo sapiens	nonclassical secretion							10.6	1	1	0.003
C9JF79	MDH1	Malate dehydrogenase (EC 1.1.1.37) (Fragment)	Homo sapiens	nonclassical secretion																			17.6	3	14	0.035
C9JIS1	GNB2	Guanine nucleotide-binding protein G(I)/G(S)/G(T) subunit beta-2 (Fragment)	Homo sapiens	nonclassical secretion							13.2	1	1	0.003
C9JK83	STAMBP	STAM-binding protein (Fragment)	Homo sapiens	nonclassical secretion							6.3	1	2	0.005
C9JKV3	TFPI	Tissue factor pathway inhibitor (Fragment)	Homo sapiens	classical secretion											8.4	1	1	0.005
C9JKY3	EPCAM	Epithelial cell adhesion molecule (Fragment)	Homo sapiens	classical secretion							14.6	1	1	0.003
C9JL30	SUMF2	Sulfatase-modifying factor 2 (Fragment)	Homo sapiens	classical secretion			5.5	1	1	0.008					5.9	1	1	0.005					7	2	10	0.025
C9JLN6	ASNS	Asparagine synthetase [glutamine-hydrolyzing] (Fragment)	Homo sapiens	nonclassical secretion			22.2	1	2	0.015									22.2	1	2	0.006
C9JLR9	C11orf95	Uncharacterized protein C11orf95	Homo sapiens	others																			2.4	1	3	0.007
C9JLY8	SPECC1L	Cytospin-A (Fragment)	Homo sapiens	nonclassical secretion			12	1	1	0.007
C9JMT4	PREPL	Prolyl endopeptidase-like (Fragment)	Homo sapiens	nonclassical secretion							9.9	1	2	0.005
C9JMV9	ABHD14A-ACY1	Protein ABHD14A-ACY1	Homo sapiens	nonclassical secretion							29.3	6	14	0.038					10.4	2	4	0.013					10.8	2	3	0.013
C9JMW3	PVRL3	Nectin-3 (Fragment)	Homo sapiens	nonclassical secretion							51.5	4	12	0.032
C9JMW6	ABHD14A	Alpha/beta hydrolase domain-containing protein 14A (Fragment)	Homo sapiens	nonclassical secretion																			12.4	1	2	0.005
C9JP75	IQCE	IQ domain-containing protein E (Fragment)	Homo sapiens	nonclassical secretion			11.7	1	1	0.008
C9JQU9	UGP2	UTP--glucose-1-phosphate uridylyltransferase (Fragment)	Homo sapiens	nonclassical secretion							12	1	2	0.005
C9JR52	PTN	Pleiotrophin	Homo sapiens	classical secretion																							9.6	1	1	0.004
C9JRT3	CFB	Complement factor B (Fragment)	Homo sapiens	classical secretion			13.9	1	1	0.008
C9JRU6	DCUN1D1	DCN1-like protein (Defective in cullin neddylation protein 1-like protein) (Fragment)	Homo sapiens	nonclassical secretion			22.7	1	1	0.007
C9JSN9	BTD	Biotinidase (Fragment)	Homo sapiens	classical secretion			6.8	2	2	0.015					6.8	1	2	0.009	6.8	1	5	0.016
C9JSZ1	FUBP1	Far upstream element-binding protein 1 (Fragment)	Homo sapiens	nonclassical secretion			6.5	1	1	0.008									6.5	1	3	0.009					6.5	1	1	0.004
C9JTC6	LRRFIP1	Leucine-rich repeat flightless-interacting protein 1 (Fragment)	Homo sapiens	nonclassical secretion																			12.8	1	1	0.003
C9JUE0	TFG	Protein TFG (Fragment)	Homo sapiens	nonclassical secretion							29.7	2	7	0.019
C9JZG6	GABBR1	Gamma-aminobutyric acid type B receptor subunit 1 (Fragment)	Homo sapiens	classical secretion											11.3	1	1	0.004
C9JZY6	UBE2H	Ubiquitin-conjugating enzyme E2 H (Fragment)	Homo sapiens	nonclassical secretion			14.6	1	2	0.015					14.6	1	1	0.005	29.1	2	3	0.009
D6R904	TPM3	Tropomyosin alpha-3 chain	Homo sapiens	nonclassical secretion											25.3	1	7	0.043
D6R9E2	ADGRF2	Protein ADGRF2	Homo sapiens	classical secretion							4.5	1	1	0.003
D6R9P3	HNRNPAB	Heterogeneous nuclear ribonucleoprotein A/B	Homo sapiens	others			16.4	3	3	0.022					21.8	4	14	0.064									24.6	8	22	0.091
D6RA17	EXOSC9 hCG_38830	Exosome complex component RRP45 (Exosome component 9, isoform CRA_e)	Homo sapiens	nonclassical secretion							11.6	1	1	0.003
D6RAF8	HNRNPD	Heterogeneous nuclear ribonucleoprotein D0 (Fragment)	Homo sapiens	nonclassical secretion			9.5	1	2	0.015
D6RAL1	GFM2	Ribosome-releasing factor 2, mitochondrial (Fragment)	Homo sapiens	nonclassical secretion															4.2	1	5	0.016					4.2	1	3	0.013
D6RCB3	ETF1	Eukaryotic peptide chain release factor subunit 1	Homo sapiens	nonclassical secretion			13.7	1	1	0.008
D6RDP1	SEPT11	Septin-11 (Fragment)	Homo sapiens	nonclassical secretion																			31.7	2	6	0.015
D6RDX1	LMAN2	Vesicular integral-membrane protein VIP36 (Fragment)	Homo sapiens	classical secretion			9.1	2	2	0.015									26.7	4	6	0.018
D6RE15	PPAT	Amidophosphoribosyltransferase	Homo sapiens	nonclassical secretion															26.4	1	2	0.006
D6REX8	G3BP2	Ras GTPase-activating protein-binding protein 2 (Fragment)	Homo sapiens	nonclassical secretion							35.9	1	2	0.005									35.9	1	2	0.005
D6RFF8	GNPDA1	Glucosamine-6-phosphate isomerase (EC 3.5.99.6) (Glucosamine-6-phosphate deaminase) (Fragment)	Homo sapiens	nonclassical secretion											20.3	2	2	0.009					27.8	3	9	0.023
D6RFG5	ANXA3	Annexin (Fragment)	Homo sapiens	nonclassical secretion			30.6	3	5	0.037
D6RFM5	SDHA	Succinate dehydrogenase [ubiquinone] flavoprotein subunit, mitochondrial	Homo sapiens	nonclassical secretion							3.6	1	1	0.003	5.4	1	1	0.005					3.6	1	1	0.003
D6RFW1	SGTB	Small glutamine-rich tetratricopeptide repeat-containing protein beta (Fragment)	Homo sapiens	nonclassical secretion															10.3	1	1	0.003
D6RG15	TWF2	Twinfilin-2	Homo sapiens	nonclassical secretion			13	2	2	0.015					13.4	2	15	0.069					13.4	2	4	0.01	13.4	2	2	0.008
D6RGD2	CDKN2AIP	CDKN2A-interacting protein	Homo sapiens	nonclassical secretion							20	1	1	0.003
D6RGF4	ABCE1	ATP-binding cassette sub-family E member 1 (Fragment)	Homo sapiens	nonclassical secretion																							15.2	2	2	0.008
D6RJB7	ANKRD31	Putative ankyrin repeat domain-containing protein 31	Homo sapiens	others			1.7	1	1	0.008
D9YZV5	TPM1 hCG_33495	Tropomyosin 1 (Alpha) isoform 4 (Tropomyosin 1 (Alpha), isoform CRA_c)	Homo sapiens	nonclassical secretion															23.6	3	3	0.019
E1B726	PLG	Plasminogen	Bos taurus	bovine contaminant							36	6	20	0.12	33.7	4	14	0.221	30.9	2	3	0.067
E1B805	LOC528040	Uncharacterized protein (Fragment)	Bos taurus	Bovine contaminant																							2.2	2	2	0.008
E1B991	KRT2	Uncharacterized protein	Bos taurus	Bovine contaminant															3.9	1	1	0.007					3.9	1	1	0.008
E1BCW0	HGFAC	Uncharacterized protein (Fragment)	Bos taurus	Bovine contaminant							7.1	1	3	0.008	7.1	1	2	0.009					14.1	2	5	0.013	11.1	2	3	0.013
E1BH06	C4A	Uncharacterized protein	Bos taurus	Bovine contaminant			0.8	1	1	0.008	5.4	2	6	0.021					7.9	1	1	0.02					10.6	3	4	0.033
E1BI98	COL6A1	Uncharacterized protein	Bos taurus	bovine contaminant							10.3	1	1	0.096
E1BNR0	APOB	Uncharacterized protein	Bos taurus	bovine contaminant							0.8	2	2	0.005									1.3	3	5	0.013
E2QRB9	TXNRD1	Thioredoxin reductase 1, cytoplasmic	Homo sapiens	nonclassical secretion							51.9	18	98	0.262	32.6	10	44	0.199
E5RFK8	LUZP1	Leucine zipper protein 1 (Fragment)	Homo sapiens	nonclassical secretion															10.6	2	2	0.006
E5RGK8	FZD6	Frizzled-6	Homo sapiens	classical secretion											21.7	1	2	0.009
E5RGQ3	RWDD1	RWD domain-containing protein 1 (Fragment)	Homo sapiens	nonclassical secretion															40.3	2	2	0.006
E5RGS5	RWDD1	RWD domain-containing protein 1 (Fragment)	Homo sapiens	nonclassical secretion							25.4	1	2	0.005													25.4	1	1	0.004
E5RGS9	CHRAC1	Chromatin accessibility complex protein 1	Homo sapiens	nonclassical secretion											32.1	1	1	0.005	32.1	1	2	0.006
E5RHF2	COPS5	COP9 signalosome complex subunit 5 (Fragment)	Homo sapiens	nonclassical secretion																							12.6	1	1	0.004
E5RHG7	PABPC1	Polyadenylate-binding protein 1 (Fragment)	Homo sapiens	nonclassical secretion			22.7	1	1	0.008
E5RI56		Uncharacterized protein (Fragment)	Homo sapiens	others																							64.8	2	5	0.025
E5RIE1	PBK	Lymphokine-activated killer T-cell-originated protein kinase	Homo sapiens	nonclassical secretion																			30.2	1	1	0.003
E5RIK4	PTK2	Focal adhesion kinase 1 (Fragment)	Homo sapiens	nonclassical secretion							28.8	1	2	0.005
E5RIU6	CDK1	Cyclin-dependent kinase 1 (Fragment)	Homo sapiens	nonclassical secretion											8.5	1	1	0.004
E5RJ92	ENDOV	Endonuclease V	Homo sapiens	others															13.4	1	1	0.003
E5RJD8	TBCA	Tubulin-specific chaperone A	Homo sapiens	classical secretion							34.5	3	7	0.019					11.9	1	3	0.009	21.4	1	2	0.005	21.4	1	2	0.008
E5RJM9	RARS	Arginine--tRNA ligase, cytoplasmic	Homo sapiens	nonclassical secretion											31	2	3	0.014
E5RK37	CA2	Carbonic anhydrase 2	Homo sapiens	nonclassical secretion							19.6	1	1	0.003
E7EMB6	DNPEP	Aspartyl aminopeptidase	Homo sapiens	nonclassical secretion							14.5	2	8	0.022					31.2	8	20	0.062					32.2	7	13	0.054
E7EMT6	TANK	TRAF family member-associated NF-kappa-B activator (Fragment)	Homo sapiens	nonclassical secretion							10.9	1	1	0.003
E7EMU6	UGGT2	UDP-glucose:glycoprotein glucosyltransferase 2	Homo sapiens	classical secretion							4	1	2	0.005
E7EN77	NCAPD2	Condensin complex subunit 1 (Fragment)	Homo sapiens	nonclassical secretion							2.5	1	1	0.003					4.7	3	3	0.009
E7ENT7	SPOCK3	Testican-3 (Fragment)	Homo sapiens	classical secretion											8.7	1	1	0.005
E7EP32	GNB2	Guanine nucleotide-binding protein G(I)/G(S)/G(T) subunit beta-2	Homo sapiens	nonclassical secretion															9.9	2	2	0.006
E7EPA1	PRPSAP2	Phosphoribosyl pyrophosphate synthase-associated protein 2 (Fragment)	Homo sapiens	nonclassical secretion															6.3	1	1	0.003	6.3	1	1	0.003
E7EQG2	EIF4A2	Eukaryotic initiation factor 4A-II	Homo sapiens	nonclassical secretion															18.8	1	1	0.082					20.4	2	2	0.093
E7ETF4	UGDH	UDP-glucose 6-dehydrogenase (Fragment)	Homo sapiens	nonclassical secretion											20	1	2	0.009
E7ETR0	RUVBL1	RuvB-like 1	Homo sapiens	nonclassical secretion			5.4	1	1	0.008
E7EV71	LTBP1	Latent-transforming growth factor beta-binding protein 1	Homo sapiens	classical secretion							21.9	1	1	0.069
E7EW28	SLC4A10	Anion exchange protein	Homo sapiens	nonclassical secretion																			3.7	1	1	0.002
E7EWD3	ADAM23	Disintegrin and metalloproteinase domain-containing protein 23	Homo sapiens	classical secretion																			10.6	4	7	0.018
E7EX17	EIF4B	Eukaryotic translation initiation factor 4B	Homo sapiens	nonclassical secretion															10.9	5	17	0.052
E7EX54	MAPK14	Mitogen-activated protein kinase 14 (Fragment)	Homo sapiens	nonclassical secretion															11.3	1	1	0.003
E9PCJ7	UBR7	Putative E3 ubiquitin-protein ligase UBR7	Homo sapiens	nonclassical secretion											3.7	1	1	0.005
E9PCW1	GOSR1	Golgi SNAP receptor complex member 1	Homo sapiens	nonclassical secretion							9.8	1	1	0.003
E9PEB9	DST	Dystonin	Homo sapiens	membrane protein							0.4	1	1	0.003
E9PES6	HMGB3	High mobility group protein B3 (Fragment)	Homo sapiens	nonclassical secretion																			9.2	1	1	0.003
E9PEW0	USP36	Ubiquitin carboxyl-terminal hydrolase (EC 3.4.19.12)	Homo sapiens	nonclassical secretion																							2	1	1	0.004
E9PGN7	SERPING1	Plasma protease C1 inhibitor	Homo sapiens	nonclassical secretion							7.9	2	3	0.008
E9PGX9	SSB	Lupus La protein (Fragment)	Homo sapiens	nonclassical secretion											18.1	1	1	0.005
E9PHY1	LRP5	Low-density lipoprotein receptor-related protein 5	Homo sapiens	classical secretion							4.5	1	1	0.003
E9PJG8	TKFC	Protein TKFC (Fragment)	Homo sapiens	membrane protein			9.3	1	2	0.015
E9PJK8	SWAP70	Switch-associated protein 70	Homo sapiens	nonclassical secretion							10.7	1	1	0.003
E9PK93	AKR1E2	1,5-anhydro-D-fructose reductase (Fragment)	Homo sapiens	others											7.5	1	1	0.005
E9PKB5	PPM1A	Protein phosphatase 1A (Fragment)	Homo sapiens	nonclassical secretion							16.2	1	1	0.003
E9PKG2	LRP8	Low-density lipoprotein receptor-related protein 8	Homo sapiens	classical secretion			5.6	1	2	0.015
E9PKK8	DPP3	Dipeptidyl peptidase 3 (Fragment)	Homo sapiens	nonclassical secretion			15.4	1	1	0.008
E9PLA9	CAPRIN1	Caprin-1 (Fragment)	Homo sapiens	nonclassical secretion											30.3	3	24	0.111	36.5	3	12	0.038
E9PLF9	AMICA1	Junctional adhesion molecule-like	Homo sapiens	nonclassical secretion											30.3	1	1	0.005
E9PLP0	CARS	Cysteine--tRNA ligase, cytoplasmic	Homo sapiens	nonclassical secretion											33.3	1	1	0.005
E9PM17	PAK1	Non-specific serine/threonine protein kinase (EC 2.7.11.1)	Homo sapiens	nonclassical secretion							7.5	1	1	0.004					7.5	1	1	0.008
E9PMI6	CLNS1A	Methylosome subunit pICln	Homo sapiens	nonclassical secretion			18.6	1	1	0.008
E9PMU7	PUF60	Poly(U)-binding-splicing factor PUF60 (Fragment)	Homo sapiens	nonclassical secretion																			8.9	1	2	0.005
E9PNF2	CDON	Cell adhesion molecule-related/down-regulated by oncogenes (Fragment)	Homo sapiens	classical secretion											15.3	1	1	0.005
E9PNW0	NAP1L4	Nucleosome assembly protein 1-like 4 (Fragment)	Homo sapiens	nonclassical secretion			21.9	2	2	0.015
E9PP14	TSTA3	GDP-L-fucose synthase (Fragment)	Homo sapiens	nonclassical secretion							15.1	1	2	0.005					41.2	3	4	0.012					16.5	1	1	0.004
E9PPH5	ANP32E	Acidic leucine-rich nuclear phosphoprotein 32 family member E (Fragment)	Homo sapiens	nonclassical secretion															54.4	4	15	0.025					54.4	3	5	0.025
E9PPJ5	MDK	Midkine (Fragment)	Homo sapiens	classical secretion							28.2	3	24	0.065	15.3	1	2	0.009									27.5	3	6	0.025
E9PPK3	DERA	Deoxyribose-phosphate aldolase (Fragment)	Homo sapiens	nonclassical secretion																			23.5	1	1	0.002
E9PPM9	FNTA	Protein farnesyltransferase/geranylgeranyltransferase type-1 subunit alpha (Fragment)	Homo sapiens	nonclassical secretion							30	1	1	0.003													30	1	1	0.004
E9PPZ7	SSRP1	FACT complex subunit SSRP1 (Fragment)	Homo sapiens	nonclassical secretion											9.7	1	2	0.009
E9PQA5	ZFPL1	Zinc finger protein-like 1 (Fragment)	Homo sapiens	nonclassical secretion							8.7	1	2	0.005
E9PQD0	EIF1AD	Probable RNA-binding protein EIF1AD	Homo sapiens	nonclassical secretion																							26.6	1	1	0.004
E9PQI5	CHMP4A	Charged multivesicular body protein 4a	Homo sapiens	nonclassical secretion			8.4	1	1	0.007																	19.9	2	2	0.008
E9PQP7	PPP6R3	Serine/threonine-protein phosphatase 6 regulatory subunit 3	Homo sapiens	nonclassical secretion															5.6	2	2	0.006
E9PQR1	TKFC	Protein TKFC (Fragment)	Homo sapiens	nonclassical secretion																			54.4	1	2	0.005	54.4	1	1	0.004
E9PR17	CD59	CD59 glycoprotein	Homo sapiens	classical secretion											32.3	3	14	0.064
E9PR47	AAMDC	Mth938 domain-containing protein	Homo sapiens	nonclassical secretion																							12.2	1	2	0.008
E9PRG8	C11orf98	Uncharacterized protein C11orf98	Homo sapiens	others															13.1	1	1	0.003
E9PRY8	EEF1D	Elongation factor 1-delta	Homo sapiens	others							6	2	2	0.005
E9PSF3	BRPF3	Bromodomain and PHD finger-containing protein 3	Homo sapiens	nonclassical secretion											2.9	1	1	0.004
E9PSF4	RPS3	40S ribosomal protein S3	Homo sapiens	nonclassical secretion							21.4	1	2	0.005	12.6	1	1	0.004					21.4	1	2	0.005
F1MBS3	TGFBI	Transforming growth factor-beta-induced protein ig-h3 (Fragment)	Bos taurus	Bovine contaminant							21.5	2	17	0.281									25.7	2	18	0.554	2.9	1	1	0.004
F1MC45	CFH	Complement factor H (Fragment)	Bos taurus	bovine contaminant			3.9	2	2	0.015									5.6	2	2	0.006
F1MCF8	IGLL1	Uncharacterized protein	Bos taurus	Bovine contaminant																							6.4	1	4	0.017
F1MH40		Uncharacterized protein	Bos taurus	Bovine contaminant							12.5	2	2	0.005					6.7	1	1	0.003					14.2	2	4	0.017
F1MI18	LOC506828	Uncharacterized protein	Bos taurus	Bovine contaminant							1.7	1	1	0.003					6.4	6	11	0.034	2.9	2	7	0.018	10.1	8	11	0.047
F1MLW7	IGLL1	Uncharacterized protein	Bos taurus	bovine contaminant															13.2	2	3	0.009
F1MNV5	KNG1	Kininogen-1	Bos taurus	Bovine contaminant			29.1	9	24	0.17	19.5	4	15	0.031	18.3	5	12	0.055	32.3	9	14	0.038	27.8	7	19	0.048	43.3	13	34	0.11
F1MNW4	ITIH2	Inter-alpha-trypsin inhibitor heavy chain H2	Bos taurus	Bovine contaminant			2	2	2	0.015	13.6	6	18	0.049	5.6	2	4	0.018	19.1	12	54	0.168	4.1	2	7	0.018	18.2	12	41	0.171
F1MVK1		Uncharacterized protein (Fragment)	Bos taurus	Bovine contaminant							2.6	1	1	0.004													6.5	1	1	0.011
F1MYN5	FBLN1	Fibulin-1	Bos taurus	Bovine contaminant			15.6	4	7	0.05	13.2	2	4	0.028	11.9	1	1	0.014	14.7	2	7	0.024	8.2	1	4	0.011	21.2	6	10	0.045
F1N1I6	GSN	Gelsolin	Bos taurus	bovine contaminant							23.6	6	22	0.064	12.3	2	3	0.093
F1N3A1	THBS1	Thrombospondin-1	Bos taurus	Bovine contaminant																							27.8	1	1	0.252
F1N4M7	CFI	Uncharacterized protein	Bos taurus	Bovine contaminant							2.3	1	2	0.005					5.2	2	2	0.006	2.9	1	1	0.002	5.2	2	3	0.013
F1N5M2	GC	Vitamin D-binding protein	Bos taurus	Bovine contaminant							39.2	10	21	0.057					41.1	17	74	0.229					48.7	20	74	0.168
F1T0F5	FAM57B hCG_1770714	Family with sequence similarity 57, member B, isoform CRA_b (Uncharacterized protein)	Homo sapiens	nonclassical secretion											7.3	1	1	0.004
F2Z2T1	NCBP1	Nuclear cap-binding protein subunit 1	Homo sapiens	nonclassical secretion							29.3	1	1	0.003
F2Z2Y8	TOLLIP	Toll-interacting protein	Homo sapiens	nonclassical secretion											17.5	1	1	0.005
F2Z322	LUC7L	Putative RNA-binding protein Luc7-like 1	Homo sapiens	nonclassical secretion			23.6	1	1	0.007
F2Z393	TALDO1	Transaldolase (EC 2.2.1.2)	Homo sapiens	nonclassical secretion							5	1	3	0.008	4.1	1	6	0.028	16.4	5	16	0.049	6.9	1	1	0.002
F2Z3C9	CSF2RA	Granulocyte-macrophage colony-stimulating factor receptor subunit alpha	Homo sapiens	classical secretion																			15	3	8	0.02
F2Z3Q2	VKORC1	Vitamin K epoxide reductase complex subunit 1	Homo sapiens	others							16.1	1	1	0.003
F5GWR7	PTPRD	Protein-tyrosine-phosphatase (EC 3.1.3.48)	Homo sapiens	classical secretion			2.4	2	3	0.023													2.8	2	3	0.008	1.8	1	1	0.006
F5GWX2	HEBP1	Heme-binding protein 1	Homo sapiens	nonclassical secretion			11.3	1	1	0.008	12.8	1	1	0.003	12.8	1	1	0.005					12.8	1	2	0.005	12.8	1	2	0.008
F5GY04	BNC1	Zinc finger protein basonuclin-1	Homo sapiens	classical secretion																							0.7	1	1	0.004
F5GZK1	EXTL2	Exostosin-like 2	Homo sapiens	classical secretion							19.9	5	25	0.068	24	6	22	0.101	5.4	1	1	0.003	16.4	4	10	0.025	14.8	3	3	0.012
F5GZZ9	CD163	Scavenger receptor cysteine-rich type 1 protein M130	Homo sapiens	classical secretion											1.3	1	1	0.005
F5H1F6	VPS37B	Vacuolar protein sorting-associated protein 37B (Fragment)	Homo sapiens	classical secretion											9.2	1	1	0.005									9.2	1	1	0.004
F5H2F4	MTHFD1	C-1-tetrahydrofolate synthase, cytoplasmic	Homo sapiens	membrane protein							2.7	1	2	0.005									4	1	1	0.003	1.7	1	2	0.008
F5H2F4	MTHFD1	C-1-tetrahydrofolate synthase, cytoplasmic	Homo sapiens	membrane protein							2.7	1	2	0.005									4	1	1	0.003	1.7	1	2	0.008
F5H3E1	CCAR1	Cell division cycle and apoptosis regulator protein 1	Homo sapiens	nonclassical secretion							21.2	1	1	0.003	21.2	1	1	0.004
F5H478	SAP30BP	SAP30-binding protein	Homo sapiens	nonclassical secretion															10.1	1	2	0.006
F5H4Q5	VPS37C	Vacuolar protein sorting-associated protein 37C (Fragment)	Homo sapiens	nonclassical secretion											12.8	1	1	0.004
F5H6N1	MAGOHB	Protein mago nashi homolog 2	Homo sapiens	nonclassical secretion															56.7	4	6	0.019	45.5	1	2	0.005
F5H6T1	ACTR2 hCG_21224	ARP2 actin-related protein 2 homolog (Yeast), isoform CRA_d (Actin-related protein 2)	Homo sapiens	nonclassical secretion											5.6	1	1	0.005
F5H7B7	ABCA13	ATP-binding cassette sub-family A member 13 (Fragment)	Homo sapiens	nonclassical secretion																			2.5	1	1	0.002
F5H8K4	PSMD3	26S proteasome non-ATPase regulatory subunit 3	Homo sapiens	nonclassical secretion			2.5	1	1	0.007									10.7	4	5	0.016					7.9	3	5	0.021
F5H8L7	ZNF384	Zinc finger protein 384 (Fragment)	Homo sapiens	nonclassical secretion															12.3	1	2	0.006
O00115	DNASE2 DNASE2A DNL2	Deoxyribonuclease-2-alpha (EC 3.1.22.1) (Acid DNase) (Deoxyribonuclease II alpha) (DNase II alpha) (Lysosomal DNase II) (R31240_2)	Homo sapiens	classical secretion			8.5	2	3	0.023					14.4	3	7	0.032	14.4	3	15	0.047	10.5	2	3	0.008	18	4	14	0.059
O00148	DDX39A DDX39	ATP-dependent RNA helicase DDX39A (EC 3.6.4.13) (DEAD box protein 39) (Nuclear RNA helicase URH49)	Homo sapiens	nonclassical secretion	HPRD_10861		2.9	1	3	0.023	14.5	1	2	0.015
O00151	PDLIM1 CLIM1 CLP36	PDZ and LIM domain protein 1 (C-terminal LIM domain protein 1) (Elfin) (LIM domain protein CLP-36)	Homo sapiens	others	HPRD_09326		9.7	1	2	0.015	5.8	1	1	0.003					5.8	1	1	0.003	5.8	1	1	0.003
O00154	ACOT7 BACH	Cytosolic acyl coenzyme A thioester hydrolase (EC 3.1.2.2) (Acyl-CoA thioesterase 7) (Brain acyl-CoA hydrolase) (BACH) (CTE-IIa) (CTE-II) (Long chain acyl-CoA thioester hydrolase)	Homo sapiens	nonclassical secretion	HPRD_12517		5.3	1	1	0.005	14.5	5	10	0.022	17.7	3	4	0.018	25.8	9	20	0.056	5.3	1	2	0.003	10	5	5	0.013
O00159	MYO1C	Unconventional myosin-Ic (Myosin I beta) (MMI-beta) (MMIb)	Homo sapiens	others	HPRD_09411						3	1	1	0.003
O00161	SNAP23	Synaptosomal-associated protein 23 (SNAP-23) (Vesicle-membrane fusion protein SNAP-23)	Homo sapiens	nonclassical secretion	HPRD_03962																						9	1	1	0.004
O00170	AIP XAP2	AH receptor-interacting protein (AIP) (Aryl-hydrocarbon receptor-interacting protein) (HBV X-associated protein 2) (XAP-2) (Immunophilin homolog ARA9)	Homo sapiens	others	HPRD_10408														9.5	1	1	0.003
O00193	SMAP C11orf58	Small acidic protein	Homo sapiens	nonclassical secretion			25	3	11	0.083	26.7	1	3	0.008					17.8	1	2	0.006	26.7	1	1	0.003	25	2	4	0.017
O00203	AP3B1 ADTB3A	AP-3 complex subunit beta-1 (Adaptor protein complex AP-3 subunit beta-1) (Adaptor-related protein complex 3 subunit beta-1) (Beta-3A-adaptin) (Clathrin assembly protein complex 3 beta-1 large chain)	Homo sapiens	others	HPRD_04551														2.8	2	3	0.009
O00231	PSMD11	26S proteasome non-ATPase regulatory subunit 11 (26S proteasome regulatory subunit RPN6) (26S proteasome regulatory subunit S9) (26S proteasome regulatory subunit p44.5)	Homo sapiens	others	HPRD_05119		2.8	1	1	0.007					2.8	1	1	0.005	12.6	4	13	0.04					8.8	3	4	0.017
O00232	PSMD12	26S proteasome non-ATPase regulatory subunit 12 (26S proteasome regulatory subunit RPN5) (26S proteasome regulatory subunit p55)	Homo sapiens	others	HPRD_05120						4.6	1	1	0.003
O00233	PSMD9	26S proteasome non-ATPase regulatory subunit 9 (26S proteasome regulatory subunit p27)	Homo sapiens	nonclassical secretion	HPRD_04394																						9	1	2	0.008
O00244	ATOX1 HAH1	Copper transport protein ATOX1 (Metal transport protein ATX1)	Homo sapiens	others	HPRD_03779						30.5	2	7	0.019	30.5	2	4	0.018	52.9	4	5	0.016	30.5	1	4	0.01
O00264	PGRMC1 HPR6.6 PGRMC	Membrane-associated progesterone receptor component 1 (mPR)	Homo sapiens	membrane protein	HPRD_02338																		23.6	2	2	0.005
O00267	SUPT5H SPT5 SPT5H	Transcription elongation factor SPT5 (hSPT5) (DRB sensitivity-inducing factor 160 kDa subunit) (DSIF p160) (DRB sensitivity-inducing factor large subunit) (DSIF large subunit) (Tat-cotransactivator 1 protein) (Tat-CT1 protein)	Homo sapiens	others			3.8	2	4	0.03	3.1	2	3	0.008	5.6	3	6	0.028	3.5	2	3	0.009
O00273	DFFA DFF1 DFF45 H13	DNA fragmentation factor subunit alpha (DNA fragmentation factor 45 kDa subunit) (DFF-45) (Inhibitor of CAD) (ICAD)	Homo sapiens	others	HPRD_03531						5.1	1	2	0.005	5.1	1	1	0.005	13.6	3	4	0.013	5.1	1	2	0.005	5.1	1	4	0.017
O00299	CLIC1 G6 NCC27	Chloride intracellular channel protein 1 (Chloride channel ABP) (Nuclear chloride ion channel 27) (NCC27) (Regulatory nuclear chloride ion channel protein) (hRNCC)	Homo sapiens	others	HPRD_04188		7.5	1	4	0.03	54.8	8	26	0.07	24.1	4	11	0.051	45.2	13	37	0.114	35.3	4	13	0.033	44.4	9	28	0.117
O00300	TNFRSF11B OCIF OPG	Tumor necrosis factor receptor superfamily member 11B (Osteoclastogenesis inhibitory factor) (Osteoprotegerin)	Homo sapiens	classical secretion	HPRD_04032						19.5	5	22	0.06									19.5	6	19	0.048	11.7	3	5	0.021
O00303	EIF3F EIF3S5	Eukaryotic translation initiation factor 3 subunit F (eIF3f) (Deubiquitinating enzyme eIF3f) (EC 3.4.19.12) (Eukaryotic translation initiation factor 3 subunit 5) (eIF-3-epsilon) (eIF3 p47)	Homo sapiens	nonclassical secretion	HPRD_04887		14.9	2	7	0.053	32.2	3	11	0.03	8.2	1	2	0.009	41.7	9	21	0.065	9.1	1	5	0.013	20.2	4	6	0.025
O00339	MATN2 UNQ193/PRO219	Matrilin-2	Homo sapiens	classical secretion	HPRD_03660																						1.2	1	1	0.004
O00341	SLC1A7 EAAT5	Excitatory amino acid transporter 5 (Retinal glutamate transporter) (Solute carrier family 1 member 7)	Homo sapiens	nonclassical secretion	HPRD_09194																		3.6	1	1	0.002
O00391	QSOX1 QSCN6 UNQ2520/PRO6013	Sulfhydryl oxidase 1 (hQSOX) (EC 1.8.3.2) (Quiescin Q6)	Homo sapiens	classical secretion	HPRD_06785		18.2	10	45	0.341	32.3	20	151	0.412	30.8	16	109	0.501	13.5	7	15	0.047	30.5	16	164	0.413	20.9	11	31	0.13
O00401	WASL	Neural Wiskott-Aldrich syndrome protein (N-WASP)	Homo sapiens	others	HPRD_05448														4.2	1	4	0.013
O00410	IPO5 KPNB3 RANBP5	Importin-5 (Imp5) (Importin subunit beta-3) (Karyopherin beta-3) (Ran-binding protein 5) (RanBP5)	Homo sapiens	nonclassical secretion	HPRD_03597		2.6	2	2	0.015	44.8	34	102	0.278	6.5	4	4	0.018	34.5	25	74	0.23	12.9	7	13	0.033	9.8	7	8	0.033
O00411	POLRMT	DNA-directed RNA polymerase, mitochondrial (MtRPOL) (EC 2.7.7.6)	Homo sapiens	others	HPRD_03468										1.7	1	1	0.005
O00429	DNM1L DLP1 DRP1	Dynamin-1-like protein (EC 3.6.5.5) (Dnm1p/Vps1p-like protein) (DVLP) (Dynamin family member proline-rich carboxyl-terminal domain less) (Dymple) (Dynamin-like protein) (Dynamin-like protein 4) (Dynamin-like protein IV) (HdynIV) (Dynamin-related protein 1)	Homo sapiens	others	HPRD_04833						8.2	3	4	0.011					12.1	5	8	0.025					2.8	1	1	0.004
O00444	PLK4 SAK STK18	Serine/threonine-protein kinase PLK4 (EC 2.7.11.21) (Polo-like kinase 4) (PLK-4) (Serine/threonine-protein kinase 18) (Serine/threonine-protein kinase Sak)	Homo sapiens	others	HPRD_10387																		2	1	1	0.002
O00453	LST1 B144	Leukocyte-specific transcript 1 protein (Protein B144)	Homo sapiens	nonclassical secretion											69.6	1	1	0.004
O00461	GOLIM4 GIMPC GOLPH4 GPP130	Golgi integral membrane protein 4 (Golgi integral membrane protein, cis) (GIMPc) (Golgi phosphoprotein 4) (Golgi-localized phosphoprotein of 130 kDa) (Golgi phosphoprotein of 130 kDa)	Homo sapiens	membrane protein	HPRD_08429		4.3	1	1	0.008	7.5	2	7	0.019													3.2	1	1	0.004
O00461	GOLIM4 GIMPC GOLPH4 GPP130	Golgi integral membrane protein 4 (Golgi integral membrane protein, cis) (GIMPc) (Golgi phosphoprotein 4) (Golgi-localized phosphoprotein of 130 kDa) (Golgi phosphoprotein of 130 kDa)	Homo sapiens	membrane protein	HPRD_08429		4.3	1	1	0.008	7.5	2	7	0.019													3.2	1	1	0.004
O00462	MANBA MANB1	Beta-mannosidase (EC 3.2.1.25) (Lysosomal beta A mannosidase) (Mannanase) (Mannase)	Homo sapiens	classical secretion	HPRD_02008						4.6	2	5	0.014	7.8	4	8	0.037					1.9	1	1	0.002
O00468	AGRN AGRIN	Agrin [Cleaved into: Agrin N-terminal 110 kDa subunit; Agrin C-terminal 110 kDa subunit; Agrin C-terminal 90 kDa fragment (C90); Agrin C-terminal 22 kDa fragment (C22)]	Homo sapiens	classical secretion	HPRD_10550		28.1	35	88	0.665	27.3	30	98	0.267	29.9	39	154	0.707	20	24	44	0.136	32.5	43	153	0.386	17.4	21	36	0.15
O00469	PLOD2	Procollagen-lysine,2-oxoglutarate 5-dioxygenase 2 (EC 1.14.11.4) (Lysyl hydroxylase 2) (LH2)	Homo sapiens	classical secretion	HPRD_03519		11.8	5	27	0.204	7	1	1	0.003	4.8	2	2	0.009					7	1	1	0.003
O00487	PSMD14 POH1	26S proteasome non-ATPase regulatory subunit 14 (EC 3.4.19.-) (26S proteasome regulatory subunit RPN11) (26S proteasome-associated PAD1 homolog 1)	Homo sapiens	nonclassical secretion	HPRD_06208														24.8	4	7	0.022	19.4	2	2	0.005	19.7	3	6	0.025
O00499	BIN1 AMPHL	Myc box-dependent-interacting protein 1 (Amphiphysin II) (Amphiphysin-like protein) (Box-dependent myc-interacting protein 1) (Bridging integrator 1)	Homo sapiens	others	HPRD_03150						3.4	1	1	0.003
O00505	KPNA3 QIP2	Importin subunit alpha-4 (Importin alpha Q2) (Qip2) (Karyopherin subunit alpha-3) (SRP1-gamma)	Homo sapiens	nonclassical secretion	HPRD_03536						25	4	5	0.016									5.6	1	1	0.002
O00533	CHL1 CALL	Neural cell adhesion molecule L1-like protein (Close homolog of L1) [Cleaved into: Processed neural cell adhesion molecule L1-like protein]	Homo sapiens	classical secretion	HPRD_07598																		1.9	1	1	0.003	28.8	22	82	0.344
O00560	SDCBP MDA9 SYCL	Syntenin-1 (Melanoma differentiation-associated protein 9) (MDA-9) (Pro-TGF-alpha cytoplasmic domain-interacting protein 18) (TACIP18) (Scaffold protein Pbp1) (Syndecan-binding protein 1)	Homo sapiens	membrane protein	HPRD_03741		16.8	4	7	0.053	53.7	15	85	0.231	52.7	17	110	0.506	6	1	2	0.006	46	12	66	0.166	43.3	11	34	0.143
O00560	SDCBP MDA9 SYCL	Syntenin-1 (Melanoma differentiation-associated protein 9) (MDA-9) (Pro-TGF-alpha cytoplasmic domain-interacting protein 18) (TACIP18) (Scaffold protein Pbp1) (Syndecan-binding protein 1)	Homo sapiens	membrane protein	HPRD_03741		16.8	4	7	0.053	53.7	15	85	0.231	52.7	17	110	0.506	6	1	2	0.006	46	12	66	0.166	43.3	11	34	0.143
O00567	NOP56 NOL5A	Nucleolar protein 56 (Nucleolar protein 5A)	Homo sapiens	others	HPRD_10119																		8.4	1	2	0.005
O00571	DDX3X DBX DDX3	ATP-dependent RNA helicase DDX3X (EC 3.6.4.13) (DEAD box protein 3, X-chromosomal) (DEAD box, X isoform) (Helicase-like protein 2) (HLP2)	Homo sapiens	others	HPRD_02154		2.2	1	1	0.004					2.2	1	2	0.002					6	2	2	0.005
O00584	RNASET2 RNASE6PL	Ribonuclease T2 (EC 3.1.27.-) (Ribonuclease 6)	Homo sapiens	classical secretion	HPRD_10197		6.8	1	6	0.045	20.5	4	17	0.046	29.1	5	8	0.036	12.2	2	3	0.009	20.9	6	25	0.063	12.2	2	3	0.013
O00587	MFNG	Beta-1,3-N-acetylglucosaminyltransferase manic fringe (EC 2.4.1.222) (O-fucosylpeptide 3-beta-N-acetylglucosaminyltransferase)	Homo sapiens	nonclassical secretion	HPRD_03988						17	1	2	0.005
O00622	CYR61 CCN1 GIG1 IGFBP10	Protein CYR61 (CCN family member 1) (Cysteine-rich angiogenic inducer 61) (Insulin-like growth factor-binding protein 10) (IBP-10) (IGF-binding protein 10) (IGFBP-10) (Protein GIG1)	Homo sapiens	classical secretion	HPRD_09089		26.9	5	19	0.144	16.8	5	11	0.03	28	9	123	0.564	35	11	57	0.177	25.5	5	14	0.035	12.6	2	5	0.021
O00625	PIR	Pirin (EC 1.13.11.24) (Probable quercetin 2,3-dioxygenase PIR) (Probable quercetinase)	Homo sapiens	others	HPRD_04510		3.1	1	1	0.007													8.6	1	1	0.003	25.9	3	7	0.029
O00629	KPNA4 QIP1	Importin subunit alpha-3 (Importin alpha Q1) (Qip1) (Karyopherin subunit alpha-4)	Homo sapiens	nonclassical secretion							24.4	4	6	0.019	29.2	7	11	0.05	25.7	7	22	0.069	5.4	1	1	0.002	20.2	5	7	0.03
O00635	TRIM38 RNF15 RORET	E3 ubiquitin-protein ligase TRIM38 (EC 6.3.2.-) (RING finger protein 15) (Tripartite motif-containing protein 38) (Zinc finger protein RoRet)	Homo sapiens	others																							3.7	1	3	0.012
O00754	MAN2B1 LAMAN MANB	Lysosomal alpha-mannosidase (Laman) (EC 3.2.1.24) (Lysosomal acid alpha-mannosidase) (Mannosidase alpha class 2B member 1) (Mannosidase alpha-B) [Cleaved into: Lysosomal alpha-mannosidase A peptide; Lysosomal alpha-mannosidase B peptide; Lysosomal alpha-mannosidase C peptide; Lysosomal alpha-mannosidase D peptide; Lysosomal alpha-mannosidase E peptide]	Homo sapiens	classical secretion	HPRD_02007																		2	1	1	0.003
O00762	UBE2C UBCH10	Ubiquitin-conjugating enzyme E2 C (EC 6.3.2.19) (UbcH10) (Ubiquitin carrier protein C) (Ubiquitin-protein ligase C)	Homo sapiens	nonclassical secretion	HPRD_05717																		12.1	1	1	0.003
O00764	PDXK C21orf124 C21orf97 PKH PNK PRED79	Pyridoxal kinase (EC 2.7.1.35) (Pyridoxine kinase)	Homo sapiens	nonclassical secretion	HPRD_01526		25.5	4	12	0.091	12.7	2	3	0.008					8.1	1	1	0.003	8.1	1	1	0.003	8.1	1	2	0.008
O14529	CUX2 CUTL2 KIAA0293	Homeobox protein cut-like 2 (Homeobox protein cux-2)	Homo sapiens	others	HPRD_10851		0.9	1	2	0.015
O14531	DPYSL4 CRMP3 ULIP4	Dihydropyrimidinase-related protein 4 (DRP-4) (Collapsin response mediator protein 3) (CRMP-3) (UNC33-like phosphoprotein 4) (ULIP-4)	Homo sapiens	others	HPRD_07463																						3.9	1	3	0.013
O14562	UBFD1 UBPH	Ubiquitin domain-containing protein UBFD1 (Ubiquitin-binding protein homolog)	Homo sapiens	nonclassical secretion																			9.7	1	1	0.003	9.7	1	1	0.004
O14579	COPE	Coatomer subunit epsilon (Epsilon-coat protein) (Epsilon-COP)	Homo sapiens	others							47.2	6	15	0.041	33.5	4	5	0.023	16	2	2	0.004	18.3	2	6	0.015	15	2	2	0.008
O14617	AP3D1 PRO0039	AP-3 complex subunit delta-1 (AP-3 complex subunit delta) (Adaptor-related protein complex 3 subunit delta-1) (Delta-adaptin)	Homo sapiens	nonclassical secretion	HPRD_06260						2.1	1	2	0.005
O14657	TOR1B DQ1 FKSG18	Torsin-1B (Torsin ATPase-1B) (EC 3.6.4.-) (Torsin family 1 member B)	Homo sapiens	classical secretion	HPRD_16270																		4.2	1	2	0.005
O14672	ADAM10 KUZ MADM	Disintegrin and metalloproteinase domain-containing protein 10 (ADAM 10) (EC 3.4.24.81) (CDw156) (Kuzbanian protein homolog) (Mammalian disintegrin-metalloprotease) (CD antigen CD156c)	Homo sapiens	classical secretion	HPRD_03723		6.1	3	3	0.022	13.9	7	21	0.057	22.6	9	27	0.123	11.1	4	5	0.016	9	3	8	0.02	25.4	12	45	0.188
O14717	TRDMT1 DNMT2	tRNA (cytosine(38)-C(5))-methyltransferase (EC 2.1.1.204) (DNA (cytosine-5)-methyltransferase-like protein 2) (Dnmt2) (DNA methyltransferase homolog HsaIIP) (DNA MTase homolog HsaIIP) (M.HsaIIP) (PuMet)	Homo sapiens	nonclassical secretion	HPRD_16001														3.1	1	4	0.013
O14737	PDCD5 TFAR19	Programmed cell death protein 5 (TF-1 cell apoptosis-related protein 19) (Protein TFAR19)	Homo sapiens	nonclassical secretion	HPRD_06843		19.2	2	5	0.038					28.8	3	11	0.05	28.8	3	14	0.043					19.2	2	5	0.021
O14744	PRMT5 HRMT1L5 IBP72 JBP1 SKB1	Protein arginine N-methyltransferase 5 (EC 2.1.1.-) (72 kDa ICln-binding protein) (Histone-arginine N-methyltransferase PRMT5) (EC 2.1.1.125) (Jak-binding protein 1) (Shk1 kinase-binding protein 1 homolog) (SKB1 homolog) (SKB1Hs) [Cleaved into: Protein arginine N-methyltransferase 5, N-terminally processed]	Homo sapiens	others	HPRD_04955														6.4	4	8	0.024
O14745	SLC9A3R1 NHERF NHERF1	Na(+)/H(+) exchange regulatory cofactor NHE-RF1 (NHERF-1) (Ezrin-radixin-moesin-binding phosphoprotein 50) (EBP50) (Regulatory cofactor of Na(+)/H(+) exchanger) (Sodium-hydrogen exchanger regulatory factor 1) (Solute carrier family 9 isoform A3 regulatory factor 1)	Homo sapiens	others	HPRD_05406		5.1	1	1	0.007	9.5	1	1	0.003					14.7	2	3	0.009
O14763	TNFRSF10B DR5 KILLER TRAILR2 TRICK2 ZTNFR9 UNQ160/PRO186	Tumor necrosis factor receptor superfamily member 10B (Death receptor 5) (TNF-related apoptosis-inducing ligand receptor 2) (TRAIL receptor 2) (TRAIL-R2) (CD antigen CD262)	Homo sapiens	nonclassical secretion	HPRD_04680	Multiple reaction monitoring					3.9	1	2	0.005									3.9	1	3	0.008
O14773	TPP1 CLN2 GIG1 UNQ267/PRO304	Tripeptidyl-peptidase 1 (TPP-1) (EC 3.4.14.9) (Cell growth-inhibiting gene 1 protein) (Lysosomal pepstatin-insensitive protease) (LPIC) (Tripeptidyl aminopeptidase) (Tripeptidyl-peptidase I) (TPP-I)	Homo sapiens	classical secretion	HPRD_06415		14.2	5	9	0.068	18.5	8	24	0.065	36.8	10	34	0.155	9.8	4	13	0.041					22.6	2	2	0.008
O14776	TCERG1 CA150 TAF2S	Transcription elongation regulator 1 (TATA box-binding protein-associated factor 2S) (Transcription factor CA150)	Homo sapiens	others	HPRD_10393														3.8	2	2	0.006	2.1	1	1	0.003
O14786	NRP1 NRP VEGF165R	Neuropilin-1 (Vascular endothelial cell growth factor 165 receptor) (CD antigen CD304)	Homo sapiens	classical secretion	HPRD_03642	Multiple reaction monitoring	10	4	5	0.038	29.1	25	95	0.254	7.3	2	5	0.023	12.3	1	1	0.003	2.6	1	1	0.002
O14810	CPLX1	Complexin-1 (Complexin I) (CPX I) (Synaphin-2)	Homo sapiens	nonclassical secretion	HPRD_09233										19.1	1	1	0.005
O14817	TSPAN4 NAG2 TM4SF7	Tetraspanin-4 (Tspan-4) (Novel antigen 2) (NAG-2) (Transmembrane 4 superfamily member 7)	Homo sapiens	nonclassical secretion							36.4	2	9	0.025	25	2	7	0.032					25	1	3	0.008
O14818	PSMA7 HSPC	Proteasome subunit alpha type-7 (EC 3.4.25.1) (Proteasome subunit RC6-1) (Proteasome subunit XAPC7)	Homo sapiens	others	HPRD_05967		21.8	4	7	0.052	42.7	14	53	0.143	36.7	6	15	0.068	54.8	14	49	0.152	37.1	10	27	0.068	54.8	14	41	0.171
O14907	TAX1BP3 TIP1	Tax1-binding protein 3 (Glutaminase-interacting protein 3) (Tax interaction protein 1) (TIP-1) (Tax-interacting protein 1)	Homo sapiens	nonclassical secretion	HPRD_18160		13.7	1	2	0.015	14.5	1	1	0.003					13.7	1	1	0.003
O14910	LIN7A MALS1 VELI1	Protein lin-7 homolog A (Lin-7A) (hLin-7) (Mammalian lin-seven protein 1) (MALS-1) (Tax interaction protein 33) (TIP-33) (Vertebrate lin-7 homolog 1) (Veli-1)	Homo sapiens	others			11.6	2	2	0.015
O14929	HAT1 KAT1	Histone acetyltransferase type B catalytic subunit (EC 2.3.1.48) (Histone acetyltransferase 1)	Homo sapiens	others	HPRD_04339										8.1	2	2	0.009
O14964	HGS HRS	Hepatocyte growth factor-regulated tyrosine kinase substrate (Hrs) (Protein pp110)	Homo sapiens	others	HPRD_05085						3.2	1	3	0.008
O14974	PPP1R12A MBS MYPT1	Protein phosphatase 1 regulatory subunit 12A (Myosin phosphatase-targeting subunit 1) (Myosin phosphatase target subunit 1) (Protein phosphatase myosin-binding subunit)	Homo sapiens	others	HPRD_03606						2.3	1	1	0.003					2.5	2	5	0.015
O14979	HNRNPDL HNRPDL JKTBP	Heterogeneous nuclear ribonucleoprotein D-like (hnRNP D-like) (hnRNP DL) (AU-rich element RNA-binding factor) (JKT41-binding protein) (Protein laAUF1)	Homo sapiens	others	HPRD_06185		3.6	1	2	0.015	3.8	2	4	0.011	8.3	1	1	0.004	8.6	2	6	0.04	8.6	2	3	0.01	13.8	2	5	0.046
O14980	XPO1 CRM1	Exportin-1 (Exp1) (Chromosome region maintenance 1 protein homolog)	Homo sapiens	nonclassical secretion	HPRD_03975						16.2	8	25	0.068					16.2	12	27	0.084	11.3	7	18	0.045	6.8	5	6	0.025
O15031	PLXNB2 KIAA0315	Plexin-B2 (MM1)	Homo sapiens	classical secretion	HPRD_05050										1.6	2	3	0.014					0.9	1	1	0.002
O15041	SEMA3E KIAA0331 SEMAH	Semaphorin-3E	Homo sapiens	classical secretion	HPRD_11545										11.7	1	3	0.014					10.2	4	23	0.058
O15061	SYNM DMN KIAA0353 SYN	Synemin (Desmuslin)	Homo sapiens	others	HPRD_07305														1.1	1	2	0.006
O15067	PFAS KIAA0361	Phosphoribosylformylglycinamidine synthase (FGAM synthase) (FGAMS) (EC 6.3.5.3) (Formylglycinamide ribonucleotide amidotransferase) (FGAR amidotransferase) (FGAR-AT) (Formylglycinamide ribotide amidotransferase)	Homo sapiens	others			2	2	7	0.053	25.6	15	38	0.104					19.8	14	31	0.097	17.4	11	29	0.073	3.4	3	4	0.017
O15116	LSM1 CASM	U6 snRNA-associated Sm-like protein LSm1 (Cancer-associated Sm-like) (Small nuclear ribonuclear CaSm)	Homo sapiens	others	HPRD_06281														12	1	3	0.009					12	1	1	0.004
O15143	ARPC1B ARC41	Actin-related protein 2/3 complex subunit 1B (Arp2/3 complex 41 kDa subunit) (p41-ARC)	Homo sapiens	others	HPRD_10366		8.1	2	2	0.015	15.6	3	11	0.021	9.7	2	3	0.014	11.8	4	11	0.034	11	2	8	0.02	3.5	1	2	0.008
O15144	ARPC2 ARC34 PRO2446	Actin-related protein 2/3 complex subunit 2 (Arp2/3 complex 34 kDa subunit) (p34-ARC)	Homo sapiens	others	HPRD_10367						48.3	8	19	0.052					27.3	4	9	0.028	14	1	3	0.008	10.3	2	4	0.017
O15145	ARPC3 ARC21	Actin-related protein 2/3 complex subunit 3 (Arp2/3 complex 21 kDa subunit) (p21-ARC)	Homo sapiens	nonclassical secretion	HPRD_09175														11.1	1	8	0.025
O15160	POLR1C POLR1E	DNA-directed RNA polymerases I and III subunit RPAC1 (DNA-directed RNA polymerase I subunit C) (RNA polymerases I and III subunit AC1) (AC40) (DNA-directed RNA polymerases I and III 40 kDa polypeptide) (RPA40) (RPA39) (RPC40)	Homo sapiens	others	HPRD_09661						8.7	1	2	0.005					8.7	1	1	0.003
O15197	EPHB6	Ephrin type-B receptor 6 (HEP) (Tyrosine-protein kinase-defective receptor EPH-6)	Homo sapiens	classical secretion	HPRD_04133						1.9	1	3	0.008
O15212	PFDN6 HKE2 PFD6	Prefoldin subunit 6 (Protein Ke2)	Homo sapiens	nonclassical secretion	HPRD_16135														23.3	3	11	0.034
O15230	LAMA5 KIAA0533 KIAA1907	Laminin subunit alpha-5 (Laminin-10 subunit alpha) (Laminin-11 subunit alpha) (Laminin-15 subunit alpha)	Homo sapiens	classical secretion	HPRD_03020		12.5	26	68	0.516	26.6	50	143	0.389	13.8	28	60	0.275	0.3	1	1	0.003	21.5	43	137	0.346	1.1	3	3	0.013
O15232	MATN3	Matrilin-3	Homo sapiens	classical secretion	HPRD_03661						20.3	4	6	0.016									4.5	1	1	0.003	18.2	6	10	0.042
O15240	VGF	Neurosecretory protein VGF [Cleaved into: Neuroendocrine regulatory peptide-1 (NERP-1); Neuroendocrine regulatory peptide-2 (NERP-2); Antimicrobial peptide VGF[554-577]]	Homo sapiens	classical secretion	HPRD_03717		6	2	6	0.046	47.8	41	268	0.729	17.4	8	19	0.088	11.5	5	5	0.015
O15297	PPM1D WIP1	Protein phosphatase 1D (EC 3.1.3.16) (Protein phosphatase 2C isoform delta) (PP2C-delta) (Protein phosphatase magnesium-dependent 1 delta) (p53-induced protein phosphatase 1)	Homo sapiens	others	HPRD_05482										8.1	2	2	0.009
O15347	HMGB3 HMG2A HMG4	High mobility group protein B3 (High mobility group protein 2a) (HMG-2a) (High mobility group protein 4) (HMG-4)	Homo sapiens	others	HPRD_02181		21	4	4	0.03	21	3	4	0.011					49.5	8	19	0.059					34	6	18	0.075
O15355	PPM1G PPM1C	Protein phosphatase 1G (EC 3.1.3.16) (Protein phosphatase 1C) (Protein phosphatase 2C isoform gamma) (PP2C-gamma) (Protein phosphatase magnesium-dependent 1 gamma)	Homo sapiens	others	HPRD_09237		7.1	2	2	0.015	15.9	3	4	0.011	4.7	1	1	0.005	20.9	6	9	0.028					18.9	5	7	0.029
O15371	EIF3D EIF3S7	Eukaryotic translation initiation factor 3 subunit D (eIF3d) (Eukaryotic translation initiation factor 3 subunit 7) (eIF-3-zeta) (eIF3 p66)	Homo sapiens	others	HPRD_04888						7.8	2	8	0.022	8.5	1	1	0.005	13	5	12	0.037	7.8	2	11	0.028
O15372	EIF3H EIF3S3	Eukaryotic translation initiation factor 3 subunit H (eIF3h) (Eukaryotic translation initiation factor 3 subunit 3) (eIF-3-gamma) (eIF3 p40 subunit)	Homo sapiens	nonclassical secretion	HPRD_04885						22.4	4	7	0.019	7.2	1	1	0.005	19.9	4	8	0.025	5.1	1	2	0.005	9.4	2	3	0.013
O15381	NVL	Nuclear valosin-containing protein-like (NVLp) (Nuclear VCP-like protein)	Homo sapiens	others	HPRD_03887																		6.6	1	1	0.003
O15394	NCAM2 NCAM21	Neural cell adhesion molecule 2 (N-CAM-2) (NCAM-2)	Homo sapiens	classical secretion	HPRD_03619																		5.9	1	1	0.002
O15446	CD3EAP ASE1 CAST PAF49	DNA-directed RNA polymerase I subunit RPA34 (A34.5) (Antisense to ERCC-1 protein) (ASE-1) (CD3-epsilon-associated protein) (CAST) (CD3E-associated protein) (RNA polymerase I-associated factor PAF49)	Homo sapiens	others			6.7	1	1	0.008									8.6	2	2	0.006
O15460	P4HA2 UNQ290/PRO330	Prolyl 4-hydroxylase subunit alpha-2 (4-PH alpha-2) (EC 1.14.11.2) (Procollagen-proline,2-oxoglutarate-4-dioxygenase subunit alpha-2)	Homo sapiens	classical secretion	HPRD_11862																		12.1	3	5	0.013
O15498	YKT6	Synaptobrevin homolog YKT6 (EC 2.3.1.-)	Homo sapiens	nonclassical secretion							9.1	1	1	0.003									13.4	1	1	0.003
O15511	ARPC5 ARC16	Actin-related protein 2/3 complex subunit 5 (Arp2/3 complex 16 kDa subunit) (p16-ARC)	Homo sapiens	nonclassical secretion	HPRD_11969		30.5	2	2	0.015	40	3	9	0.025	14.1	1	1	0.005	52.3	6	23	0.072	25.9	1	1	0.003	29.1	3	5	0.021
O43143	DHX15 DBP1 DDX15	Pre-mRNA-splicing factor ATP-dependent RNA helicase DHX15 (EC 3.6.4.13) (ATP-dependent RNA helicase #46) (DEAH box protein 15)	Homo sapiens	others	HPRD_04553						6.6	3	4	0.011					4.5	3	4	0.012
O43148	RNMT KIAA0398	mRNA cap guanine-N7 methyltransferase (EC 2.1.1.56) (RG7MT1) (mRNA (guanine-N(7)-)-methyltransferase) (mRNA cap methyltransferase) (hCMT1) (hMet) (hcm1p)	Homo sapiens	others															6.5	2	2	0.006
O43155	FLRT2 KIAA0405 UNQ232/PRO265	Leucine-rich repeat transmembrane protein FLRT2 (Fibronectin-like domain-containing leucine-rich transmembrane protein 2)	Homo sapiens	classical secretion	HPRD_05312																		5.8	2	6	0.015
O43172	PRPF4 PRP4	U4/U6 small nuclear ribonucleoprotein Prp4 (PRP4 homolog) (hPrp4) (U4/U6 snRNP 60 kDa protein) (WD splicing factor Prp4)	Homo sapiens	others	HPRD_08479																		4.8	1	1	0.003
O43174	CYP26A1 CYP26 P450RAI1	Cytochrome P450 26A1 (EC 1.14.-.-) (Cytochrome P450 retinoic acid-inactivating 1) (Cytochrome P450RAI) (hP450RAI) (Retinoic acid 4-hydroxylase) (Retinoic acid-metabolizing cytochrome)	Homo sapiens	nonclassical secretion	HPRD_03759																		5.2	1	1	0.002
O43237	DYNC1LI2 DNCLI2 LIC2	Cytoplasmic dynein 1 light intermediate chain 2 (Dynein light intermediate chain 2, cytosolic) (LIC-2) (LIC53/55)	Homo sapiens	others	HPRD_09923																		4.6	1	2	0.005
O43252	PAPSS1 ATPSK1 PAPSS	Bifunctional 3'-phosphoadenosine 5'-phosphosulfate synthase 1 (PAPS synthase 1) (PAPSS 1) (Sulfurylase kinase 1) (SK 1) (SK1) [Includes: Sulfate adenylyltransferase (EC 2.7.7.4) (ATP-sulfurylase) (Sulfate adenylate transferase) (SAT); Adenylyl-sulfate kinase (EC 2.7.1.25) (3'-phosphoadenosine-5'-phosphosulfate synthase) (APS kinase) (Adenosine-5'-phosphosulfate 3'-phosphotransferase) (Adenylylsul…	Homo sapiens	others	HPRD_09132																						15.4	5	9	0.038
O43278	SPINT1 HAI1 UNQ223/PRO256	Kunitz-type protease inhibitor 1 (Hepatocyte growth factor activator inhibitor type 1) (HAI-1)	Homo sapiens	classical secretion	HPRD_05494																						22	8	23	0.096
O43290	SART1	U4/U6.U5 tri-snRNP-associated protein 1 (SNU66 homolog) (hSnu66) (Squamous cell carcinoma antigen recognized by T-cells 1) (SART-1) (hSART-1) (U4/U6.U5 tri-snRNP-associated 110 kDa protein) (allergen Hom s 1)	Homo sapiens	others	HPRD_10440														3.9	2	2	0.006
O43291	SPINT2 HAI2 KOP	Kunitz-type protease inhibitor 2 (Hepatocyte growth factor activator inhibitor type 2) (HAI-2) (Placental bikunin)	Homo sapiens	classical secretion	HPRD_05495																						6.3	1	1	0.004
O43390	HNRNPR HNRPR	Heterogeneous nuclear ribonucleoprotein R (hnRNP R)	Homo sapiens	others	HPRD_06228		1.8	1	1	0.008	6.7	2	3	0.008	2.7	1	1	0.005	11.7	3	5	0.039					5.2	1	1	0.012
O43395	PRPF3 HPRP3 PRP3	U4/U6 small nuclear ribonucleoprotein Prp3 (Pre-mRNA-splicing factor 3) (hPrp3) (U4/U6 snRNP 90 kDa protein)	Homo sapiens	nonclassical secretion	HPRD_07389																		3	1	1	0.002
O43396	TXNL1 TRP32 TXL TXNL	Thioredoxin-like protein 1 (32 kDa thioredoxin-related protein)	Homo sapiens	others	HPRD_04335		6.9	1	1	0.008	21.5	3	6	0.016					22.1	4	4	0.012	21.5	3	8	0.02	19.7	3	3	0.012
O43399	TPD52L2	Tumor protein D54 (hD54) (Tumor protein D52-like 2)	Homo sapiens	nonclassical secretion	HPRD_11947		17.7	2	3	0.023	30.1	4	7	0.019					41.7	8	24	0.074	18.4	1	1	0.003	6.1	1	1	0.004
O43405	COCH COCH5B2 UNQ257/PRO294	Cochlin (COCH-5B2)	Homo sapiens	classical secretion	HPRD_04431						17.3	6	20	0.054	28.2	9	20	0.092					13.8	4	22	0.055
O43414	ERI3 PINT1 PRNPIP PRNPIP1	ERI1 exoribonuclease 3 (EC 3.1.-.-) (Prion interactor 1) (Prion protein-interacting protein)	Homo sapiens	nonclassical secretion	HPRD_15175																						11.9	1	4	0.017
O43488	AKR7A2 AFAR AFAR1 AKR7	Aflatoxin B1 aldehyde reductase member 2 (EC 1.1.1.n11) (AFB1 aldehyde reductase 1) (AFB1-AR 1) (Aldoketoreductase 7) (Succinic semialdehyde reductase) (SSA reductase)	Homo sapiens	nonclassical secretion	HPRD_04567						5.3	1	1	0.003					20.9	4	10	0.031					17.5	4	7	0.03
O43491	EPB41L2	Band 4.1-like protein 2 (Generally expressed protein 4.1) (4.1G)	Homo sapiens	others	HPRD_09126										7.7	1	1	0.004									2.4	2	2	0.008
O43505	B4GAT1 B3GNT1 B3GNT6	Beta-1,4-glucuronyltransferase 1 (EC 2.4.1.-) (I-beta-1,3-N-acetylglucosaminyltransferase) (iGnT) (N-acetyllactosaminide beta-1,3-N-acetylglucosaminyltransferase) (Poly-N-acetyllactosamine extension enzyme) (UDP-GlcNAc:betaGal beta-1,3-N-acetylglucosaminyltransferase 1)	Homo sapiens	nonclassical secretion	HPRD_09270						14.2	3	16	0.044	29.2	5	10	0.046					6.7	1	5	0.013	20.2	3	3	0.013
O43524	FOXO3 FKHRL1 FOXO3A	Forkhead box protein O3 (AF6q21 protein) (Forkhead in rhabdomyosarcoma-like 1)	Homo sapiens	others	HPRD_04061										4.8	1	1	0.004
O43556	SGCE ESG UNQ433/PRO840	Epsilon-sarcoglycan (Epsilon-SG)	Homo sapiens	membrane protein	HPRD_04999						13.1	2	4	0.011	18.5	5	8	0.036
O43570	CA12	Carbonic anhydrase 12 (EC 4.2.1.1) (Carbonate dehydratase XII) (Carbonic anhydrase XII) (CA-XII) (Tumor antigen HOM-RCC-3.1.3)	Homo sapiens	classical secretion	HPRD_04464		12.4	3	4	0.03	5.3	1	2	0.005									28.6	4	11	0.028
O43583	DENR DRP1 H14	Density-regulated protein (DRP) (Protein DRP1) (Smooth muscle cell-associated protein 3) (SMAP-3)	Homo sapiens	nonclassical secretion	HPRD_05182		8.1	1	1	0.008	8.6	2	4	0.011	11.1	1	1	0.005	11.1	1	2	0.006					19.2	2	3	0.013
O43592	XPOT	Exportin-T (Exportin(tRNA)) (tRNA exportin)	Homo sapiens	nonclassical secretion	HPRD_04418														3	2	2	0.006	7.5	1	1	0.003
O43598	DNPH1 C6orf108 RCL	2'-deoxynucleoside 5'-phosphate N-hydrolase 1 (EC 3.2.2.-) (c-Myc-responsive protein RCL)	Homo sapiens	nonclassical secretion	HPRD_06707		9.8	1	1	0.008	9.8	1	1	0.003	9.8	2	3	0.014	9.8	1	2	0.006
O43633	CHMP2A BC2 CHMP2	Charged multivesicular body protein 2a (Chromatin-modifying protein 2a) (CHMP2a) (Putative breast adenocarcinoma marker BC-2) (Vacuolar protein sorting-associated protein 2-1) (Vps2-1) (hVps2-1)	Homo sapiens	others											8.6	1	1	0.004
O43657	TSPAN6 TM4SF6 UNQ767/PRO1560	Tetraspanin-6 (Tspan-6) (A15 homolog) (Putative NF-kappa-B-activating protein 321) (T245 protein) (Tetraspanin TM4-D) (Transmembrane 4 superfamily member 6)	Homo sapiens	nonclassical secretion																							11	1	1	0.004
O43660	PLRG1	Pleiotropic regulator 1	Homo sapiens	others	HPRD_16181		2.5	1	1	0.008
O43665	RGS10	Regulator of G-protein signaling 10 (RGS10)	Homo sapiens	nonclassical secretion	HPRD_04172														12.7	2	2	0.006
O43670	ZNF207 BUGZ	BUB3-interacting and GLEBS motif-containing protein ZNF207 (BuGZ) (Zinc finger protein 207)	Homo sapiens	others	HPRD_04576						3.6	1	1	0.003
O43681	ASNA1 ARSA TRC40	ATPase ASNA1 (EC 3.6.-.-) (Arsenical pump-driving ATPase) (Arsenite-stimulated ATPase) (Transmembrane domain recognition complex 40 kDa ATPase subunit) (hARSA-I) (hASNA-I)	Homo sapiens	nonclassical secretion	HPRD_03555														9.2	3	5	0.015
O43684	BUB3	Mitotic checkpoint protein BUB3	Homo sapiens	nonclassical secretion	HPRD_04761						8.5	1	1	0.003					14.3	2	2	0.006	8.5	1	1	0.003	26.8	3	5	0.021
O43707	ACTN4	Alpha-actinin-4 (Non-muscle alpha-actinin 4)	Homo sapiens	others	HPRD_05222		28	21	99	0.755	46.3	31	130	0.498	49.1	28	168	0.88	41.2	19	56	0.263	23.3	11	45	0.094	58.1	33	97	0.523
O43719	HTATSF1	HIV Tat-specific factor 1 (Tat-SF1)	Homo sapiens	others			2.4	1	1	0.008													2.1	1	2	0.005
O43765	SGTA SGT SGT1	Small glutamine-rich tetratricopeptide repeat-containing protein alpha (Alpha-SGT) (Vpu-binding protein) (UBP)	Homo sapiens	nonclassical secretion	HPRD_04568														13.4	3	12	0.038					14.4	4	9	0.038
O43768	ENSA	Alpha-endosulfine (ARPP-19e)	Homo sapiens	nonclassical secretion	HPRD_11927						14.9	1	1	0.003
O43776	NARS	Asparagine--tRNA ligase, cytoplasmic (EC 6.1.1.22) (Asparaginyl-tRNA synthetase) (AsnRS)	Homo sapiens	others	HPRD_00154						13	5	8	0.022	12.4	2	2	0.009	33.4	8	19	0.059	7.5	2	3	0.008	13.7	5	5	0.021
O43809	NUDT21 CFIM25 CPSF25 CPSF5	Cleavage and polyadenylation specificity factor subunit 5 (Cleavage and polyadenylation specificity factor 25 kDa subunit) (CFIm25) (CPSF 25 kDa subunit) (Nucleoside diphosphate-linked moiety X motif 21) (Nudix motif 21) (Pre-mRNA cleavage factor Im 25 kDa subunit)	Homo sapiens	others							53.3	5	16	0.043					22	3	4	0.012					30.8	4	7	0.029
O43813	LANCL1 GPR69A	LanC-like protein 1 (40 kDa erythrocyte membrane protein) (p40)	Homo sapiens	nonclassical secretion	HPRD_16040						11.2	1	1	0.003									11.2	1	2	0.005	14.5	3	3	0.013
O43818	RRP9 RNU3IP2 U355K	U3 small nucleolar RNA-interacting protein 2 (RRP9 homolog) (U3 small nucleolar ribonucleoprotein-associated 55 kDa protein) (U3 snoRNP-associated 55 kDa protein) (U3-55K)	Homo sapiens	others	HPRD_08827						18.1	4	4	0.011					16.6	3	4	0.012	21.5	4	6	0.015	10.7	2	2	0.008
O43823	AKAP8 AKAP95	A-kinase anchor protein 8 (AKAP-8) (A-kinase anchor protein 95 kDa) (AKAP 95)	Homo sapiens	nonclassical secretion	HPRD_05258						3.3	1	1	0.003
O43847	NRD1	Nardilysin (EC 3.4.24.61) (N-arginine dibasic convertase) (NRD convertase) (NRD-C)	Homo sapiens	others	HPRD_04036						1.7	1	1	0.003	1.7	1	1	0.005	9	7	11	0.034	3.6	1	1	0.002
O43852	CALU	Calumenin (Crocalbin) (IEF SSP 9302)	Homo sapiens	classical secretion	HPRD_04569						30.5	3	4	0.011									21.9	3	6	0.015
O43854	EDIL3 DEL1	EGF-like repeat and discoidin I-like domain-containing protein 3 (Developmentally-regulated endothelial cell locus 1 protein) (Integrin-binding protein DEL1)	Homo sapiens	classical secretion	HPRD_09350																		13.3	3	7	0.018
O43933	PEX1	Peroxisome biogenesis factor 1 (Peroxin-1) (Peroxisome biogenesis disorder protein 1)	Homo sapiens	others	HPRD_03682		2.5	2	2	0.015					1.4	1	1	0.005
O46375	TTR	Transthyretin (Prealbumin)	Bos taurus	bovine contaminant															32	3	3	0.009
O60218	AKR1B10 AKR1B11	Aldo-keto reductase family 1 member B10 (EC 1.1.1.-) (ARL-1) (Aldose reductase-like) (Aldose reductase-related protein) (ARP) (hARP) (Small intestine reductase) (SI reductase)	Homo sapiens	others			55.4	13	64	0.468													52.8	12	87	0.216
O60220	TIMM8A DDP DDP1 TIM8A	Mitochondrial import inner membrane translocase subunit Tim8 A (Deafness dystonia protein 1) (X-linked deafness dystonia protein)	Homo sapiens	nonclassical secretion	HPRD_02287						15.5	1	1	0.003					26.8	2	3	0.009
O60232	SSSCA1	Sjoegren syndrome/scleroderma autoantigen 1 (Autoantigen p27)	Homo sapiens	nonclassical secretion							18.1	1	1	0.003
O60234	GMFG	Glia maturation factor gamma (GMF-gamma)	Homo sapiens	nonclassical secretion	HPRD_06821																						19	1	4	0.017
O60244	MED14 ARC150 CRSP2 CXorf4 DRIP150 EXLM1 RGR1 TRAP170	Mediator of RNA polymerase II transcription subunit 14 (Activator-recruited cofactor 150 kDa component) (ARC150) (Cofactor required for Sp1 transcriptional activation subunit 2) (CRSP complex subunit 2) (Mediator complex subunit 14) (RGR1 homolog) (hRGR1) (Thyroid hormone receptor-associated protein complex 170 kDa component) (Trap170) (Transcriptional coactivator CRSP150) (Vitamin D3 receptor-in…	Homo sapiens	others	HPRD_02172										1.6	1	1	0.004
O60245	PCDH7 BHPCDH	Protocadherin-7 (Brain-heart protocadherin) (BH-Pcdh)	Homo sapiens	classical secretion	HPRD_04288						15.6	9	18	0.049	1.5	1	1	0.005	1.2	1	1	0.003
O60256	PRPSAP2	Phosphoribosyl pyrophosphate synthase-associated protein 2 (PRPP synthase-associated protein 2) (41 kDa phosphoribosypyrophosphate synthetase-associated protein) (PAP41)	Homo sapiens	others																							9.9	2	2	0.008
O60271	SPAG9 HSS KIAA0516 MAPK8IP4 SYD1 HLC6	C-Jun-amino-terminal kinase-interacting protein 4 (JIP-4) (JNK-interacting protein 4) (Cancer/testis antigen 89) (CT89) (Human lung cancer oncogene 6 protein) (HLC-6) (JNK-associated leucine-zipper protein) (JLP) (Mitogen-activated protein kinase 8-interacting protein 4) (Proliferation-inducing protein 6) (Protein highly expressed in testis) (PHET) (Sperm surface protein) (Sperm-associated antige…	Homo sapiens	others	HPRD_10398										3.1	2	2	0.009	9.2	6	6	0.019	2.5	1	1	0.002
O60279	SUSD5 KIAA0527	Sushi domain-containing protein 5	Homo sapiens	classical secretion											4.3	1	1	0.005					12.1	3	5	0.013
O60287	URB1 C21orf108 KIAA0539 NOP254 NPA1	Nucleolar pre-ribosomal-associated protein 1 (Nucleolar protein 254 kDa) (URB1 ribosome biogenesis 1 homolog)	Homo sapiens	others	HPRD_19701		0.5	1	1	0.007
O60306	AQR KIAA0560	Intron-binding protein aquarius (Intron-binding protein of 160 kDa) (IBP160)	Homo sapiens	others	HPRD_12468														0.9	1	1	0.003
O60341	KDM1A AOF2 KDM1 KIAA0601 LSD1	Lysine-specific histone demethylase 1A (EC 1.-.-.-) (BRAF35-HDAC complex protein BHC110) (Flavin-containing amine oxidase domain-containing protein 2)	Homo sapiens	others	HPRD_09800																						1.8	1	1	0.004
O60353	FZD6	Frizzled-6 (Fz-6) (hFz6)	Homo sapiens	classical secretion	HPRD_04559						18	2	3	0.008
O60437	PPL KIAA0568	Periplakin (190 kDa paraneoplastic pemphigus antigen) (195 kDa cornified envelope precursor protein)	Homo sapiens	others	HPRD_04187																		0.9	1	2	0.005
O60462	NRP2 VEGF165R2	Neuropilin-2 (Vascular endothelial cell growth factor 165 receptor 2)	Homo sapiens	classical secretion	HPRD_03643		1.5	1	1	0.007	4.3	1	1	0.003													7.2	4	7	0.029
O60481	ZIC3 ZNF203	Zinc finger protein ZIC 3 (Zinc finger protein 203) (Zinc finger protein of the cerebellum 3)	Homo sapiens	nonclassical secretion	HPRD_02225																		5.9	1	1	0.003
O60496	DOK2	Docking protein 2 (Downstream of tyrosine kinase 2) (p56(dok-2))	Homo sapiens	nonclassical secretion	HPRD_05411										4.7	1	1	0.004
O60504	SORBS3 SCAM1	Vinexin (SH3-containing adapter molecule 1) (SCAM-1) (Sorbin and SH3 domain-containing protein 3)	Homo sapiens	others	HPRD_11535		4.2	1	1	0.007
O60506	SYNCRIP HNRPQ NSAP1	Heterogeneous nuclear ribonucleoprotein Q (hnRNP Q) (Glycine- and tyrosine-rich RNA-binding protein) (GRY-RBP) (NS1-associated protein 1) (Synaptotagmin-binding, cytoplasmic RNA-interacting protein)	Homo sapiens	others	HPRD_06734		8.5	3	4	0.03	18	7	15	0.041	11.7	7	18	0.082	38.5	14	27	0.107	37.3	4	9	0.023	31.9	13	27	0.105
O60512	B4GALT3	Beta-1,4-galactosyltransferase 3 (Beta-1,4-GalTase 3) (Beta4Gal-T3) (b4Gal-T3) (EC 2.4.1.-) (UDP-Gal:beta-GlcNAc beta-1,4-galactosyltransferase 3) (UDP-galactose:beta-N-acetylglucosamine beta-1,4-galactosyltransferase 3) [Includes: N-acetyllactosamine synthase (EC 2.4.1.90) (Nal synthase); Beta-N-acetylglucosaminylglycopeptide beta-1,4-galactosyltransferase (EC 2.4.1.38); Beta-N-acetylglucosaminy…	Homo sapiens	nonclassical secretion							11.2	2	4	0.011									17.3	3	11	0.028
O60513	B4GALT4 UNQ552/PRO1109	Beta-1,4-galactosyltransferase 4 (Beta-1,4-GalTase 4) (Beta4Gal-T4) (b4Gal-T4) (EC 2.4.1.-) (UDP-Gal:beta-GlcNAc beta-1,4-galactosyltransferase 4) (UDP-galactose:beta-N-acetylglucosamine beta-1,4-galactosyltransferase 4) [Includes: N-acetyllactosamine synthase (EC 2.4.1.90) (Nal synthase); Lactotriaosylceramide beta-1,4-galactosyltransferase (EC 2.4.1.275) (Beta-N-acetylglucosaminyl-glycolipid be…	Homo sapiens	classical secretion			14.3	3	5	0.037
O60568	PLOD3	Procollagen-lysine,2-oxoglutarate 5-dioxygenase 3 (EC 1.14.11.4) (Lysyl hydroxylase 3) (LH3)	Homo sapiens	classical secretion	HPRD_04347		4.2	2	3	0.023	41.3	22	118	0.32	43	23	119	0.546	6.6	4	6	0.019	43.2	27	117	0.294	9.6	4	8	0.034
O60602	TLR5 TIL3	Toll-like receptor 5 (Toll/interleukin-1 receptor-like protein 3)	Homo sapiens	classical secretion	HPRD_04326										3.4	1	1	0.005
O60664	PLIN3 M6PRBP1 TIP47	Perilipin-3 (47 kDa mannose 6-phosphate receptor-binding protein) (47 kDa MPR-binding protein) (Cargo selection protein TIP47) (Mannose-6-phosphate receptor-binding protein 1) (Placental protein 17) (PP17)	Homo sapiens	nonclassical secretion	HPRD_04080		3.2	1	1	0.008	20.7	3	8	0.022	18.2	4	7	0.032	30.6	7	9	0.028	18.7	3	9	0.022
O60669	SLC16A7 MCT2	Monocarboxylate transporter 2 (MCT 2) (Solute carrier family 16 member 7)	Homo sapiens	membrane protein							8.7	1	1	0.003
O60673	REV3L POLZ REV3	DNA polymerase zeta catalytic subunit (EC 2.7.7.7) (Protein reversionless 3-like) (REV3-like) (hREV3)	Homo sapiens	others	HPRD_04145										0.5	1	1	0.004					0.4	1	1	0.002
O60687	SRPX2 SRPUL	Sushi repeat-containing protein SRPX2 (Sushi-repeat protein upregulated in leukemia)	Homo sapiens	classical secretion							16.6	3	6	0.016									31	7	28	0.071
O60701	UGDH	UDP-glucose 6-dehydrogenase (UDP-Glc dehydrogenase) (UDP-GlcDH) (UDPGDH) (EC 1.1.1.22)	Homo sapiens	others	HPRD_04535		10.3	4	8	0.06									2.5	1	1	0.003	34	11	29	0.073
O60749	SNX2 TRG9	Sorting nexin-2 (Transformation-related gene 9 protein) (TRG-9)	Homo sapiens	nonclassical secretion	HPRD_09332														3.5	1	1	0.003					7	2	3	0.013
O60760	HPGDS GSTS PGDS PTGDS2	Hematopoietic prostaglandin D synthase (H-PGDS) (EC 5.3.99.2) (GST class-sigma) (Glutathione S-transferase) (EC 2.5.1.18) (Glutathione-dependent PGD synthase) (Glutathione-requiring prostaglandin D synthase) (Prostaglandin-H2 D-isomerase)	Homo sapiens	others																			9.5	1	2	0.005
O60763	USO1 VDP	General vesicular transport factor p115 (Protein USO1 homolog) (Transcytosis-associated protein) (TAP) (Vesicle-docking protein)	Homo sapiens	others	HPRD_09135						2.6	1	1	0.003													5.8	3	3	0.013
O60828	PQBP1 NPW38 JM26	Polyglutamine-binding protein 1 (PQBP-1) (38 kDa nuclear protein containing a WW domain) (Npw38) (Polyglutamine tract-binding protein 1)	Homo sapiens	nonclassical secretion							16.2	2	2	0.005					19.7	2	3	0.009
O60841	EIF5B IF2 KIAA0741	Eukaryotic translation initiation factor 5B (eIF-5B) (Translation initiation factor IF-2)	Homo sapiens	others	HPRD_07304		0.9	1	1	0.007	5.5	4	7	0.019	1.6	1	2	0.009	4.7	4	15	0.047	4.1	2	3	0.008	2.5	2	3	0.013
O60869	EDF1	Endothelial differentiation-related factor 1 (EDF-1) (Multiprotein-bridging factor 1) (MBF1)	Homo sapiens	nonclassical secretion	HPRD_09235		10.1	1	4	0.03	10.1	1	2	0.005					10.1	2	2	0.006	10.1	1	1	0.002	10.1	1	1	0.004
O60884	DNAJA2 CPR3 HIRIP4	DnaJ homolog subfamily A member 2 (Cell cycle progression restoration gene 3 protein) (Dnj3) (Dj3) (HIRA-interacting protein 4) (Renal carcinoma antigen NY-REN-14)	Homo sapiens	others	HPRD_07105						6.1	1	1	0.003					10.9	2	2	0.006
O60888	CUTA ACHAP C6orf82	Protein CutA (Acetylcholinesterase-associated protein) (Brain acetylcholinesterase putative membrane anchor)	Homo sapiens	nonclassical secretion	HPRD_12902						25.1	3	15	0.041	40.8	6	54	0.247					25.1	4	19	0.047	40.8	5	26	0.108
O60902	SHOX2 OG12X SHOT	Short stature homeobox protein 2 (Homeobox protein Og12X) (Paired-related homeobox protein SHOT)	Homo sapiens	others	HPRD_03936		11.2	1	2	0.015
O60911	CTSV CATL2 CTSL2 CTSU UNQ268/PRO305	Cathepsin L2 (EC 3.4.22.43) (Cathepsin U) (Cathepsin V)	Homo sapiens	classical secretion	HPRD_04495		4.5	1	1	0.007	19.2	3	12	0.033	33.2	6	10	0.046	19.8	3	5	0.016	12.9	2	6	0.015
O75037	KIF21B KIAA0449	Kinesin-like protein KIF21B	Homo sapiens	others	HPRD_12211		0.8	1	1	0.007
O75044	SRGAP2 ARHGAP34 FNBP2 KIAA0456 SRGAP2A	SLIT-ROBO Rho GTPase-activating protein 2 (srGAP2) (Formin-binding protein 2) (Rho GTPase-activating protein 34)	Homo sapiens	others	HPRD_18520		1.5	1	1	0.007
O75063	FAM20B KIAA0475	Glycosaminoglycan xylosylkinase (EC 2.7.1.-) (Protein FAM20B) (Xylose kinase)	Homo sapiens	nonclassical secretion	HPRD_13297		3.4	1	1	0.007													4.6	1	6	0.015
O75064	DENND4B KIAA0476	DENN domain-containing protein 4B	Homo sapiens	others																			1.4	1	1	0.003
O75074	LRP3	Low-density lipoprotein receptor-related protein 3 (LRP-3) (105 kDa low-density lipoprotein receptor-related protein) (hLRp105)	Homo sapiens	membrane protein	HPRD_04406										3.9	1	1	0.004
O75083	WDR1	WD repeat-containing protein 1 (Actin-interacting protein 1) (AIP1) (NORI-1)	Homo sapiens	nonclassical secretion	HPRD_09199		22.1	6	22	0.166	41.6	18	49	0.132	31	10	31	0.142	40.6	17	41	0.127	29.4	9	15	0.037	43.1	15	34	0.142
O75084	FZD7	Frizzled-7 (Fz-7) (hFz7) (FzE3)	Homo sapiens	classical secretion	HPRD_04560		1.4	1	1	0.007
O75094	SLIT3 KIAA0814 MEGF5 SLIL2 UNQ691/PRO1336	Slit homolog 3 protein (Slit-3) (Multiple epidermal growth factor-like domains protein 5) (Multiple EGF-like domains protein 5)	Homo sapiens	classical secretion	HPRD_04775																						3.5	3	3	0.013
O75095	MEGF6 EGFL3 KIAA0815	Multiple epidermal growth factor-like domains protein 6 (Multiple EGF-like domains protein 6) (Epidermal growth factor-like protein 3) (EGF-like protein 3)	Homo sapiens	classical secretion	HPRD_11973										1.2	1	1	0.005
O75122	CLASP2 KIAA0627	CLIP-associating protein 2 (Cytoplasmic linker-associated protein 2) (Protein Orbit homolog 2) (hOrbit2)	Homo sapiens	others																			1.5	1	2	0.005
O75128	COBL KIAA0633	Protein cordon-bleu	Homo sapiens	others																			2	1	1	0.002
O75129	ASTN2 KIAA0634	Astrotactin-2	Homo sapiens	classical secretion																			2	1	1	0.003
O75131	CPNE3 CPN3 KIAA0636	Copine-3 (Copine III)	Homo sapiens	nonclassical secretion	HPRD_05016																						3	1	1	0.004
O75140	DEPDC5 KIAA0645	DEP domain-containing protein 5	Homo sapiens	others	HPRD_16795										1	1	1	0.004
O75144	ICOSLG B7H2 B7RP1 ICOSL KIAA0653	ICOS ligand (B7 homolog 2) (B7-H2) (B7-like protein Gl50) (B7-related protein 1) (B7RP-1) (CD antigen CD275)	Homo sapiens	classical secretion	HPRD_05757										5.3	1	1	0.005
O75153	CLUH KIAA0664	Clustered mitochondria protein homolog	Homo sapiens	others	HPRD_10014						2.8	2	3	0.008					5.8	5	6	0.019	4.8	3	3	0.008
O75223	GGCT C7orf24 CRF21	Gamma-glutamylcyclotransferase (EC 2.3.2.4) (Cytochrome c-releasing factor 21)	Homo sapiens	nonclassical secretion	HPRD_12912		13.4	1	2	0.015	15.7	1	4	0.011	16.9	2	2	0.009	32.5	3	20	0.062					16.9	2	12	0.05
O75312	ZPR1 ZNF259	Zinc finger protein ZPR1 (Zinc finger protein 259)	Homo sapiens	others	HPRD_04877		6.1	2	2	0.015									12.6	4	5	0.016
O75326	SEMA7A CD108 SEMAL	Semaphorin-7A (CDw108) (JMH blood group antigen) (John-Milton-Hargen human blood group Ag) (Semaphorin-K1) (Sema K1) (Semaphorin-L) (Sema L) (CD antigen CD108)	Homo sapiens	classical secretion	HPRD_07081						22.1	9	23	0.062
O75340	PDCD6 ALG2	Programmed cell death protein 6 (Apoptosis-linked gene 2 protein) (Probable calcium-binding protein ALG-2)	Homo sapiens	nonclassical secretion	HPRD_03035		5.3	1	1	0.007	39.1	1	1	0.003									39.1	1	2	0.005
O75348	ATP6V1G1 ATP6G ATP6G1 ATP6J	V-type proton ATPase subunit G 1 (V-ATPase subunit G 1) (V-ATPase 13 kDa subunit 1) (Vacuolar proton pump subunit G 1) (Vacuolar proton pump subunit M16)	Homo sapiens	nonclassical secretion	HPRD_06294														9.3	1	2	0.006
O75355	ENTPD3 CD39L3	Ectonucleoside triphosphate diphosphohydrolase 3 (NTPDase 3) (EC 3.6.1.5) (CD39 antigen-like 3) (Ecto-ATP diphosphohydrolase 3) (Ecto-ATPDase 3) (Ecto-ATPase 3) (Ecto-apyrase 3) (HB6)	Homo sapiens	nonclassical secretion	HPRD_16014																						5.3	2	3	0.012
O75367	H2AFY MACROH2A1	Core histone macro-H2A.1 (Histone macroH2A1) (mH2A1) (Histone H2A.y) (H2A/y) (Medulloblastoma antigen MU-MB-50.205)	Homo sapiens	others	HPRD_13624																		16.1	2	7	0.019	25.3	5	9	0.038
O75368	SH3BGRL	SH3 domain-binding glutamic acid-rich-like protein	Homo sapiens	nonclassical secretion	HPRD_02178						15.8	1	2	0.005	15.8	1	2	0.009					15.8	1	1	0.002
O75369	FLNB FLN1L FLN3 TABP TAP	Filamin-B (FLN-B) (ABP-278) (ABP-280 homolog) (Actin-binding-like protein) (Beta-filamin) (Filamin homolog 1) (Fh1) (Filamin-3) (Thyroid autoantigen) (Truncated actin-binding protein) (Truncated ABP)	Homo sapiens	others	HPRD_04543		18	2	11	0.367	18.6	1	11	0.075	9.4	13	31	0.137	8.3	13	23	0.076	26.2	37	127	0.319	1.2	2	2	0.01
O75390	CS	Citrate synthase, mitochondrial (EC 2.3.3.1) (Citrate (Si)-synthase)	Homo sapiens	nonclassical secretion	HPRD_00349						16.1	2	5	0.014	8.6	1	1	0.005	5.3	2	5	0.015	10.4	2	3	0.008	14.6	3	4	0.017
O75396	SEC22B SEC22L1	Vesicle-trafficking protein SEC22b (ER-Golgi SNARE of 24 kDa) (ERS-24) (ERS24) (SEC22 vesicle-trafficking protein homolog B) (SEC22 vesicle-trafficking protein-like 1)	Homo sapiens	classical secretion	HPRD_04939						9.3	1	1	0.003
O75400	PRPF40A FBP11 FLAF1 FNBP3 HIP10 HYPA HSPC225	Pre-mRNA-processing factor 40 homolog A (Fas ligand-associated factor 1) (Formin-binding protein 11) (Formin-binding protein 3) (Huntingtin yeast partner A) (Huntingtin-interacting protein 10) (HIP-10) (Huntingtin-interacting protein A) (Renal carcinoma antigen NY-REN-6)	Homo sapiens	others	HPRD_10995														2.1	1	4	0.012					2.1	1	2	0.008
O75436	VPS26A VPS26	Vacuolar protein sorting-associated protein 26A (Vesicle protein sorting 26A) (hVPS26)	Homo sapiens	others	HPRD_08385		5.2	1	4	0.03	17.5	2	2	0.005	7.2	1	1	0.005	4.8	1	1	0.003					17.1	3	3	0.012
O75462	CRLF1 UNQ288/PRO327	Cytokine receptor-like factor 1 (Cytokine-like factor 1) (CLF-1) (ZcytoR5)	Homo sapiens	classical secretion	HPRD_09177																		9.5	2	3	0.008
O75467	ZNF324 ZNF324A	Zinc finger protein 324A (Zinc finger protein ZF5128)	Homo sapiens	nonclassical secretion	HPRD_11708										5.6	1	1	0.004
O75475	PSIP1 DFS70 LEDGF PSIP2	PC4 and SFRS1-interacting protein (CLL-associated antigen KW-7) (Dense fine speckles 70 kDa protein) (DFS 70) (Lens epithelium-derived growth factor) (Transcriptional coactivator p75/p52)	Homo sapiens	nonclassical secretion	HPRD_04688														3.2	1	2	0.006					3.2	1	3	0.013
O75487	GPC4 UNQ474/PRO937	Glypican-4 (K-glypican) [Cleaved into: Secreted glypican-4]	Homo sapiens	classical secretion	HPRD_02160						3.5	1	1	0.003													3.5	1	2	0.008
O75493	CA11 CARP2 UNQ211/PRO237	Carbonic anhydrase-related protein 11 (CA-RP XI) (CA-XI) (CARP XI) (Carbonic anhydrase-related protein 2) (CA-RP II) (CARP-2)	Homo sapiens	classical secretion	HPRD_05225										3.4	1	1	0.005
O75503	CLN5	Ceroid-lipofuscinosis neuronal protein 5 (Protein CLN5)	Homo sapiens	classical secretion	HPRD_07619																		6.4	1	2	0.005
O75506	HSBP1 HSF1BP	Heat shock factor-binding protein 1 (Nasopharyngeal carcinoma-associated antigen 13) (NPC-A-13)	Homo sapiens	others	HPRD_05185						25	1	1	0.003					72.4	3	4	0.012					39.5	2	2	0.008
O75509	TNFRSF21 DR6 UNQ437/PRO868	Tumor necrosis factor receptor superfamily member 21 (Death receptor 6) (CD antigen CD358)	Homo sapiens	membrane protein	HPRD_05759						2.7	1	3	0.008
O75531	BANF1 BAF BCRG1	Barrier-to-autointegration factor (Breakpoint cluster region protein 1) [Cleaved into: Barrier-to-autointegration factor, N-terminally processed]	Homo sapiens	nonclassical secretion	HPRD_04817		27	1	1	0.008	27	1	1	0.003	13.5	1	2	0.009	42.7	3	6	0.019	27	1	1	0.003	40.4	3	5	0.021
O75533	SF3B1 SAP155	Splicing factor 3B subunit 1 (Pre-mRNA-splicing factor SF3b 155 kDa subunit) (SF3b155) (Spliceosome-associated protein 155) (SAP 155)	Homo sapiens	others	HPRD_09281														13	9	14	0.044	1.2	1	1	0.002
O75534	CSDE1 D1S155E KIAA0885 NRU UNR	Cold shock domain-containing protein E1 (N-ras upstream gene protein) (Protein UNR)	Homo sapiens	others	HPRD_15949										4.4	2	4	0.018	2.1	1	2	0.006
O75581	LRP6	Low-density lipoprotein receptor-related protein 6 (LRP-6)	Homo sapiens	classical secretion	HPRD_04617						5	3	4	0.011									1.2	1	1	0.003
O75607	NPM3	Nucleoplasmin-3	Homo sapiens	others	HPRD_07346						11.8	1	2	0.005	20.2	2	3	0.014	23.6	2	5	0.016	23.6	2	6	0.015
O75608	LYPLA1 APT1 LPL1	Acyl-protein thioesterase 1 (APT-1) (hAPT1) (EC 3.1.2.-) (Lysophospholipase 1) (Lysophospholipase I) (LPL-I) (LysoPLA I)	Homo sapiens	nonclassical secretion	HPRD_07063														54.7	4	7	0.021					32.4	3	9	0.037
O75618	DEDD DEDPRO1 DEFT KE05	Death effector domain-containing protein (DEDPro1) (Death effector domain-containing testicular molecule) (FLDED-1)	Homo sapiens	nonclassical secretion							5.5	1	1	0.003
O75629	CREG1 CREG UNQ727/PRO1409	Protein CREG1 (Cellular repressor of E1A-stimulated genes 1)	Homo sapiens	classical secretion	HPRD_09897						9.5	1	9	0.024					9.5	1	2	0.006	46.8	5	37	0.094	9.5	1	2	0.008
O75643	SNRNP200 ASCC3L1 HELIC2 KIAA0788	U5 small nuclear ribonucleoprotein 200 kDa helicase (EC 3.6.4.13) (Activating signal cointegrator 1 complex subunit 3-like 1) (BRR2 homolog) (U5 snRNP-specific 200 kDa protein) (U5-200KD)	Homo sapiens	others	HPRD_03391						3.9	1	1	0.003					8	11	15	0.046	2.3	1	2	0.005
O75663	TIPRL	TIP41-like protein (Putative MAPK-activating protein PM10) (Type 2A-interacting protein) (TIP)	Homo sapiens	others							9.2	1	1	0.003					9.2	1	2	0.006
O75694	NUP155 KIAA0791	Nuclear pore complex protein Nup155 (155 kDa nucleoporin) (Nucleoporin Nup155)	Homo sapiens	nonclassical secretion	HPRD_05984										1.3	1	1	0.005
O75718	CRTAP CASP	Cartilage-associated protein	Homo sapiens	classical secretion	HPRD_16110						8.4	1	1	0.003									5.7	1	2	0.005
O75787	ATP6AP2 ATP6IP2 CAPER ELDF10 HT028 MSTP009 PSEC0072	Renin receptor (ATPase H(+)-transporting lysosomal accessory protein 2) (ATPase H(+)-transporting lysosomal-interacting protein 2) (ER-localized type I transmembrane adaptor) (Embryonic liver differentiation factor 10) (N14F) (Renin/prorenin receptor) (Vacuolar ATP synthase membrane sector-associated protein M8-9) (ATP6M8-9) (V-ATPase M8.9 subunit)	Homo sapiens	classical secretion	HPRD_06454		6.6	1	4	0.03	13.9	2	11	0.03	21.5	4	15	0.069	6.6	1	5	0.016	13.9	2	17	0.043	16.4	3	7	0.029
O75818	RPP40 RNASEP1	Ribonuclease P protein subunit p40 (RNaseP protein p40) (EC 3.1.26.5) (RNase P subunit 1)	Homo sapiens	nonclassical secretion	HPRD_09361										5	1	1	0.005
O75821	EIF3G EIF3S4	Eukaryotic translation initiation factor 3 subunit G (eIF3g) (Eukaryotic translation initiation factor 3 RNA-binding subunit) (eIF-3 RNA-binding subunit) (Eukaryotic translation initiation factor 3 subunit 4) (eIF-3-delta) (eIF3 p42) (eIF3 p44)	Homo sapiens	nonclassical secretion	HPRD_04886		8.8	2	2	0.015	16.9	2	3	0.008					13.1	2	2	0.006					9.1	1	1	0.004
O75822	EIF3J EIF3S1 PRO0391	Eukaryotic translation initiation factor 3 subunit J (eIF3j) (Eukaryotic translation initiation factor 3 subunit 1) (eIF-3-alpha) (eIF3 p35)	Homo sapiens	others	HPRD_04883														21.1	3	13	0.04					21.1	4	12	0.05
O75828	CBR3	Carbonyl reductase [NADPH] 3 (EC 1.1.1.184) (NADPH-dependent carbonyl reductase 3) (Short chain dehydrogenase/reductase family 21C member 2)	Homo sapiens	nonclassical secretion	HPRD_07222																		6.5	1	1	0.003	20.9	3	4	0.044
O75832	PSMD10	26S proteasome non-ATPase regulatory subunit 10 (26S proteasome regulatory subunit p28) (Gankyrin) (p28(GANK))	Homo sapiens	others	HPRD_04594		11.3	1	1	0.008																	13.9	1	5	0.021
O75874	IDH1 PICD	Isocitrate dehydrogenase [NADP] cytoplasmic (IDH) (EC 1.1.1.42) (Cytosolic NADP-isocitrate dehydrogenase) (IDP) (NADP(+)-specific ICDH) (Oxalosuccinate decarboxylase)	Homo sapiens	nonclassical secretion	HPRD_00984						21.7	5	11	0.03	14	2	3	0.014	15.2	4	15	0.046	34.1	8	46	0.116	29.5	9	30	0.125
O75882	ATRN KIAA0548 MGCA	Attractin (DPPT-L) (Mahogany homolog)	Homo sapiens	membrane protein	HPRD_04388		5.5	5	24	0.18	6.8	5	6	0.016	3.3	3	8	0.037	3.2	2	3	0.009	7.1	5	9	0.023	4.6	3	4	0.017
O75882	ATRN KIAA0548 MGCA	Attractin (DPPT-L) (Mahogany homolog)	Homo sapiens	membrane protein	HPRD_04388		5.5	5	24	0.18	6.8	5	6	0.016	3.3	3	8	0.037	3.2	2	3	0.009	7.1	5	9	0.023	4.6	3	4	0.017
O75884	RBBP9 BOG RBBP10	Putative hydrolase RBBP9 (EC 3.-.-.-) (B5T-overexpressed gene protein) (Protein BOG) (Retinoblastoma-binding protein 10) (RBBP-10) (Retinoblastoma-binding protein 9) (RBBP-9)	Homo sapiens	others	HPRD_04217																		10.8	1	1	0.003
O75891	ALDH1L1 FTHFD	Cytosolic 10-formyltetrahydrofolate dehydrogenase (10-FTHFDH) (FDH) (EC 1.5.1.6) (Aldehyde dehydrogenase family 1 member L1)	Homo sapiens	others	HPRD_02594		1.4	1	1	0.007
O75915	ARL6IP5 DERP11 JWA PRA2 PRAF3 HSPC127	PRA1 family protein 3 (ADP-ribosylation factor-like protein 6-interacting protein 5) (ARL-6-interacting protein 5) (Aip-5) (Cytoskeleton-related vitamin A-responsive protein) (Dermal papilla-derived protein 11) (GTRAP3-18) (Glutamate transporter EAAC1-interacting protein) (JM5) (Prenylated Rab acceptor protein 2) (Protein JWa) (Putative MAPK-activating protein PM27)	Homo sapiens	nonclassical secretion																			11.4	1	1	0.003
O75935	DCTN3 DCTN22	Dynactin subunit 3 (Dynactin complex subunit 22 kDa subunit) (p22)	Homo sapiens	others	HPRD_06303														6.8	1	2	0.006
O75937	DNAJC8 SPF31 HSPC315 HSPC331	DnaJ homolog subfamily C member 8 (Splicing protein spf31)	Homo sapiens	nonclassical secretion	HPRD_13236						18.2	2	3	0.008	6.7	1	3	0.014	18.2	2	2	0.006	18.2	2	2	0.005	11.5	1	3	0.013
O75954	TSPAN9 NET5	Tetraspanin-9 (Tspan-9) (Tetraspan NET-5)	Homo sapiens	nonclassical secretion							9.2	1	1	0.003	6.3	1	2	0.009
O75969	AKAP3 AKAP110 SOB1	A-kinase anchor protein 3 (AKAP-3) (A-kinase anchor protein 110 kDa) (AKAP 110) (Cancer/testis antigen 82) (CT82) (Fibrous sheath protein of 95 kDa) (FSP95) (Fibrousheathin I) (Fibrousheathin-1) (Protein kinase A-anchoring protein 3) (PRKA3) (Sperm oocyte-binding protein)	Homo sapiens	others	HPRD_05256										1.6	1	1	0.004
O75973	C1QL1 C1QRF CRF CTRP14	C1q-related factor (C1q and tumor necrosis factor-related protein 14) (C1q/TNF-related protein 14) (Complement component 1 Q subcomponent-like 1)	Homo sapiens	classical secretion	HPRD_12712										18.2	2	2	0.009
O75976	CPD	Carboxypeptidase D (EC 3.4.17.22) (Metallocarboxypeptidase D) (gp180)	Homo sapiens	classical secretion	HPRD_04375						5.6	2	2	0.005	1.5	1	1	0.004					2.8	1	1	0.003
O76003	GLRX3 PICOT TXNL2 HUSSY-22	Glutaredoxin-3 (PKC-interacting cousin of thioredoxin) (PICOT) (PKC-theta-interacting protein) (PKCq-interacting protein) (Thioredoxin-like protein 2)	Homo sapiens	nonclassical secretion	HPRD_10153		4.2	1	2	0.015	6.6	1	3	0.008					20.9	7	15	0.047	4.2	1	1	0.003	13.1	3	4	0.017
O76021	RSL1D1 CATX11 CSIG PBK1 L12	Ribosomal L1 domain-containing protein 1 (CATX-11) (Cellular senescence-inhibited gene protein) (Protein PBK1)	Homo sapiens	others															7.4	1	1	0.003	7.4	1	1	0.003
O76038	SCGN SECRET	Secretagogin	Homo sapiens	others	HPRD_10211						5.4	1	1	0.003
O76061	STC2	Stanniocalcin-2 (STC-2) (Stanniocalcin-related protein) (STC-related protein) (STCRP)	Homo sapiens	classical secretion	HPRD_04717		8.6	1	3	0.023	40.4	9	86	0.235	32.8	5	21	0.096	14.6	2	6	0.019	33.4	4	27	0.069	35.8	7	22	0.092
O76071	CIAO1 WDR39	Probable cytosolic iron-sulfur protein assembly protein CIAO1 (WD repeat-containing protein 39)	Homo sapiens	nonclassical secretion	HPRD_16057						22.4	3	4	0.011									6.2	1	1	0.003
O76094	SRP72	Signal recognition particle subunit SRP72 (SRP72) (Signal recognition particle 72 kDa protein)	Homo sapiens	others	HPRD_03671														7.9	3	3	0.009
O94760	DDAH1 DDAH	N(G),N(G)-dimethylarginine dimethylaminohydrolase 1 (DDAH-1) (Dimethylarginine dimethylaminohydrolase 1) (EC 3.5.3.18) (DDAHI) (Dimethylargininase-1)	Homo sapiens	others	HPRD_09203						11.5	1	1	0.003	29.7	3	4	0.018	10.4	1	1	0.003
O94762	RECQL5 RECQ5	ATP-dependent DNA helicase Q5 (EC 3.6.4.12) (DNA helicase, RecQ-like type 5) (RecQ5) (RecQ protein-like 5)	Homo sapiens	others	HPRD_04806																		2.4	1	1	0.002
O94763	URI1 C19orf2 NNX3 PPP1R19 RMP URI	Unconventional prefoldin RPB5 interactor 1 (Protein NNX3) (Protein phosphatase 1 regulatory subunit 19) (RNA polymerase II subunit 5-mediating protein) (RPB5-mediating protein)	Homo sapiens	nonclassical secretion	HPRD_11943																						3.4	1	1	0.004
O94766	B3GAT3	Galactosylgalactosylxylosylprotein 3-beta-glucuronosyltransferase 3 (EC 2.4.1.135) (Beta-1,3-glucuronyltransferase 3) (Glucuronosyltransferase I) (GlcAT-I) (UDP-GlcUA:Gal beta-1,3-Gal-R glucuronyltransferase) (GlcUAT-I)	Homo sapiens	nonclassical secretion	HPRD_07564		16.2	3	4	0.03					13	2	6	0.027					13.3	3	6	0.015	16.6	2	4	0.017
O94776	MTA2 MTA1L1 PID	Metastasis-associated protein MTA2 (Metastasis-associated 1-like 1) (MTA1-L1 protein) (p53 target protein in deacetylase complex)	Homo sapiens	others	HPRD_07233														6.3	1	5	0.016					6.3	1	1	0.004
O94804	STK10 LOK	Serine/threonine-protein kinase 10 (EC 2.7.11.1) (Lymphocyte-oriented kinase)	Homo sapiens	nonclassical secretion	HPRD_06796						2.1	1	1	0.003
O94875	SORBS2 ARGBP2 KIAA0777	Sorbin and SH3 domain-containing protein 2 (Arg/Abl-interacting protein 2) (ArgBP2) (Sorbin)	Homo sapiens	others																			3.3	1	1	0.003
O94888	UBXN7 KIAA0794 UBXD7	UBX domain-containing protein 7	Homo sapiens	others	HPRD_19396														3.7	1	1	0.003
O94903	PROSC	Proline synthase co-transcribed bacterial homolog protein	Homo sapiens	others															12.4	1	3	0.009					24.7	5	7	0.029
O94907	DKK1 UNQ492/PRO1008	Dickkopf-related protein 1 (Dickkopf-1) (Dkk-1) (hDkk-1) (SK)	Homo sapiens	classical secretion	HPRD_05544		9.8	2	3	0.023	10.9	4	6	0.016					9.4	2	22	0.069
O94910	LPHN1 KIAA0821 LEC2	Latrophilin-1 (Calcium-independent alpha-latrotoxin receptor 1) (CIRL-1) (Lectomedin-2)	Homo sapiens	classical secretion	HPRD_14305						1.2	1	1	0.003	1.2	1	1	0.005
O94913	PCF11 KIAA0824	Pre-mRNA cleavage complex 2 protein Pcf11 (Pre-mRNA cleavage complex II protein Pcf11)	Homo sapiens	others	HPRD_10592																		1.2	1	1	0.002
O94923	GLCE KIAA0836	D-glucuronyl C5-epimerase (EC 5.1.3.17) (Heparan sulfate C5-epimerase) (Hsepi) (Heparin/heparan sulfate:glucuronic acid C5-epimerase) (Heparosan-N-sulfate-glucuronate 5-epimerase)	Homo sapiens	nonclassical secretion	HPRD_07020																		3.4	1	3	0.008
O94973	AP2A2 ADTAB CLAPA2 HIP9 HYPJ KIAA0899	AP-2 complex subunit alpha-2 (100 kDa coated vesicle protein C) (Adaptor protein complex AP-2 subunit alpha-2) (Adaptor-related protein complex 2 subunit alpha-2) (Alpha-adaptin C) (Alpha2-adaptin) (Clathrin assembly protein complex 2 alpha-C large chain) (Huntingtin yeast partner J) (Huntingtin-interacting protein 9) (HIP-9) (Huntingtin-interacting protein J) (Plasma membrane adaptor HA2/AP2 ada…	Homo sapiens	others	HPRD_06256						6.1	3	4	0.011									2.7	1	2	0.005	2.7	1	1	0.004
O94983	CAMTA2 KIAA0909	Calmodulin-binding transcription activator 2	Homo sapiens	others											1.3	1	1	0.004
O94985	CLSTN1 CS1 KIAA0911	Calsyntenin-1 (Alcadein-alpha) (Alc-alpha) (Alzheimer-related cadherin-like protein) (Non-classical cadherin XB31alpha) [Cleaved into: Soluble Alc-alpha (SAlc-alpha); CTF1-alpha (C-terminal fragment 1-alpha)]	Homo sapiens	classical secretion	HPRD_10837		5.9	4	13	0.098	33.4	19	92	0.25	25.5	20	174	0.796	21.6	11	28	0.087	21.2	9	42	0.106
O94991	SLITRK5 KIAA0918 LRRC11	SLIT and NTRK-like protein 5 (Leucine-rich repeat-containing protein 11)	Homo sapiens	membrane protein	HPRD_18065																		2.4	1	5	0.013
O94992	HEXIM1 CLP1 EDG1 HIS1 MAQ1	Protein HEXIM1 (Cardiac lineage protein 1) (Estrogen down-regulated gene 1 protein) (Hexamethylene bis-acetamide-inducible protein 1) (Menage a quatre protein 1)	Homo sapiens	others			14.8	2	6	0.046									4.7	1	1	0.003					4.7	1	1	0.004
O95025	SEMA3D UNQ760/PRO1491	Semaphorin-3D	Homo sapiens	membrane protein	HPRD_15321																		2.4	2	8	0.02
O95084	PRSS23 ZSIG13 UNQ270/PRO307	Serine protease 23 (EC 3.4.21.-) (Putative secreted protein Zsig13)	Homo sapiens	classical secretion	HPRD_07149		12.5	3	5	0.038	17.7	3	8	0.022	5.1	1	2	0.009					30	6	37	0.093
O95104	SCAF4 KIAA1172 SFRS15	Splicing factor, arginine/serine-rich 15 (CTD-binding SR-like protein RA4) (SR-related and CTD-associated factor 4)	Homo sapiens	others	HPRD_11551																						1.8	1	1	0.004
O95170	CDRT1 C17orf1 C17orf1A HREP	CMT1A duplicated region transcript 1 protein	Homo sapiens	others																			2.1	1	1	0.003
O95218	ZRANB2 ZIS ZNF265	Zinc finger Ran-binding domain-containing protein 2 (Zinc finger protein 265) (Zinc finger, splicing)	Homo sapiens	others	HPRD_09185						6.1	1	1	0.003					4.8	2	3	0.009
O95232	LUC7L3 CREAP1 CROP O48	Luc7-like protein 3 (Cisplatin resistance-associated-overexpressed protein) (Luc7A) (Okadaic acid-inducible phosphoprotein OA48-18) (cAMP regulatory element-associated protein 1) (CRE-associated protein 1) (CREAP-1)	Homo sapiens	nonclassical secretion	HPRD_16759						20.3	1	4	0.011					9.3	2	4	0.012	20.3	1	3	0.008
O95235	KIF20A MKLP2 RAB6KIFL	Kinesin-like protein KIF20A (GG10_2) (Mitotic kinesin-like protein 2) (MKlp2) (Rab6-interacting kinesin-like protein) (Rabkinesin-6)	Homo sapiens	others	HPRD_09292																		2.3	1	1	0.002
O95239	KIF4A KIF4	Chromosome-associated kinesin KIF4A (Chromokinesin-A)	Homo sapiens	others	HPRD_06606		2.1	1	1	0.007
O95302	FKBP9 FKBP60 FKBP63	Peptidyl-prolyl cis-trans isomerase FKBP9 (PPIase FKBP9) (EC 5.2.1.8) (63 kDa FK506-binding protein) (63 kDa FKBP) (FKBP-63) (FK506-binding protein 9) (FKBP-9) (Rotamase)	Homo sapiens	classical secretion	HPRD_06510										3.3	1	1	0.005
O95336	PGLS	6-phosphogluconolactonase (6PGL) (EC 3.1.1.31)	Homo sapiens	nonclassical secretion	HPRD_12001		12.8	2	3	0.023	42.6	5	14	0.038	8.1	2	3	0.014	38.4	8	18	0.056					43.4	6	24	0.1
O95352	ATG7 APG7L	Ubiquitin-like modifier-activating enzyme ATG7 (ATG12-activating enzyme E1 ATG7) (Autophagy-related protein 7) (APG7-like) (hAGP7) (Ubiquitin-activating enzyme E1-like protein)	Homo sapiens	nonclassical secretion															6.3	2	2	0.006
O95359	TACC2	Transforming acidic coiled-coil-containing protein 2 (Anti-Zuai-1) (AZU-1)	Homo sapiens	others	HPRD_05600		2.4	1	1	0.007
O95372	LYPLA2 APT2	Acyl-protein thioesterase 2 (APT-2) (EC 3.1.2.-) (Lysophospholipase II) (LPL-II) (LysoPLA II)	Homo sapiens	nonclassical secretion							19	3	7	0.019									11	1	1	0.003
O95373	IPO7 RANBP7	Importin-7 (Imp7) (Ran-binding protein 7) (RanBP7)	Homo sapiens	nonclassical secretion	HPRD_09280						12.3	7	23	0.063	11.5	1	1	0.005	8.6	7	16	0.05	1.7	2	3	0.008	1.6	1	1	0.004
O95394	PGM3 AGM1	Phosphoacetylglucosamine mutase (PAGM) (EC 5.4.2.3) (Acetylglucosamine phosphomutase) (N-acetylglucosamine-phosphate mutase) (Phosphoglucomutase-3) (PGM 3)	Homo sapiens	nonclassical secretion	HPRD_01390						6.8	1	1	0.003					4.6	2	2	0.006					7.7	2	2	0.008
O95395	GCNT3	Beta-1,3-galactosyl-O-glycosyl-glycoprotein beta-1,6-N-acetylglucosaminyltransferase 3 (EC 2.4.1.102) (EC 2.4.1.150) (C2GnT-mucin type) (C2GnT-M) (hC2GnT-M) (Core 2/core 4 beta-1,6-N-acetylglucosaminyltransferase) (C2/4GnT)	Homo sapiens	membrane protein			3.2	1	2	0.015
O95405	ZFYVE9 MADHIP SARA SMADIP	Zinc finger FYVE domain-containing protein 9 (Mothers against decapentaplegic homolog-interacting protein) (Madh-interacting protein) (Novel serine protease) (NSP) (Receptor activation anchor) (hSARA) (Smad anchor for receptor activation)	Homo sapiens	others	HPRD_04782						1.4	1	1	0.003	1.5	1	1	0.004
O95407	TNFRSF6B DCR3 TR6 UNQ186/PRO212	Tumor necrosis factor receptor superfamily member 6B (Decoy receptor 3) (DcR3) (Decoy receptor for Fas ligand) (M68)	Homo sapiens	classical secretion	HPRD_04527						3.7	1	1	0.003	9	2	3	0.014
O95428	PAPLN UNQ2420/PRO4977	Papilin	Homo sapiens	classical secretion	HPRD_15099										2.9	2	2	0.009
O95433	AHSA1 C14orf3 HSPC322	Activator of 90 kDa heat shock protein ATPase homolog 1 (AHA1) (p38)	Homo sapiens	others	HPRD_09768						29.9	7	14	0.038					29	6	16	0.05
O95456	PSMG1 C21LRP DSCR2 PAC1	Proteasome assembly chaperone 1 (PAC-1) (Chromosome 21 leucine-rich protein) (C21-LRP) (Down syndrome critical region protein 2)	Homo sapiens	nonclassical secretion															17.4	4	4	0.012	15.6	2	2	0.005
O95486	SEC24A	Protein transport protein Sec24A (SEC24-related protein A)	Homo sapiens	nonclassical secretion	HPRD_08456																		1.9	1	1	0.002
O95628	CNOT4 NOT4	CCR4-NOT transcription complex subunit 4 (EC 6.3.2.-) (CCR4-associated factor 4) (E3 ubiquitin-protein ligase CNOT4) (Potential transcriptional repressor NOT4Hp)	Homo sapiens	others	HPRD_05369																		10.6	1	1	0.002
O95633	FSTL3 FLRG UNQ674/PRO1308	Follistatin-related protein 3 (Follistatin-like protein 3) (Follistatin-related gene protein)	Homo sapiens	classical secretion	HPRD_05632		24.3	7	14	0.106	10.6	1	2	0.005									30.4	7	36	0.09
O95749	GGPS1	Geranylgeranyl pyrophosphate synthase (GGPP synthase) (GGPPSase) (EC 2.5.1.-) ((2E,6E)-farnesyl diphosphate synthase) (Dimethylallyltranstransferase) (EC 2.5.1.1) (Farnesyl diphosphate synthase) (Farnesyltranstransferase) (EC 2.5.1.29) (Geranylgeranyl diphosphate synthase) (Geranyltranstransferase) (EC 2.5.1.10)	Homo sapiens	others	HPRD_06099										7.4	1	1	0.005
O95750	FGF19 UNQ334/PRO533	Fibroblast growth factor 19 (FGF-19)	Homo sapiens	classical secretion	HPRD_04868																						59.3	16	75	0.315
O95757	HSPA4L APG1 OSP94	Heat shock 70 kDa protein 4L (Heat shock 70-related protein APG-1) (Osmotic stress protein 94)	Homo sapiens	others	HPRD_07137																						13.6	2	2	0.033
O95777	LSM8	U6 snRNA-associated Sm-like protein LSm8	Homo sapiens	nonclassical secretion	HPRD_06288						28.4	1	1	0.003	28.4	1	2	0.009	32	1	1	0.003	32	1	1	0.003	23.9	1	2	0.008
O95782	AP2A1 ADTAA CLAPA1	AP-2 complex subunit alpha-1 (100 kDa coated vesicle protein A) (Adaptor protein complex AP-2 subunit alpha-1) (Adaptor-related protein complex 2 subunit alpha-1) (Alpha-adaptin A) (Alpha1-adaptin) (Clathrin assembly protein complex 2 alpha-A large chain) (Plasma membrane adaptor HA2/AP2 adaptin alpha A subunit)	Homo sapiens	others	HPRD_03016																		2.8	1	2	0.005
O95793	STAU1 STAU	Double-stranded RNA-binding protein Staufen homolog 1	Homo sapiens	others	HPRD_03422						5.1	1	1	0.003					13.8	4	7	0.022	5.1	1	1	0.003
O95810	SDPR	Serum deprivation-response protein (Cavin-2) (PS-p68) (Phosphatidylserine-binding protein)	Homo sapiens	others	HPRD_09470																						16.5	5	8	0.034
O95816	BAG2	BAG family molecular chaperone regulator 2 (BAG-2) (Bcl-2-associated athanogene 2)	Homo sapiens	nonclassical secretion	HPRD_04859						27.5	2	4	0.011									20.4	1	3	0.008	20.8	2	3	0.013
O95817	BAG3 BIS	BAG family molecular chaperone regulator 3 (BAG-3) (Bcl-2-associated athanogene 3) (Bcl-2-binding protein Bis) (Docking protein CAIR-1)	Homo sapiens	others	HPRD_04860		8	2	5	0.038	16.3	3	8	0.022					13.6	3	8	0.025	28.2	6	14	0.035	8.5	2	2	0.008
O95831	AIFM1 AIF PDCD8	Apoptosis-inducing factor 1, mitochondrial (EC 1.1.1.-) (Programmed cell death protein 8)	Homo sapiens	others			6.1	1	2	0.015					16.8	5	5	0.023	12.4	4	8	0.025					17	5	7	0.029
O95834	EML2 EMAP2 EMAPL2	Echinoderm microtubule-associated protein-like 2 (EMAP-2) (HuEMAP-2)	Homo sapiens	nonclassical secretion	HPRD_16860						10	3	4	0.011
O95861	BPNT1	3'(2'),5'-bisphosphate nucleotidase 1 (EC 3.1.3.7) (Bisphosphate 3'-nucleotidase 1) (PAP-inositol 1,4-phosphatase) (PIP)	Homo sapiens	nonclassical secretion															15.4	2	2	0.006	6.7	1	1	0.003	25	6	14	0.059
O95865	DDAH2 DDAH G6A NG30	N(G),N(G)-dimethylarginine dimethylaminohydrolase 2 (DDAH-2) (Dimethylarginine dimethylaminohydrolase 2) (EC 3.5.3.18) (DDAHII) (Dimethylargininase-2) (Protein G6a) (S-phase protein)	Homo sapiens	nonclassical secretion	HPRD_09204						34.7	3	6	0.016	44.9	5	15	0.069	11.6	2	3	0.009					27.4	4	15	0.063
O95868	LY6G6D C6orf23 G6D MEGT1 NG25	Lymphocyte antigen 6 complex locus protein G6d (Protein Ly6-D) (Megakaryocyte-enhanced gene transcript 1 protein)	Homo sapiens	classical secretion			11.5	1	1	0.007
O95881	TXNDC12 TLP19 UNQ713/PRO1376	Thioredoxin domain-containing protein 12 (EC 1.8.4.2) (Endoplasmic reticulum resident protein 18) (ER protein 18) (ERp18) (Endoplasmic reticulum resident protein 19) (ER protein 19) (ERp19) (Thioredoxin-like protein p19) (hTLP19)	Homo sapiens	classical secretion	HPRD_11633		8.7	2	2	0.015	22.7	1	1	0.003	30.8	3	4	0.018	22.1	3	11	0.034
O95965	ITGBL1 OSCP TIED	Integrin beta-like protein 1 (Osteoblast-specific cysteine-rich protein) (Ten integrin EGF-like repeat domain-containing protein)	Homo sapiens	classical secretion			5.7	1	1	0.008													32.7	7	9	0.023
O95967	EFEMP2 FBLN4 UNQ200/PRO226	EGF-containing fibulin-like extracellular matrix protein 2 (Fibulin-4) (FIBL-4) (Protein UPH1)	Homo sapiens	classical secretion	HPRD_05221						35.1	9	46	0.125	6.7	2	4	0.018
O95983	MBD3	Methyl-CpG-binding domain protein 3 (Methyl-CpG-binding protein MBD3)	Homo sapiens	others	HPRD_04653														6.2	1	1	0.003
O95989	NUDT3 DIPP DIPP1	Diphosphoinositol polyphosphate phosphohydrolase 1 (DIPP-1) (EC 3.6.1.52) (Diadenosine 5',5'''-P1,P6-hexaphosphate hydrolase 1) (EC 3.6.1.-) (Nucleoside diphosphate-linked moiety X motif 3) (Nudix motif 3)	Homo sapiens	nonclassical secretion							9.9	1	1	0.003
O95994	AGR2 AG2 UNQ515/PRO1030	Anterior gradient protein 2 homolog (AG-2) (hAG-2) (HPC8) (Secreted cement gland protein XAG-2 homolog)	Homo sapiens	classical secretion	HPRD_05896						26.3	2	3	0.008									38.9	4	9	0.023
O96019	ACTL6A BAF53 BAF53A INO80K	Actin-like protein 6A (53 kDa BRG1-associated factor A) (Actin-related protein Baf53a) (ArpNbeta) (BRG1-associated factor 53A) (BAF53A) (INO80 complex subunit K)	Homo sapiens	others	HPRD_05389						15.9	5	18	0.049					20.5	5	11	0.034	11.2	3	7	0.018	18.9	4	10	0.042
P00167	CYB5A CYB5	Cytochrome b5 (Microsomal cytochrome b5 type A) (MCB5)	Homo sapiens	nonclassical secretion	HPRD_08941		14.2	1	1	0.008
P00352	ALDH1A1 ALDC ALDH1 PUMB1	Retinal dehydrogenase 1 (RALDH 1) (RalDH1) (EC 1.2.1.36) (ALDH-E1) (ALHDII) (Aldehyde dehydrogenase family 1 member A1) (Aldehyde dehydrogenase, cytosolic)	Homo sapiens	nonclassical secretion	HPRD_00001		56.5	49	651	4.882													22.2	6	15	0.038	66.5	27	100	0.419
P00367	GLUD1 GLUD	Glutamate dehydrogenase 1, mitochondrial (GDH 1) (EC 1.4.1.3)	Homo sapiens	others	HPRD_11748		4.1	1	1	0.008	44.5	8	20	0.054	9	2	2	0.009
P00390	GSR GLUR GRD1	Glutathione reductase, mitochondrial (GR) (GRase) (EC 1.8.1.7)	Homo sapiens	nonclassical secretion	HPRD_00704		17.7	5	11	0.083	46	10	20	0.054					13.9	4	13	0.04	50.8	15	36	0.09	37	12	43	0.178
P00441	SOD1	Superoxide dismutase [Cu-Zn] (EC 1.15.1.1) (Superoxide dismutase 1) (hSod1)	Homo sapiens	nonclassical secretion	HPRD_00937		55.2	8	17	0.128	57.8	6	35	0.096	21.4	2	6	0.028	57.8	5	24	0.075	57.8	5	45	0.114	68.8	15	196	0.829
P00450	CP	Ceruloplasmin (EC 1.16.3.1) (Ferroxidase)	Homo sapiens	classical secretion	HPRD_00317	Multiple reaction monitoring	3.1	2	4	0.03													2	1	1	0.002
P00491	PNP NP	Purine nucleoside phosphorylase (PNP) (EC 2.4.2.1) (Inosine phosphorylase) (Inosine-guanosine phosphorylase)	Homo sapiens	nonclassical secretion	HPRD_01247		20.8	4	6	0.045	27	4	35	0.096	7.6	1	1	0.005	52.2	13	49	0.153	25.6	4	44	0.112	29.4	7	16	0.067
P00492	HPRT1 HPRT	Hypoxanthine-guanine phosphoribosyltransferase (HGPRT) (HGPRTase) (EC 2.4.2.8)	Homo sapiens	nonclassical secretion	HPRD_02388		25.7	3	6	0.045	22	3	4	0.011	6	1	2	0.009	44.5	8	25	0.078	13.8	1	2	0.005	46.3	9	20	0.084
P00505	GOT2	Aspartate aminotransferase, mitochondrial (mAspAT) (EC 2.6.1.1) (EC 2.6.1.7) (Fatty acid-binding protein) (FABP-1) (Glutamate oxaloacetate transaminase 2) (Kynurenine aminotransferase 4) (Kynurenine aminotransferase IV) (Kynurenine--oxoglutarate transaminase 4) (Kynurenine--oxoglutarate transaminase IV) (Plasma membrane-associated fatty acid-binding protein) (FABPpm) (Transaminase A)	Homo sapiens	nonclassical secretion	HPRD_00684		15.1	5	9	0.068	37	8	24	0.065					16.3	5	8	0.025	30.5	5	8	0.02	37.9	10	29	0.122
P00533	EGFR ERBB ERBB1 HER1	Epidermal growth factor receptor (EC 2.7.10.1) (Proto-oncogene c-ErbB-1) (Receptor tyrosine-protein kinase erbB-1)	Homo sapiens	classical secretion	HPRD_00579						1.5	1	3	0.008					7.8	1	1	0.003
P00558	PGK1 PGKA MIG10 OK/SW-cl.110	Phosphoglycerate kinase 1 (EC 2.7.2.3) (Cell migration-inducing gene 10 protein) (Primer recognition protein 2) (PRP 2)	Homo sapiens	others	HPRD_02412		43.9	20	187	1.393	56.8	25	146	0.391	61.7	22	199	0.907	69.8	36	229	0.794	56.8	31	210	0.522	61.9	31	155	0.702
P00568	AK1	Adenylate kinase isoenzyme 1 (AK 1) (EC 2.7.4.3) (EC 2.7.4.6) (ATP-AMP transphosphorylase 1) (ATP:AMP phosphotransferase) (Adenylate monophosphate kinase) (Myokinase)	Homo sapiens	nonclassical secretion	HPRD_00046		6.2	1	1	0.008	11.9	2	3	0.008	29.4	3	4	0.018	18.6	2	2	0.006	22.2	2	6	0.015	11.9	1	1	0.004
P00735	F2	Prothrombin (EC 3.4.21.5) (Coagulation factor II) [Cleaved into: Activation peptide fragment 1; Activation peptide fragment 2; Thrombin light chain; Thrombin heavy chain]	Bos taurus	classical secretion			3	1	4	0.031	2.7	1	4	0.011	8.3	4	11	0.051	18.4	10	22	0.069	16.5	6	12	0.03	8.8	4	10	0.042
P00735	F2	Prothrombin (EC 3.4.21.5) (Coagulation factor II) [Cleaved into: Activation peptide fragment 1; Activation peptide fragment 2; Thrombin light chain; Thrombin heavy chain]	Bos taurus	bovine contaminant			3	1	4	0.031	2.7	1	4	0.011	8.3	4	11	0.051	18.4	10	22	0.069	16.5	6	12	0.03	8.8	4	10	0.042
P00736	C1R	Complement C1r subcomponent (EC 3.4.21.41) (Complement component 1 subcomponent r) [Cleaved into: Complement C1r subcomponent heavy chain; Complement C1r subcomponent light chain]	Homo sapiens	classical secretion	HPRD_01954	Multiple reaction monitoring	10.2	5	11	0.083													8.8	3	3	0.008
P00738	HP	Haptoglobin (Zonulin) [Cleaved into: Haptoglobin alpha chain; Haptoglobin beta chain]	Homo sapiens	classical secretion	HPRD_00772	Multiple reaction monitoring					8.4	1	1	0.003
P00746	CFD DF PFD	Complement factor D (EC 3.4.21.46) (Adipsin) (C3 convertase activator) (Properdin factor D)	Homo sapiens	classical secretion	HPRD_00600																		35.2	6	20	0.051	5.9	1	1	0.004
P00749	PLAU	Urokinase-type plasminogen activator (U-plasminogen activator) (uPA) (EC 3.4.21.73) [Cleaved into: Urokinase-type plasminogen activator long chain A; Urokinase-type plasminogen activator short chain A; Urokinase-type plasminogen activator chain B]	Homo sapiens	classical secretion	HPRD_01883		29.7	9	31	0.233	15.9	3	4	0.011	47.8	19	313	1.426	32.6	8	18	0.055	23.2	6	17	0.043
P00750	PLAT	Tissue-type plasminogen activator (t-PA) (t-plasminogen activator) (tPA) (EC 3.4.21.68) (Alteplase) (Reteplase) [Cleaved into: Tissue-type plasminogen activator chain A; Tissue-type plasminogen activator chain B]	Homo sapiens	classical secretion	HPRD_01419		3.7	1	1	0.008	13.2	4	11	0.03									21.6	5	23	0.058
P00813	ADA ADA1	Adenosine deaminase (EC 3.5.4.4) (Adenosine aminohydrolase)	Homo sapiens	others	HPRD_00038						8	1	1	0.003					52.6	10	14	0.043
P00846	MT-ATP6 ATP6 ATPASE6 MTATP6	ATP synthase subunit a (F-ATPase protein 6)	Homo sapiens	nonclassical secretion																			15.5	1	1	0.002
P00918	CA2	Carbonic anhydrase 2 (EC 4.2.1.1) (Carbonate dehydratase II) (Carbonic anhydrase C) (CAC) (Carbonic anhydrase II) (CA-II)	Homo sapiens	others	HPRD_02023	Multiple reaction monitoring									6.2	1	1	0.005	6.2	1	4	0.012					6.2	1	1	0.004
P00966	ASS1 ASS	Argininosuccinate synthase (EC 6.3.4.5) (Citrulline--aspartate ligase)	Homo sapiens	others	HPRD_04590																		33	6	14	0.035	6.6	1	1	0.004
P00974		Pancreatic trypsin inhibitor (Aprotinin) (Basic protease inhibitor) (BPI) (BPTI)	Bos taurus	Bovine contaminant							17	1	5	0.014									17	1	4	0.01	17	1	1	0.004
P00978	AMBP ITIL	Protein AMBP [Cleaved into: Alpha-1-microglobulin; Inter-alpha-trypsin inhibitor light chain (ITI-LC) (BI-14) (Bikunin) (Cumulus extracellular matrix-stabilizing factor) (ESF) (HI-30); Trypstatin]	Bos taurus	Bovine contaminant			4.3	1	8	0.06	5.7	2	8	0.022	9.9	3	7	0.032	13.4	6	23	0.072	5.4	1	4	0.01	23.3	6	27	0.113
P01008	SERPINC1 AT3 PRO0309	Antithrombin-III (ATIII) (Serpin C1)	Homo sapiens	classical secretion	HPRD_00122	Multiple reaction monitoring													12.4	2	2	0.005
P01009	SERPINA1 AAT PI PRO0684 PRO2209	Alpha-1-antitrypsin (Alpha-1 protease inhibitor) (Alpha-1-antiproteinase) (Serpin A1) [Cleaved into: Short peptide from AAT (SPAAT)]	Homo sapiens	classical secretion	HPRD_02463	Multiple reaction monitoring									34.9	14	68	0.313
P01023	A2M CPAMD5 FWP007	Alpha-2-macroglobulin (Alpha-2-M) (C3 and PZP-like alpha-2-macroglobulin domain-containing protein 5)	Homo sapiens	classical secretion	HPRD_00072	Multiple reaction monitoring													3	1	1	0.021
P01024	C3 CPAMD1	Complement C3 (C3 and PZP-like alpha-2-macroglobulin domain-containing protein 1) [Cleaved into: Complement C3 beta chain; C3-beta-c (C3bc); Complement C3 alpha chain; C3a anaphylatoxin; Acylation stimulating protein (ASP) (C3adesArg); Complement C3b alpha' chain; Complement C3c alpha' chain fragment 1; Complement C3dg fragment; Complement C3g fragment; Complement C3d fragment; Complement C3f fra…	Homo sapiens	classical secretion	HPRD_00400	Multiple reaction monitoring	14.7	15	38	0.29	13.2	12	29	0.086									16.7	18	48	0.122	15.3	14	26	0.103
P01030	C4	Complement C4 [Cleaved into: Complement C4 alpha chain; C4a anaphylatoxin; Complement C4 gamma chain] (Fragments)	Bos taurus	bovine contaminant											3.2	1	2	0.009
P01033	TIMP1 CLGI TIMP	Metalloproteinase inhibitor 1 (Erythroid-potentiating activity) (EPA) (Fibroblast collagenase inhibitor) (Collagenase inhibitor) (Tissue inhibitor of metalloproteinases 1) (TIMP-1)	Homo sapiens	classical secretion	HPRD_02371	Multiple reaction monitoring	55.1	15	63	0.473	48.3	22	415	1.119	59.9	20	829	3.784	66.7	12	154	0.476	59.4	23	952	2.384	55.9	5	10	0.042
P01034	CST3	Cystatin-C (Cystatin-3) (Gamma-trace) (Neuroendocrine basic polypeptide) (Post-gamma-globulin)	Homo sapiens	classical secretion	HPRD_05056	Multiple reaction monitoring	23.3	5	11	0.083	49.3	8	185	0.503	56.8	9	33	0.151	48.6	6	10	0.031	49.3	11	426	1.079	36.3	4	12	0.051
P01035	CST3	Cystatin-C (Colostrum thiol proteinase inhibitor) (Cystatin-3)	Bos taurus	Bovine contaminant							11.5	1	1	0.003													11.5	2	2	0.008
P01036	CST4	Cystatin-S (Cystatin-4) (Cystatin-SA-III) (Salivary acidic protein 1)	Homo sapiens	classical secretion	HPRD_00462																						34	3	6	0.025
P01037	CST1	Cystatin-SN (Cystain-SA-I) (Cystatin-1) (Salivary cystatin-SA-1)	Homo sapiens	classical secretion	HPRD_00460																						57.4	7	60	0.252
P01045	KNG2	Kininogen-2 (Kininogen II) (Thiol proteinase inhibitor) [Cleaved into: Kininogen-2 heavy chain; Bradykinin (Kallidin I); Lysyl-bradykinin (Kallidin II); Kininogen-2 light chain]	Bos taurus	Bovine contaminant			9.9	3	8	0.072	12.3	1	1	0.012					17.3	2	5	0.022					25.7	4	9	0.072
P01116	KRAS KRAS2 RASK2	GTPase KRas (K-Ras 2) (Ki-Ras) (c-K-ras) (c-Ki-ras) [Cleaved into: GTPase KRas, N-terminally processed]	Homo sapiens	nonclassical secretion	HPRD_01817														7.9	1	4	0.012
P01130	LDLR	Low-density lipoprotein receptor (LDL receptor)	Homo sapiens	classical secretion	HPRD_06091		7.8	3	9	0.068	19.2	9	29	0.078	23.6	10	21	0.096	11.7	5	7	0.022	9	3	17	0.043	5.6	2	2	0.008
P01137	TGFB1 TGFB	Transforming growth factor beta-1 (TGF-beta-1) [Cleaved into: Latency-associated peptide (LAP)]	Homo sapiens	classical secretion	HPRD_01821		7.4	2	4	0.03	39	11	107	0.291	47.4	17	85	0.389	31.3	6	19	0.06	29.2	5	18	0.045
P01210	PENK	Proenkephalin-A [Cleaved into: Synenkephalin; Met-enkephalin (Opioid growth factor) (OGF); PENK(114-133); PENK(143-183); Met-enkephalin-Arg-Gly-Leu; Leu-enkephalin; PENK(237-258); Met-enkephalin-Arg-Phe]	Homo sapiens	classical secretion	HPRD_08837																						28.1	5	10	0.042
P01233	CGB CGB3; CGB5; CGB7; CGB8	Choriogonadotropin subunit beta (CG-beta) (Chorionic gonadotrophin chain beta)	Homo sapiens	classical secretion	HPRD_00343		12.3	1	5	0.038	26.8	2	10	0.027
P01344	IGF2 PP1446	Insulin-like growth factor II (IGF-II) (Somatomedin-A) (T3M-11-derived growth factor) [Cleaved into: Insulin-like growth factor II; Insulin-like growth factor II Ala-25 Del; Preptin]	Homo sapiens	classical secretion	HPRD_00939		22.2	2	2	0.015	23.9	4	11	0.03	22.2	2	5	0.023	8.9	1	2	0.006	13.3	1	1	0.003	22.2	2	2	0.008
P01606		Ig kappa chain V-I region OU	Homo sapiens	nonclassical secretion																							10.2	1	1	0.004
P01765		Ig heavy chain V-III region TIL	Homo sapiens	nonclassical secretion			16.5	1	1	0.008
P01776		Ig heavy chain V-III region WAS	Homo sapiens	nonclassical secretion											16.2	1	1	0.005
P01857	IGHG1	Ig gamma-1 chain C region	Homo sapiens	nonclassical secretion	HPRD_11755						10	1	1	0.003									10	1	1	0.003
P01966	HBA	Hemoglobin subunit alpha (Alpha-globin) (Hemoglobin alpha chain)	Bos taurus	Bovine contaminant							46.5	4	17	0.046	46.5	3	5	0.023	57	5	11	0.034	46.5	4	16	0.04	57	4	9	0.038
P02081		Hemoglobin fetal subunit beta (Beta-globin, fetal) (Hemoglobin beta chain, fetal) (Hemoglobin gamma chain)	Bos taurus	Bovine contaminant			41.4	5	9	0.067	39.3	3	10	0.027	39.3	5	26	0.118	69	9	39	0.121	25.5	2	3	0.007	52.4	8	51	0.215
P02453	COL1A1	Collagen alpha-1(I) chain (Alpha-1 type I collagen)	Bos taurus	Bovine contaminant							1.3	1	1	0.003					2.4	2	4	0.013					2.4	2	4	0.017
P02453	COL1A1	Collagen alpha-1(I) chain (Alpha-1 type I collagen)	Bos taurus	classical secretion							1.3	1	1	0.003					2.4	2	4	0.013					2.4	2	4	0.017
P02461	COL3A1	Collagen alpha-1(III) chain	Homo sapiens	classical secretion	HPRD_00365																		10.9	7	12	0.03
P02462	COL4A1	Collagen alpha-1(IV) chain [Cleaved into: Arresten]	Homo sapiens	classical secretion	HPRD_00359		4.6	5	5	0.038													3.3	3	3	0.007
P02545	LMNA LMN1	Prelamin-A/C [Cleaved into: Lamin-A/C (70 kDa lamin) (Renal carcinoma antigen NY-REN-32)]	Homo sapiens	others	HPRD_01035		28.8	4	24	0.299	34.3	4	17	0.099	29	15	70	0.317	25.2	15	51	0.156	24.1	2	10	0.068	17.3	7	18	0.075
P02649	APOE	Apolipoprotein E (Apo-E)	Homo sapiens	classical secretion	HPRD_00135	Multiple reaction monitoring					8.3	1	2	0.005	23	5	32	0.147	10.1	2	4	0.012
P02662	CSN1S1	Alpha-S1-casein (allergen Bos d 8) [Cleaved into: Antioxidant peptide]	Bos taurus	bovine contaminant			5.6	1	4	0.03	36	4	6	0.016	12.6	2	4	0.018
P02666	CSN2	Beta-casein [Cleaved into: Casoparan; Antioxidant peptide; Casohypotensin]	Bos taurus	bovine contaminant							15.6	2	5	0.014	21.9	2	2	0.009	8.5	1	1	0.003	8.5	1	3	0.008
P02751	FN1 FN	Fibronectin (FN) (Cold-insoluble globulin) (CIG) [Cleaved into: Anastellin; Ugl-Y1; Ugl-Y2; Ugl-Y3]	Homo sapiens	classical secretion	HPRD_00626	Multiple reaction monitoring	8.4	15	26	0.195	62.9	102	1248	4.289	19.7	31	149	0.683					64.5	59	1249	5.967	41.8	48	270	1.501
P02753	RBP4 PRO2222	Retinol-binding protein 4 (Plasma retinol-binding protein) (PRBP) (RBP) [Cleaved into: Plasma retinol-binding protein(1-182); Plasma retinol-binding protein(1-181); Plasma retinol-binding protein(1-179); Plasma retinol-binding protein(1-176)]	Homo sapiens	classical secretion	HPRD_01580	Multiple reaction monitoring													16.6	2	3	0.009
P02768	ALB GIG20 GIG42 PRO0903 PRO1708 PRO2044 PRO2619 PRO2675 UNQ696/PRO1341	Serum albumin	Homo sapiens	classical secretion	HPRD_00062	Multiple reaction monitoring					23.3	9	55	0.222									13.1	2	7	0.06
P02769	ALB	Serum albumin (BSA) (allergen Bos d 6)	Bos taurus	Bovine contaminant			53	45	510	3.837	57	56	661	1.87	58.5	63	1345	6.135	65.2	97	1957	6.143	47.9	35	465	1.208	69.2	95	1501	6.296
P02771	AFP HPAFP	Alpha-fetoprotein (Alpha-1-fetoprotein) (Alpha-fetoglobulin)	Homo sapiens	classical secretion	HPRD_00074	Multiple reaction monitoring									6.4	1	1	0.007	4.4	1	3	0.031					8.2	2	5	0.067
P02786	TFRC	Transferrin receptor protein 1 (TR) (TfR) (TfR1) (Trfr) (T9) (p90) (CD antigen CD71) [Cleaved into: Transferrin receptor protein 1, serum form (sTfR)]	Homo sapiens	nonclassical secretion	HPRD_01812	Multiple reaction monitoring	4.1	2	3	0.023	15.7	8	44	0.12	11.2	6	15	0.068	17.2	11	30	0.093	26.2	16	101	0.255	20.1	13	38	0.159
P02795	MT2A CES1 MT2	Metallothionein-2 (MT-2) (Metallothionein-2A) (Metallothionein-II) (MT-II)	Homo sapiens	nonclassical secretion	HPRD_08863						31.1	2	3	0.008
P03950	ANG RNASE5	Angiogenin (EC 3.1.27.-) (Ribonuclease 5) (RNase 5)	Homo sapiens	classical secretion	HPRD_00105	Multiple reaction monitoring					13.6	1	8	0.022	13.6	1	4	0.018	13.6	1	1	0.003	13.6	1	16	0.04
P03956	MMP1 CLG	Interstitial collagenase (EC 3.4.24.7) (Fibroblast collagenase) (Matrix metalloproteinase-1) (MMP-1) [Cleaved into: 22 kDa interstitial collagenase; 27 kDa interstitial collagenase]	Homo sapiens	classical secretion	HPRD_00384	Multiple reaction monitoring					17.7	5	11	0.03	19	6	33	0.151	14.5	5	13	0.04
P04004	VTN	Vitronectin (VN) (S-protein) (Serum-spreading factor) (V75) [Cleaved into: Vitronectin V65 subunit; Vitronectin V10 subunit; Somatomedin-B]	Homo sapiens	classical secretion	HPRD_01902	Multiple reaction monitoring																	15.3	5	9	0.016
P04040	CAT	Catalase (EC 1.11.1.6)	Homo sapiens	others	HPRD_00282		4.6	1	1	0.008	7.6	2	5	0.014
P04062	GBA GC GLUC	Glucosylceramidase (EC 3.2.1.45) (Acid beta-glucosidase) (Alglucerase) (Beta-glucocerebrosidase) (Beta-GC) (D-glucosyl-N-acylsphingosine glucohydrolase) (Imiglucerase)	Homo sapiens	nonclassical secretion	HPRD_06973						14.7	3	16	0.043					6.9	1	1	0.003	32.3	8	18	0.044	10.9	1	1	0.004
P04066	FUCA1 Nbla10230	Tissue alpha-L-fucosidase (EC 3.2.1.51) (Alpha-L-fucosidase I) (Alpha-L-fucoside fucohydrolase 1) (Alpha-L-fucosidase 1)	Homo sapiens	classical secretion	HPRD_01974						4.1	1	1	0.003	6.4	2	2	0.009					8.2	2	3	0.008
P04075	ALDOA ALDA	Fructose-bisphosphate aldolase A (EC 4.1.2.13) (Lung cancer antigen NY-LU-1) (Muscle-type aldolase)	Homo sapiens	others	HPRD_00070		56.3	18	235	1.835	68.7	33	374	1.017	64.8	21	141	0.631	71.4	29	534	1.681	64.6	24	319	0.803	71.2	25	187	0.788
P04080	CSTB CST6 STFB	Cystatin-B (CPI-B) (Liver thiol proteinase inhibitor) (Stefin-B)	Homo sapiens	others	HPRD_03091		21.4	1	1	0.008	21.4	1	6	0.016					12.2	1	2	0.006	21.4	1	1	0.003	12.2	1	1	0.004
P04083	ANXA1 ANX1 LPC1	Annexin A1 (Annexin I) (Annexin-1) (Calpactin II) (Calpactin-2) (Chromobindin-9) (Lipocortin I) (Phospholipase A2 inhibitory protein) (p35)	Homo sapiens	nonclassical secretion	HPRD_01060	Multiple reaction monitoring	40.2	15	107	0.805	50.6	16	76	0.206	15.9	3	7	0.032	57.8	23	74	0.229	26	5	19	0.048	20.5	4	7	0.029
P04085	PDGFA PDGF1	Platelet-derived growth factor subunit A (PDGF subunit A) (PDGF-1) (Platelet-derived growth factor A chain) (Platelet-derived growth factor alpha polypeptide)	Homo sapiens	classical secretion							10	2	5	0.014
P04141	CSF2 GMCSF	Granulocyte-macrophage colony-stimulating factor (GM-CSF) (Colony-stimulating factor) (CSF) (Molgramostin) (Sargramostim)	Homo sapiens	classical secretion	HPRD_00734						42.4	3	10	0.027
P04179	SOD2	Superoxide dismutase [Mn], mitochondrial (EC 1.15.1.1)	Homo sapiens	nonclassical secretion	HPRD_00938	Multiple reaction monitoring													35.1	2	2	0.006					32.7	3	6	0.025
P04181	OAT	Ornithine aminotransferase, mitochondrial (EC 2.6.1.13) (Ornithine delta-aminotransferase) (Ornithine--oxo-acid aminotransferase) [Cleaved into: Ornithine aminotransferase, hepatic form; Ornithine aminotransferase, renal form]	Homo sapiens	others															9.6	2	2	0.006
P04183	TK1	Thymidine kinase, cytosolic (EC 2.7.1.21)	Homo sapiens	nonclassical secretion	HPRD_01771										6.4	1	1	0.005	7.7	1	1	0.003
P04264	KRT1 KRTA	Keratin, type II cytoskeletal 1 (67 kDa cytokeratin) (Cytokeratin-1) (CK-1) (Hair alpha protein) (Keratin-1) (K1) (Type-II keratin Kb1)	Homo sapiens	others	HPRD_00763		17.9	6	24	0.18	8.5	2	5	0.014	25.2	10	74	0.363	25.2	10	29	0.095	15.7	5	15	0.038	23.8	10	35	0.15
P04350	TUBB4A TUBB4 TUBB5	Tubulin beta-4A chain (Tubulin 5 beta) (Tubulin beta-4 chain)	Homo sapiens	nonclassical secretion	HPRD_04045						28.8	1	2	0.085	33.8	3	6	0.08	61.3	1	4	0.276	32.9	7	32	0.069	43.9	1	4	0.095
P04406	GAPDH GAPD CDABP0047 OK/SW-cl.12	Glyceraldehyde-3-phosphate dehydrogenase (GAPDH) (EC 1.2.1.12) (Peptidyl-cysteine S-nitrosylase GAPDH) (EC 2.6.99.-)	Homo sapiens	others	HPRD_00713	Multiple reaction monitoring	52.8	20	292	2.172	68.7	46	692	1.86	75.4	33	384	1.747	72.7	38	710	2.199	72.7	37	885	2.219	75.4	34	436	1.813
P04424	ASL	Argininosuccinate lyase (ASAL) (EC 4.3.2.1) (Arginosuccinase)	Homo sapiens	others	HPRD_01948										4.5	1	1	0.005
P04632	CAPNS1 CAPN4 CAPNS	Calpain small subunit 1 (CSS1) (Calcium-activated neutral proteinase small subunit) (CANP small subunit) (Calcium-dependent protease small subunit) (CDPS) (Calcium-dependent protease small subunit 1) (Calpain regulatory subunit)	Homo sapiens	nonclassical secretion	HPRD_00240						12.7	2	3	0.008	7.1	1	2	0.009	16.8	2	2	0.006	26.1	2	3	0.008	12.7	2	3	0.013
P04792	HSPB1 HSP27 HSP28	Heat shock protein beta-1 (HspB1) (28 kDa heat shock protein) (Estrogen-regulated 24 kDa protein) (Heat shock 27 kDa protein) (HSP 27) (Stress-responsive protein 27) (SRP27)	Homo sapiens	nonclassical secretion	HPRD_09076		54.6	6	18	0.136	34.6	3	7	0.019	49.8	4	6	0.027	58	8	30	0.093	18.5	1	5	0.013
P04815		Spleen trypsin inhibitor I (SI-I) [Cleaved into: Spleen trypsin inhibitor II (SI-II); Spleen trypsin inhibitor III (SI-III)]	Bos taurus	bovine contaminant			13	1	1	0.007									30	2	10	0.031
P04844	RPN2	Dolichyl-diphosphooligosaccharide--protein glycosyltransferase subunit 2 (EC 2.4.99.18) (Dolichyl-diphosphooligosaccharide--protein glycosyltransferase 63 kDa subunit) (RIBIIR) (Ribophorin II) (RPN-II) (Ribophorin-2)	Homo sapiens	classical secretion	HPRD_01609																		7.2	2	2	0.005
P05019	IGF1 IBP1	Insulin-like growth factor I (IGF-I) (Mechano growth factor) (MGF) (Somatomedin-C)	Homo sapiens	classical secretion	HPRD_00936	Multiple reaction monitoring																					35.8	3	8	0.034
P05023	ATP1A1	Sodium/potassium-transporting ATPase subunit alpha-1 (Na(+)/K(+) ATPase alpha-1 subunit) (EC 3.6.3.9) (Sodium pump subunit alpha-1)	Homo sapiens	nonclassical secretion	HPRD_01662																						7.7	5	9	0.037
P05060	CHGB SCG1	Secretogranin-1 (Chromogranin-B) (CgB) (Secretogranin I) (SgI) [Cleaved into: PE-11; GAWK peptide; CCB peptide]	Homo sapiens	classical secretion	HPRD_07512						35.3	24	74	0.201					2.7	1	1	0.003					40.9	24	53	0.223
P05067	APP A4 AD1	Amyloid beta A4 protein (ABPP) (APPI) (APP) (Alzheimer disease amyloid protein) (Cerebral vascular amyloid peptide) (CVAP) (PreA4) (Protease nexin-II) (PN-II) [Cleaved into: N-APP; Soluble APP-alpha (S-APP-alpha); Soluble APP-beta (S-APP-beta); C99; Beta-amyloid protein 42 (Beta-APP42); Beta-amyloid protein 40 (Beta-APP40); C83; P3(42); P3(40); C80; Gamma-secretase C-terminal fragment 59 (Amyloid…	Homo sapiens	classical secretion	HPRD_00100		17	9	28	0.209	35.6	23	180	0.48	38.6	29	115	0.518	13.4	8	15	0.046	28.7	22	250	0.618	24.5	15	48	0.199
P05091	ALDH2 ALDM	Aldehyde dehydrogenase, mitochondrial (EC 1.2.1.3) (ALDH class 2) (ALDH-E2) (ALDHI)	Homo sapiens	nonclassical secretion	HPRD_00003		3.2	1	3	0.023																	6.8	2	4	0.017
P05120	SERPINB2 PAI2 PLANH2	Plasminogen activator inhibitor 2 (PAI-2) (Monocyte Arg-serpin) (Placental plasminogen activator inhibitor) (Serpin B2) (Urokinase inhibitor)	Homo sapiens	nonclassical secretion	HPRD_01420														7.2	2	3	0.009	22.7	5	18	0.045
P05121	SERPINE1 PAI1 PLANH1	Plasminogen activator inhibitor 1 (PAI) (PAI-1) (Endothelial plasminogen activator inhibitor) (Serpin E1)	Homo sapiens	classical secretion	HPRD_01418		35.1	27	207	1.561	27.9	6	32	0.087	20.6	8	19	0.087					11.2	1	1	0.003
P05156	CFI IF	Complement factor I (EC 3.4.21.45) (C3B/C4B inactivator) [Cleaved into: Complement factor I heavy chain; Complement factor I light chain]	Homo sapiens	classical secretion	HPRD_01955						6	2	2	0.005
P05161	ISG15 G1P2 UCRP	Ubiquitin-like protein ISG15 (Interferon-induced 15 kDa protein) (Interferon-induced 17 kDa protein) (IP17) (Ubiquitin cross-reactive protein) (hUCRP)	Homo sapiens	nonclassical secretion	HPRD_00958						26.1	1	3	0.008					20	1	3	0.009
P05187	ALPP PLAP	Alkaline phosphatase, placental type (EC 3.1.3.1) (Alkaline phosphatase Regan isozyme) (Placental alkaline phosphatase 1) (PLAP-1)	Homo sapiens	classical secretion	HPRD_01379						3.2	1	1	0.003
P05198	EIF2S1 EIF2A	Eukaryotic translation initiation factor 2 subunit 1 (Eukaryotic translation initiation factor 2 subunit alpha) (eIF-2-alpha) (eIF-2A) (eIF-2alpha)	Homo sapiens	others	HPRD_04881		14.3	3	7	0.053	17.5	3	4	0.011	16.2	3	3	0.014	37.5	8	38	0.118	21.6	3	5	0.013	25.4	6	21	0.088
P05204	HMGN2 HMG17	Non-histone chromosomal protein HMG-17 (High mobility group nucleosome-binding domain-containing protein 2)	Homo sapiens	nonclassical secretion	HPRD_01230		27.8	1	1	0.008
P05231	IL6 IFNB2	Interleukin-6 (IL-6) (B-cell stimulatory factor 2) (BSF-2) (CTL differentiation factor) (CDF) (Hybridoma growth factor) (Interferon beta-2) (IFN-beta-2)	Homo sapiens	classical secretion	HPRD_00970	Multiple reaction monitoring																	38.6	7	26	0.065
P05362	ICAM1	Intercellular adhesion molecule 1 (ICAM-1) (Major group rhinovirus receptor) (CD antigen CD54)	Homo sapiens	classical secretion	HPRD_00996	Multiple reaction monitoring									2.6	1	5	0.023	15.4	7	20	0.062
P05386	RPLP1 RRP1	60S acidic ribosomal protein P1	Homo sapiens	others	HPRD_01611		66.7	3	16	0.124	67.5	5	29	0.08	67.5	3	20	0.094	66.7	6	25	0.081	67.5	7	48	0.113	28.9	1	14	0.063
P05387	RPLP2 D11S2243E RPP2	60S acidic ribosomal protein P2 (Renal carcinoma antigen NY-REN-44)	Homo sapiens	others	HPRD_01612		71.3	7	10	0.079	78.3	7	39	0.11	63.5	4	16	0.078	88.7	10	57	0.183	77.4	6	30	0.076	87.8	6	14	0.063
P05388	RPLP0	60S acidic ribosomal protein P0 (60S ribosomal protein L10E)	Homo sapiens	others	HPRD_01610		22.4	3	3	0.023	22.4	3	16	0.044	22.4	2	3	0.014	43.5	8	34	0.105	32.5	5	25	0.063	20	3	7	0.029
P05452	CLEC3B TNA	Tetranectin (TN) (C-type lectin domain family 3 member B) (Plasminogen kringle 4-binding protein)	Homo sapiens	classical secretion	HPRD_01759	Multiple reaction monitoring									13.1	1	1	0.005
P05455	SSB	Lupus La protein (La autoantigen) (La ribonucleoprotein) (Sjoegren syndrome type B antigen) (SS-B)	Homo sapiens	others			9.1	2	2	0.015	25.2	5	11	0.03					40.4	13	32	0.099	18.8	4	11	0.028	29.1	8	20	0.083
P05534	HLA-A HLAA	HLA class I histocompatibility antigen, A-24 alpha chain (Aw-24) (HLA class I histocompatibility antigen, A-9 alpha chain) (MHC class I antigen A*24)	Homo sapiens	classical secretion											23.8	7	18	0.076					31.8	10	39	0.096
P05543	SERPINA7 TBG	Thyroxine-binding globulin (Serpin A7) (T4-binding globulin)	Homo sapiens	classical secretion	HPRD_02438	Multiple reaction monitoring	2.4	1	1	0.008									5.8	2	2	0.006
P05556	ITGB1 FNRB MDF2 MSK12	Integrin beta-1 (Fibronectin receptor subunit beta) (Glycoprotein IIa) (GPIIA) (VLA-4 subunit beta) (CD antigen CD29)	Homo sapiens	classical secretion	HPRD_00628						13.9	5	26	0.07	16	9	65	0.299
P05783	KRT18 CYK18 PIG46	Keratin, type I cytoskeletal 18 (Cell proliferation-inducing gene 46 protein) (Cytokeratin-18) (CK-18) (Keratin-18) (K18)	Homo sapiens	nonclassical secretion	HPRD_01020		33	13	31	0.235	30	12	34	0.093	11.2	4	6	0.028	45.1	20	76	0.236	19.3	4	9	0.023	25.1	9	21	0.093
P05787	KRT8 CYK8	Keratin, type II cytoskeletal 8 (Cytokeratin-8) (CK-8) (Keratin-8) (K8) (Type-II keratin Kb8)	Homo sapiens	others	HPRD_01015	Multiple reaction monitoring	8.9	3	3	0.023	20.9	7	14	0.038	9.1	4	9	0.041	23.8	12	25	0.078	5	2	3	0.007	18.4	8	11	0.046
P05997	COL5A2	Collagen alpha-2(V) chain	Homo sapiens	classical secretion	HPRD_00366		6.5	9	21	0.159	17.6	30	169	0.459					4.9	6	9	0.028	56.9	102	1539	3.883
P06132	UROD	Uroporphyrinogen decarboxylase (UPD) (URO-D) (EC 4.1.1.37)	Homo sapiens	nonclassical secretion	HPRD_01441						13.4	3	9	0.024	7	1	1	0.004	17.2	3	5	0.016					35.4	8	12	0.05
P06276	BCHE CHE1	Cholinesterase (EC 3.1.1.8) (Acylcholine acylhydrolase) (Butyrylcholine esterase) (Choline esterase II) (Pseudocholinesterase)	Homo sapiens	classical secretion	HPRD_01519	Multiple reaction monitoring					15.3	4	9	0.025									7.1	2	12	0.031
P06280	GLA	Alpha-galactosidase A (EC 3.2.1.22) (Alpha-D-galactosidase A) (Alpha-D-galactoside galactohydrolase) (Melibiase) (Agalsidase)	Homo sapiens	classical secretion	HPRD_02357		8.2	2	5	0.038	21.4	5	14	0.038	14.7	4	9	0.041	17	6	8	0.025	35	12	99	0.25	7.9	2	2	0.008
P06396	GSN	Gelsolin (AGEL) (Actin-depolymerizing factor) (ADF) (Brevin)	Homo sapiens	classical secretion	HPRD_00674	Multiple reaction monitoring					42.8	17	65	0.18	41.7	31	152	0.769	6.3	1	1	0.009	8.3	3	4	0.01
P06454	PTMA TMSA	Prothymosin alpha [Cleaved into: Prothymosin alpha, N-terminally processed; Thymosin alpha-1]	Homo sapiens	others	HPRD_01778						38.2	2	2	0.005					62.7	10	26	0.08	38.2	2	5	0.013	62.7	8	10	0.042
P06493	CDK1 CDC2 CDC28A CDKN1 P34CDC2	Cyclin-dependent kinase 1 (CDK1) (EC 2.7.11.22) (EC 2.7.11.23) (Cell division control protein 2 homolog) (Cell division protein kinase 1) (p34 protein kinase)	Homo sapiens	others	HPRD_00302						10.4	2	2	0.005
P06576	ATP5B ATPMB ATPSB	ATP synthase subunit beta, mitochondrial (EC 3.6.3.14)	Homo sapiens	nonclassical secretion	HPRD_00044		10	4	4	0.03	21.2	5	9	0.025	6.4	2	2	0.009	55.6	22	59	0.184	7.2	2	5	0.013	19.8	8	16	0.067
P06642	HBE2	Hemoglobin subunit epsilon-2 (Epsilon-2-globin) (Hemoglobin epsilon-2 chain)	Bos taurus	bovine contaminant			8.2	1	1	0.008									14.3	1	2	0.006
P06703	S100A6 CACY	Protein S100-A6 (Calcyclin) (Growth factor-inducible protein 2A9) (MLN 4) (Prolactin receptor-associated protein) (PRA) (S100 calcium-binding protein A6)	Homo sapiens	nonclassical secretion	HPRD_00237		15.6	1	6	0.046
P06733	ENO1 ENO1L1 MBPB1 MPB1	Alpha-enolase (EC 4.2.1.11) (2-phospho-D-glycerate hydro-lyase) (C-myc promoter-binding protein) (Enolase 1) (MBP-1) (MPB-1) (Non-neural enolase) (NNE) (Phosphopyruvate hydratase) (Plasminogen-binding protein)	Homo sapiens	nonclassical secretion	HPRD_01400		57.1	32	239	2.263	60.8	28	311	1.03	62.4	27	475	2.497	66.4	43	526	1.974	61.3	38	524	1.315	62.7	31	390	2.245
P06737	PYGL	Glycogen phosphorylase, liver form (EC 2.4.1.1)	Homo sapiens	others	HPRD_01987						9.8	5	10	0.027					30.5	15	27	0.085					7.5	3	3	0.012
P06744	GPI	Glucose-6-phosphate isomerase (GPI) (EC 5.3.1.9) (Autocrine motility factor) (AMF) (Neuroleukin) (NLK) (Phosphoglucose isomerase) (PGI) (Phosphohexose isomerase) (PHI) (Sperm antigen 36) (SA-36)	Homo sapiens	others	HPRD_01394		30.8	16	68	0.514	49.6	29	179	0.486	45.5	19	107	0.49	42.5	21	90	0.28	41.2	23	191	0.481	43.9	17	92	0.387
P06748	NPM1 NPM	Nucleophosmin (NPM) (Nucleolar phosphoprotein B23) (Nucleolar protein NO38) (Numatrin)	Homo sapiens	nonclassical secretion	HPRD_01246		44.2	10	60	0.453	44.8	14	127	0.346	43.5	18	258	1.181	54.8	19	169	0.527	49.3	22	240	0.606	47.6	14	98	0.412
P06865	HEXA	Beta-hexosaminidase subunit alpha (EC 3.2.1.52) (Beta-N-acetylhexosaminidase subunit alpha) (Hexosaminidase subunit A) (N-acetyl-beta-glucosaminidase subunit alpha)	Homo sapiens	classical secretion	HPRD_06040		8.9	3	3	0.023	13.8	5	20	0.054	20	7	9	0.041	8.9	3	4	0.012	19.7	6	26	0.066	7.8	4	6	0.025
P06868	PLG	Plasminogen (EC 3.4.21.7) [Cleaved into: Plasmin heavy chain A; Activation peptide; Plasmin heavy chain A, short form; Plasmin light chain B]	Bos taurus	Bovine contaminant			3.4	3	4	0.03	38.4	5	11	0.096	29.8	3	3	0.171	36.3	4	16	0.107	28.3	14	46	0.068	4.9	2	4	0.021
P07093	SERPINE2 PI7 PN1	Glia-derived nexin (GDN) (Peptidase inhibitor 7) (PI-7) (Protease nexin 1) (PN-1) (Protease nexin I) (Serpin E2)	Homo sapiens	classical secretion	HPRD_01510		11.1	3	3	0.022	50.8	25	367	0.986	15.2	2	3	0.014					45	22	241	0.602
P07099	EPHX1 EPHX EPOX	Epoxide hydrolase 1 (EC 3.3.2.9) (Epoxide hydratase) (Microsomal epoxide hydrolase)	Homo sapiens	classical secretion																			4.4	1	1	0.003
P07108	DBI	Acyl-CoA-binding protein (ACBP) (Diazepam-binding inhibitor) (DBI) (Endozepine) (EP)	Homo sapiens	nonclassical secretion	HPRD_08832						60.9	4	17	0.046	18.4	1	3	0.014	18.4	1	4	0.012	23	1	2	0.005	23	2	3	0.012
P07195	LDHB	L-lactate dehydrogenase B chain (LDH-B) (EC 1.1.1.27) (LDH heart subunit) (LDH-H) (Renal carcinoma antigen NY-REN-46)	Homo sapiens	nonclassical secretion	HPRD_01026	Multiple reaction monitoring	30.5	9	30	0.226	44.3	18	266	0.718	30.2	11	71	0.324	45.2	21	145	0.446	27.5	13	52	0.13	22.5	6	32	0.134
P07205	PGK2 PGKB	Phosphoglycerate kinase 2 (EC 2.7.2.3) (Phosphoglycerate kinase, testis specific)	Homo sapiens	others	HPRD_01393														18	2	4	0.102					15.3	1	5	0.08
P07225	PROS1 PROS	Vitamin K-dependent protein S	Homo sapiens	classical secretion	HPRD_01473	Multiple reaction monitoring					2.5	1	1	0.003	7.4	3	5	0.023					9.8	3	6	0.015
P07237	P4HB ERBA2L PDI PDIA1 PO4DB	Protein disulfide-isomerase (PDI) (EC 5.3.4.1) (Cellular thyroid hormone-binding protein) (Prolyl 4-hydroxylase subunit beta) (p55)	Homo sapiens	classical secretion	HPRD_07181		32.1	8	15	0.113	38.2	10	31	0.084	18.9	8	24	0.11	30.1	14	28	0.087	46.5	16	70	0.176	30.7	15	30	0.125
P07311	ACYP1 ACYPE	Acylphosphatase-1 (EC 3.6.1.7) (Acylphosphatase, erythrocyte isozyme) (Acylphosphatase, organ-common type isozyme) (Acylphosphate phosphohydrolase 1)	Homo sapiens	others	HPRD_02928														35.4	3	4	0.013
P07339	CTSD CPSD	Cathepsin D (EC 3.4.23.5) [Cleaved into: Cathepsin D light chain; Cathepsin D heavy chain]	Homo sapiens	classical secretion	HPRD_00291	Multiple reaction monitoring	34.2	12	45	0.34	37.9	17	91	0.248	36.4	11	30	0.138	33.5	12	36	0.112	46.1	24	155	0.39	21.4	6	12	0.051
P07355	ANXA2 ANX2 ANX2L4 CAL1H LPC2D	Annexin A2 (Annexin II) (Annexin-2) (Calpactin I heavy chain) (Calpactin-1 heavy chain) (Chromobindin-8) (Lipocortin II) (Placental anticoagulant protein IV) (PAP-IV) (Protein I) (p36)	Homo sapiens	nonclassical secretion	HPRD_01061		41.6	21	136	1.02	56.9	24	140	0.38	27.7	6	26	0.119	57.2	25	94	0.292	51.6	11	46	0.116	51.6	22	51	0.214
P07384	CAPN1 CANPL1 PIG30	Calpain-1 catalytic subunit (EC 3.4.22.52) (Calcium-activated neutral proteinase 1) (CANP 1) (Calpain mu-type) (Calpain-1 large subunit) (Cell proliferation-inducing gene 30 protein) (Micromolar-calpain) (muCANP)	Homo sapiens	nonclassical secretion	HPRD_00253						2.7	1	2	0.005	1.8	1	1	0.005
P07437	TUBB TUBB5 OK/SW-cl.56	Tubulin beta chain (Tubulin beta-5 chain)	Homo sapiens	others	HPRD_01852										48.4	8	16	0.124									49.1	4	13	0.149
P07589	FN1	Fibronectin (FN) [Cleaved into: Anastellin]	Bos taurus	Bovine contaminant							31.6	9	38	1.042					1.2	2	3	0.009	30.8	10	125	1.955	18.9	4	6	0.403
P07602	PSAP GLBA SAP1	Prosaposin (Proactivator polypeptide) [Cleaved into: Saposin-A (Protein A); Saposin-B-Val; Saposin-B (Cerebroside sulfate activator) (CSAct) (Dispersin) (Sphingolipid activator protein 1) (SAP-1) (Sulfatide/GM1 activator); Saposin-C (A1 activator) (Co-beta-glucosidase) (Glucosylceramidase activator) (Sphingolipid activator protein 2) (SAP-2); Saposin-D (Component C) (Protein C)]	Homo sapiens	classical secretion	HPRD_01460		27.8	13	57	0.43	28.4	12	23	0.061	28.9	8	39	0.178	37	13	69	0.214	42	30	128	0.316	27.3	10	24	0.1
P07686	HEXB HCC7	Beta-hexosaminidase subunit beta (EC 3.2.1.52) (Beta-N-acetylhexosaminidase subunit beta) (Hexosaminidase subunit B) (Cervical cancer proto-oncogene 7 protein) (HCC-7) (N-acetyl-beta-glucosaminidase subunit beta) [Cleaved into: Beta-hexosaminidase subunit beta chain B; Beta-hexosaminidase subunit beta chain A]	Homo sapiens	nonclassical secretion	HPRD_06043		13	4	8	0.061	47.7	9	20	0.054	21	11	39	0.179	24.8	5	8	0.025	39.6	8	20	0.05	12.7	2	4	0.017
P07711	CTSL CTSL1	Cathepsin L1 (EC 3.4.22.15) (Cathepsin L) (Major excreted protein) (MEP) [Cleaved into: Cathepsin L1 heavy chain; Cathepsin L1 light chain]	Homo sapiens	classical secretion	HPRD_00293		19.2	7	20	0.151	23.7	4	20	0.054	22.2	5	19	0.087	21.9	5	17	0.052	66.4	29	1137	2.868	11.1	2	3	0.012
P07737	PFN1	Profilin-1 (Epididymis tissue protein Li 184a) (Profilin I)	Homo sapiens	others	HPRD_01452		63.6	13	161	1.213	65.7	14	78	0.21	63.6	10	173	0.79	79.3	17	383	1.19	42.9	6	36	0.09	59.3	9	85	0.355
P07741	APRT	Adenine phosphoribosyltransferase (APRT) (EC 2.4.2.7)	Homo sapiens	others	HPRD_00029														7.2	1	3	0.009					26.7	3	3	0.013
P07814	EPRS GLNS PARS QARS QPRS PIG32	Bifunctional glutamate/proline--tRNA ligase (Bifunctional aminoacyl-tRNA synthetase) (Cell proliferation-inducing gene 32 protein) (Glutamatyl-prolyl-tRNA synthetase) [Includes: Glutamate--tRNA ligase (EC 6.1.1.17) (Glutamyl-tRNA synthetase) (GluRS); Proline--tRNA ligase (EC 6.1.1.15) (Prolyl-tRNA synthetase)]	Homo sapiens	others	HPRD_00703						3.8	3	4	0.011	6.6	5	8	0.036	8.1	6	6	0.018	8	6	9	0.023	4.1	4	7	0.03
P07858	CTSB CPSB	Cathepsin B (EC 3.4.22.1) (APP secretase) (APPS) (Cathepsin B1) [Cleaved into: Cathepsin B light chain; Cathepsin B heavy chain]	Homo sapiens	classical secretion	HPRD_00287		39.5	9	35	0.262	23.3	3	10	0.027	26	4	12	0.055	11.8	3	5	0.016	47.6	11	68	0.171	19.2	3	5	0.021
P07900	HSP90AA1 HSP90A HSPC1 HSPCA	Heat shock protein HSP 90-alpha (Heat shock 86 kDa) (HSP 86) (HSP86) (Lipopolysaccharide-associated protein 2) (LAP-2) (LPS-associated protein 2) (Renal carcinoma antigen NY-REN-38)	Homo sapiens	others	HPRD_00777	Multiple reaction monitoring	27.9	10	26	0.226	46.3	35	226	0.706	41.7	29	231	1.153	43.4	34	135	0.542	38.4	25	377	0.957	36.1	25	123	0.542
P07910	HNRNPC HNRPC	Heterogeneous nuclear ribonucleoproteins C1/C2 (hnRNP C1/C2)	Homo sapiens	others	HPRD_01243						20.3	3	4	0.011													21.1	5	27	0.112
P07919	UQCRH	Cytochrome b-c1 complex subunit 6, mitochondrial (Complex III subunit 6) (Complex III subunit VIII) (Cytochrome c1 non-heme 11 kDa protein) (Mitochondrial hinge protein) (Ubiquinol-cytochrome c reductase complex 11 kDa protein)	Homo sapiens	nonclassical secretion	HPRD_15629						19.8	1	1	0.003					19.8	1	1	0.003	19.8	1	1	0.003
P07942	LAMB1	Laminin subunit beta-1 (Laminin B1 chain) (Laminin-1 subunit beta) (Laminin-10 subunit beta) (Laminin-12 subunit beta) (Laminin-2 subunit beta) (Laminin-6 subunit beta) (Laminin-8 subunit beta)	Homo sapiens	classical secretion	HPRD_01029	Multiple reaction monitoring	19.1	21	36	0.271	47.1	63	285	0.772	21.8	25	60	0.275	12.3	13	18	0.056	50.3	77	362	0.912	2.4	2	2	0.008
P07954	FH	Fumarate hydratase, mitochondrial (Fumarase) (EC 4.2.1.2)	Homo sapiens	nonclassical secretion	HPRD_00652						28.6	8	19	0.052	27.6	6	9	0.041	36.9	10	24	0.075	32.7	9	21	0.053	42.5	11	37	0.156
P07996	THBS1 TSP TSP1	Thrombospondin-1	Homo sapiens	classical secretion	HPRD_01765	Multiple reaction monitoring	15.6	11	29	0.217	42.1	43	162	0.438	23.1	19	89	0.404	29	24	73	0.226	5.6	2	2	0.005	45.2	24	106	0.914
P07998	RNASE1 RIB1 RNS1	Ribonuclease pancreatic (EC 3.1.27.5) (HP-RNase) (RIB-1) (RNase UpI-1) (Ribonuclease 1) (RNase 1) (Ribonuclease A) (RNase A)	Homo sapiens	classical secretion	HPRD_01591																						28.2	2	3	0.013
P08133	ANXA6 ANX6	Annexin A6 (67 kDa calelectrin) (Annexin VI) (Annexin-6) (Calphobindin-II) (CPB-II) (Chromobindin-20) (Lipocortin VI) (Protein III) (p68) (p70)	Homo sapiens	others	HPRD_00231														13.7	6	11	0.034
P08173	CHRM4	Muscarinic acetylcholine receptor M4	Homo sapiens	nonclassical secretion	HPRD_00330						7.1	1	1	0.003
P08174	CD55 CR DAF	Complement decay-accelerating factor (CD antigen CD55)	Homo sapiens	classical secretion	HPRD_00500										6	1	1	0.005					19.8	3	6	0.015
P08195	SLC3A2 MDU1	4F2 cell-surface antigen heavy chain (4F2hc) (4F2 heavy chain antigen) (Lymphocyte activation antigen 4F2 large subunit) (Solute carrier family 3 member 2) (CD antigen CD98)	Homo sapiens	nonclassical secretion	HPRD_01148	Multiple reaction monitoring	21.7	6	11	0.083	11.9	3	5	0.014	11.9	4	7	0.032	15.3	6	13	0.04	11.9	3	28	0.07	26.2	10	28	0.117
P08218	CELA2B ELA2B	Chymotrypsin-like elastase family member 2B (EC 3.4.21.71) (Elastase-2B)	Homo sapiens	classical secretion	HPRD_06496						13.4	1	1	0.003
P08237	PFKM PFKX	ATP-dependent 6-phosphofructokinase, muscle type (ATP-PFK) (PFK-M) (EC 2.7.1.11) (6-phosphofructokinase type A) (Phosphofructo-1-kinase isozyme A) (PFK-A) (Phosphohexokinase)	Homo sapiens	others	HPRD_01988																		2.9	1	1	0.003
P08238	HSP90AB1 HSP90B HSPC2 HSPCB	Heat shock protein HSP 90-beta (HSP 90) (Heat shock 84 kDa) (HSP 84) (HSP84)	Homo sapiens	others	HPRD_06763		25.8	7	16	0.166	41	22	154	0.511	32.5	17	76	0.421	46.7	31	208	0.696	35.6	20	200	0.532	29	17	56	0.313
P08243	ASNS TS11	Asparagine synthetase [glutamine-hydrolyzing] (EC 6.3.5.4) (Cell cycle control protein TS11) (Glutamine-dependent asparagine synthetase)	Homo sapiens	others	HPRD_00153										8.2	2	3	0.014					8.2	2	8	0.02
P08253	MMP2 CLG4A	72 kDa type IV collagenase (EC 3.4.24.24) (72 kDa gelatinase) (Gelatinase A) (Matrix metalloproteinase-2) (MMP-2) (TBE-1) [Cleaved into: PEX]	Homo sapiens	classical secretion	HPRD_00386		3.3	1	1	0.008	46.2	24	147	0.398	23	10	23	0.105									36.5	12	21	0.088
P08294	SOD3	Extracellular superoxide dismutase [Cu-Zn] (EC-SOD) (EC 1.15.1.1)	Homo sapiens	classical secretion	HPRD_01708						41.2	5	13	0.035
P08397	HMBS PBGD UPS	Porphobilinogen deaminase (PBG-D) (EC 2.5.1.61) (Hydroxymethylbilane synthase) (HMBS) (Pre-uroporphyrinogen synthase)	Homo sapiens	others	HPRD_01440						6.1	1	5	0.014					9.4	2	3	0.009					12.4	2	3	0.013
P08473	MME EPN	Neprilysin (EC 3.4.24.11) (Atriopeptidase) (Common acute lymphocytic leukemia antigen) (CALLA) (Enkephalinase) (Neutral endopeptidase 24.11) (NEP) (Neutral endopeptidase) (Skin fibroblast elastase) (SFE) (CD antigen CD10)	Homo sapiens	nonclassical secretion	HPRD_00392														1.3	1	3	0.009
P08476	INHBA	Inhibin beta A chain (Activin beta-A chain) (Erythroid differentiation protein) (EDF)	Homo sapiens	classical secretion	HPRD_00929						14.1	5	11	0.03
P08571	CD14	Monocyte differentiation antigen CD14 (Myeloid cell-specific leucine-rich glycoprotein) (CD antigen CD14) [Cleaved into: Monocyte differentiation antigen CD14, urinary form; Monocyte differentiation antigen CD14, membrane-bound form]	Homo sapiens	classical secretion	HPRD_01151	Multiple reaction monitoring					8.5	1	1	0.003					8.5	1	2	0.006	23.7	5	12	0.03
P08572	COL4A2	Collagen alpha-2(IV) chain [Cleaved into: Canstatin]	Homo sapiens	classical secretion	HPRD_00355		15.2	25	68	0.513													7.1	8	26	0.065
P08581	MET	Hepatocyte growth factor receptor (HGF receptor) (EC 2.7.10.1) (HGF/SF receptor) (Proto-oncogene c-Met) (Scatter factor receptor) (SF receptor) (Tyrosine-protein kinase Met)	Homo sapiens	classical secretion	HPRD_01280		2.7	2	2	0.015	18.3	13	60	0.163	9	5	10	0.046					12.7	9	30	0.076
P08582	MFI2 MAP97	Melanotransferrin (Melanoma-associated antigen p97) (CD antigen CD228)	Homo sapiens	classical secretion	HPRD_01122						3	1	1	0.003	15.4	6	10	0.046					3	1	3	0.008
P08603	CFH HF HF1 HF2	Complement factor H (H factor 1)	Homo sapiens	classical secretion	HPRD_00601	Multiple reaction monitoring					37.8	16	45	0.166									38.4	16	80	0.236
P08621	SNRNP70 RNPU1Z RPU1 SNRP70 U1AP1	U1 small nuclear ribonucleoprotein 70 kDa (U1 snRNP 70 kDa) (U1-70K) (snRNP70)	Homo sapiens	others	HPRD_01617														2.3	1	2	0.006
P08670	VIM	Vimentin	Homo sapiens	nonclassical secretion	HPRD_01899		21	7	23	0.17	52.6	32	188	0.502	53.4	27	224	1.013	65.7	38	131	0.402	19	6	9	0.023	17.4	6	11	0.046
P08708	RPS17	40S ribosomal protein S17	Homo sapiens	nonclassical secretion	HPRD_01600														25.2	3	10	0.031	16.3	1	3	0.008	16.3	1	1	0.004
P08727	KRT19	Keratin, type I cytoskeletal 19 (Cytokeratin-19) (CK-19) (Keratin-19) (K19)	Homo sapiens	nonclassical secretion	HPRD_01007																		4.2	1	3	0.008	22.5	6	10	0.046
P08729	KRT7 SCL	Keratin, type II cytoskeletal 7 (Cytokeratin-7) (CK-7) (Keratin-7) (K7) (Sarcolectin) (Type-II keratin Kb7)	Homo sapiens	others	HPRD_01014						4.3	1	2	0.005
P08758	ANXA5 ANX5 ENX2 PP4	Annexin A5 (Anchorin CII) (Annexin V) (Annexin-5) (Calphobindin I) (CBP-I) (Endonexin II) (Lipocortin V) (Placental anticoagulant protein 4) (PP4) (Placental anticoagulant protein I) (PAP-I) (Thromboplastin inhibitor) (Vascular anticoagulant-alpha) (VAC-alpha)	Homo sapiens	nonclassical secretion	HPRD_00568		5.5	1	1	0.008	20.4	3	5	0.013					36.2	13	32	0.098					16.2	4	6	0.025
P08779	KRT16 KRT16A	Keratin, type I cytoskeletal 16 (Cytokeratin-16) (CK-16) (Keratin-16) (K16)	Homo sapiens	others	HPRD_01018		2.3	1	1	0.007					9.5	2	2	0.009	2.3	1	3	0.009
P08833	IGFBP1 IBP1	Insulin-like growth factor-binding protein 1 (IBP-1) (IGF-binding protein 1) (IGFBP-1) (Placental protein 12) (PP12)	Homo sapiens	classical secretion	HPRD_00897	Multiple reaction monitoring	25	6	16	0.121
P08865	RPSA LAMBR LAMR1	40S ribosomal protein SA (37 kDa laminin receptor precursor) (37LRP) (37/67 kDa laminin receptor) (LRP/LR) (67 kDa laminin receptor) (67LR) (Colon carcinoma laminin-binding protein) (Laminin receptor 1) (LamR) (Laminin-binding protein precursor p40) (LBP/p40) (Multidrug resistance-associated protein MGr1-Ag) (NEM/1CHD4)	Homo sapiens	nonclassical secretion	HPRD_01038		5.7	1	2	0.015	18.9	2	7	0.019					58.7	14	66	0.204	18.9	2	3	0.008	40.5	7	22	0.092
P08887	IL6R	Interleukin-6 receptor subunit alpha (IL-6 receptor subunit alpha) (IL-6R subunit alpha) (IL-6R-alpha) (IL-6RA) (IL-6R 1) (Membrane glycoprotein 80) (gp80) (CD antigen CD126)	Homo sapiens	classical secretion	HPRD_01000																		3.4	1	1	0.003
P08949	NMB	Neuromedin-B [Cleaved into: Neuromedin-B-32; Neuromedin-B]	Homo sapiens	classical secretion	HPRD_01210														11.6	1	1	0.003
P08962	CD63 MLA1 TSPAN30	CD63 antigen (Granulophysin) (Lysosomal-associated membrane protein 3) (LAMP-3) (Melanoma-associated antigen ME491) (OMA81H) (Ocular melanoma-associated antigen) (Tetraspanin-30) (Tspan-30) (CD antigen CD63)	Homo sapiens	nonclassical secretion	HPRD_01121						9.3	1	1	0.003	9.3	2	2	0.009					9.3	1	1	0.002
P09012	SNRPA	U1 small nuclear ribonucleoprotein A (U1 snRNP A) (U1-A) (U1A)	Homo sapiens	nonclassical secretion	HPRD_01658		14.3	1	1	0.008	14.3	1	1	0.003					13.1	2	5	0.015
P09104	ENO2	Gamma-enolase (EC 4.2.1.11) (2-phospho-D-glycerate hydro-lyase) (Enolase 2) (Neural enolase) (Neuron-specific enolase) (NSE)	Homo sapiens	nonclassical secretion	HPRD_00573		22.5	2	5	0.5	35.9	5	14	0.24	25.6	2	5	0.349	34	4	14	0.335					39.4	6	15	0.67
P09211	GSTP1 FAEES3 GST3	Glutathione S-transferase P (EC 2.5.1.18) (GST class-pi) (GSTP1-1)	Homo sapiens	nonclassical secretion	HPRD_00614		40.5	8	49	0.372	65.7	14	106	0.288	49	6	28	0.128	71	25	298	0.928	51.9	9	72	0.182	71	28	204	0.859
P09234	SNRPC	U1 small nuclear ribonucleoprotein C (U1 snRNP C) (U1-C) (U1C)	Homo sapiens	others	HPRD_04630														11.3	1	1	0.003
P09341	CXCL1 GRO GRO1 GROA MGSA SCYB1	Growth-regulated alpha protein (C-X-C motif chemokine 1) (GRO-alpha(1-73)) (Melanoma growth stimulatory activity) (MGSA) (Neutrophil-activating protein 3) (NAP-3) [Cleaved into: GRO-alpha(4-73); GRO-alpha(5-73); GRO-alpha(6-73)]	Homo sapiens	classical secretion	HPRD_01119	Multiple reaction monitoring	27.1	3	27	0.109									37.4	5	15	0.035	29	3	23	0.696
P09382	LGALS1	Galectin-1 (Gal-1) (14 kDa laminin-binding protein) (HLBP14) (14 kDa lectin) (Beta-galactoside-binding lectin L-14-I) (Galaptin) (HBL) (HPL) (Lactose-binding lectin 1) (Lectin galactoside-binding soluble 1) (Putative MAPK-activating protein PM12) (S-Lac lectin 1)	Homo sapiens	others	HPRD_01040		31.9	3	13	0.099	70.4	7	38	0.103	52.6	11	85	0.39	37.8	6	42	0.13	39.3	4	5	0.012	20.7	3	7	0.029
P09417	QDPR DHPR SDR33C1	Dihydropteridine reductase (EC 1.5.1.34) (HDHPR) (Quinoid dihydropteridine reductase) (Short chain dehydrogenase/reductase family 33C member 1)	Homo sapiens	others	HPRD_02025		8	1	2	0.015	8	1	4	0.011					18.9	3	5	0.016
P09429	HMGB1 HMG1	High mobility group protein B1 (High mobility group protein 1) (HMG-1)	Homo sapiens	others	HPRD_01228		35.8	7	10	0.078	39.1	10	87	0.239					43.3	9	48	0.162	30.2	7	18	0.045	42.8	10	27	0.119
P09455	RBP1 CRBP1	Retinol-binding protein 1 (Cellular retinol-binding protein) (CRBP) (Cellular retinol-binding protein I) (CRBP-I)	Homo sapiens	others	HPRD_07036																						80	22	145	0.44
P09466	PAEP	Glycodelin (GD) (Placental protein 14) (PP14) (Pregnancy-associated endometrial alpha-2 globulin) (PAEG) (PEG) (Progestagen-associated endometrial protein) (Progesterone-associated endometrial protein)	Homo sapiens	classical secretion	HPRD_01411						15.2	1	1	0.003
P09486	SPARC ON	SPARC (Basement-membrane protein 40) (BM-40) (Osteonectin) (ON) (Secreted protein acidic and rich in cysteine)	Homo sapiens	classical secretion	HPRD_01631						64.7	37	229	0.617	13.9	2	2	0.009
P09493	TPM1 C15orf13 TMSA	Tropomyosin alpha-1 chain (Alpha-tropomyosin) (Tropomyosin-1)	Homo sapiens	nonclassical secretion	HPRD_01839		24.3	7	13	0.11																	8.8	1	1	0.01
P09496	CLTA	Clathrin light chain A (Lca)	Homo sapiens	nonclassical secretion	HPRD_00351		10.7	1	2	0.008									10.7	1	1	0.002					10.7	1	1	0.002
P09497	CLTB	Clathrin light chain B (Lcb)	Homo sapiens	nonclassical secretion	HPRD_00352																						8	1	4	0.017
P09525	ANXA4 ANX4	Annexin A4 (35-beta calcimedin) (Annexin IV) (Annexin-4) (Carbohydrate-binding protein p33/p41) (Chromobindin-4) (Endonexin I) (Lipocortin IV) (P32.5) (PP4-X) (Placental anticoagulant protein II) (PAP-II) (Protein II)	Homo sapiens	others	HPRD_00112														10	2	4	0.012
P09529	INHBB	Inhibin beta B chain (Activin beta-B chain)	Homo sapiens	classical secretion			3.7	1	1	0.008																	3.7	1	2	0.008
P09601	HMOX1 HO HO1	Heme oxygenase 1 (HO-1) (EC 1.14.99.3)	Homo sapiens	nonclassical secretion	HPRD_00782		3.8	1	1	0.007
P09603	CSF1	Macrophage colony-stimulating factor 1 (CSF-1) (M-CSF) (MCSF) (Lanimostim) [Cleaved into: Processed macrophage colony-stimulating factor 1]	Homo sapiens	classical secretion	HPRD_00388						9.6	3	7	0.019									13.7	4	11	0.027
P09622	DLD GCSL LAD PHE3	Dihydrolipoyl dehydrogenase, mitochondrial (EC 1.8.1.4) (Dihydrolipoamide dehydrogenase) (Glycine cleavage system L protein)	Homo sapiens	nonclassical secretion	HPRD_02006										7.8	3	9	0.041									17.4	4	6	0.025
P09651	HNRNPA1 HNRPA1	Heterogeneous nuclear ribonucleoprotein A1 (hnRNP A1) (Helix-destabilizing protein) (Single-strand RNA-binding protein) (hnRNP core protein A1) [Cleaved into: Heterogeneous nuclear ribonucleoprotein A1, N-terminally processed]	Homo sapiens	others	HPRD_01242		21.5	3	9	0.233	41.7	18	61	0.19	25.8	14	44	0.201	30.6	21	127	0.393	26.6	5	24	0.108	29	4	14	0.156
P09661	SNRPA1	U2 small nuclear ribonucleoprotein A' (U2 snRNP A')	Homo sapiens	nonclassical secretion	HPRD_04629		9.8	2	2	0.015									18	4	8	0.025					4.3	1	1	0.004
P09668	CTSH CPSB	Pro-cathepsin H [Cleaved into: Cathepsin H mini chain; Cathepsin H (EC 3.4.22.16); Cathepsin H heavy chain; Cathepsin H light chain]	Homo sapiens	classical secretion	HPRD_00288										11.2	1	1	0.005	11.2	1	2	0.006
P09848	LCT LPH	Lactase-phlorizin hydrolase (Lactase-glycosylceramidase) [Includes: Lactase (EC 3.2.1.108); Phlorizin hydrolase (EC 3.2.1.62)]	Homo sapiens	classical secretion	HPRD_04437																		1.7	1	1	0.002
P09871	C1S	Complement C1s subcomponent (EC 3.4.21.42) (C1 esterase) (Complement component 1 subcomponent s) [Cleaved into: Complement C1s subcomponent heavy chain; Complement C1s subcomponent light chain]	Homo sapiens	classical secretion	HPRD_00397	Multiple reaction monitoring	7.9	2	3	0.022													22.7	8	33	0.083	2.2	1	2	0.008
P09874	PARP1 ADPRT PPOL	Poly [ADP-ribose] polymerase 1 (PARP-1) (EC 2.4.2.30) (ADP-ribosyltransferase diphtheria toxin-like 1) (ARTD1) (NAD(+) ADP-ribosyltransferase 1) (ADPRT 1) (Poly[ADP-ribose] synthase 1)	Homo sapiens	others	HPRD_01435						9.2	4	7	0.019					12.5	9	14	0.043	4.9	2	7	0.018	8	5	10	0.042
P09917	ALOX5 LOG5	Arachidonate 5-lipoxygenase (5-LO) (5-lipoxygenase) (EC 1.13.11.34)	Homo sapiens	others	HPRD_01065																						1.5	1	1	0.004
P09958	FURIN FUR PACE PCSK3	Furin (EC 3.4.21.75) (Dibasic-processing enzyme) (Paired basic amino acid residue-cleaving enzyme) (PACE)	Homo sapiens	classical secretion	HPRD_00653						15.9	4	7	0.019
P09960	LTA4H LTA4	Leukotriene A-4 hydrolase (LTA-4 hydrolase) (EC 3.3.2.6) (Leukotriene A(4) hydrolase)	Homo sapiens	others	HPRD_01056		16.5	8	15	0.113	17.3	6	15	0.041	12.8	5	6	0.028	36.5	18	53	0.165	13.9	4	22	0.056	18.5	8	15	0.063
P09972	ALDOC ALDC	Fructose-bisphosphate aldolase C (EC 4.1.2.13) (Brain-type aldolase)	Homo sapiens	others	HPRD_02386		16.6	2	6	0.105					15.7	1	3	0.029	16.6	3	17	0.068
P0C5W0	PNMA6B	Paraneoplastic antigen-like protein 6B	Homo sapiens	others							4.3	1	1	0.003
P0C7P2	RFPL3S RFPL3-AS1	Putative protein RFPL3S (RFPL3 antisense RNA 1) (RFPL3 antisense gene protein 1) (Ret finger protein-like 3 antisense gene protein)	Homo sapiens	nonclassical secretion											18.7	1	1	0.004
P0C7U0	ELFN1 PPP1R28	Protein ELFN1 (Extracellular leucine-rich repeat and fibronectin type-III domain-containing protein 1) (Protein phosphatase 1 regulatory subunit 28)	Homo sapiens	classical secretion											7.1	3	8	0.036
P10109	FDX1 ADX	Adrenodoxin, mitochondrial (Adrenal ferredoxin) (Ferredoxin-1) (Hepatoredoxin)	Homo sapiens	nonclassical secretion	HPRD_00059																		11.4	1	1	0.003
P10124	SRGN PRG PRG1	Serglycin (Hematopoietic proteoglycan core protein) (Platelet proteoglycan core protein) (P.PG) (Secretory granule proteoglycan core protein)	Homo sapiens	classical secretion	HPRD_01513		31.6	11	22	0.166													43.7	24	191	0.478
P10145	CXCL8 IL8	Interleukin-8 (IL-8) (C-X-C motif chemokine 8) (Chemokine (C-X-C motif) ligand 8) (Emoctakin) (Granulocyte chemotactic protein 1) (GCP-1) (Monocyte-derived neutrophil chemotactic factor) (MDNCF) (Monocyte-derived neutrophil-activating peptide) (MONAP) (Neutrophil-activating protein 1) (NAP-1) (Protein 3-10C) (T-cell chemotactic factor) [Cleaved into: MDNCF-a (GCP/IL-8 protein IV) (IL8/NAP1 form I…	Homo sapiens	classical secretion	HPRD_00909		16.8	1	5	0.038	16.8	1	24	0.065									16.8	2	33	0.083
P10155	TROVE2 RO60 SSA2	60 kDa SS-A/Ro ribonucleoprotein (60 kDa Ro protein) (60 kDa ribonucleoprotein Ro) (RoRNP) (Ro 60 kDa autoantigen) (Sjoegren syndrome antigen A2) (Sjoegren syndrome type A antigen) (SS-A) (TROVE domain family member 2)	Homo sapiens	others	HPRD_15964						8.3	2	4	0.011	2.7	1	1	0.004									2.5	1	2	0.008
P10253	GAA	Lysosomal alpha-glucosidase (EC 3.2.1.20) (Acid maltase) (Aglucosidase alfa) [Cleaved into: 76 kDa lysosomal alpha-glucosidase; 70 kDa lysosomal alpha-glucosidase]	Homo sapiens	classical secretion	HPRD_06006		1.9	1	3	0.023									4.6	2	2	0.006	8.9	4	5	0.012	12.4	6	6	0.025
P10451	SPP1 BNSP OPN PSEC0156	Osteopontin (Bone sialoprotein 1) (Nephropontin) (Secreted phosphoprotein 1) (SPP-1) (Urinary stone protein) (Uropontin)	Homo sapiens	classical secretion	HPRD_01325		27.4	7	16	0.121	7.1	1	2	0.005	18.7	3	16	0.074					50	23	370	0.926	7.1	2	4	0.017
P10586	PTPRF LAR	Receptor-type tyrosine-protein phosphatase F (EC 3.1.3.48) (Leukocyte common antigen related) (LAR)	Homo sapiens	classical secretion	HPRD_01552		5	6	14	0.106	1.2	1	2	0.005	14.3	16	39	0.179	4	4	8	0.025	6.8	7	21	0.053	15.5	17	31	0.128
P10599	TXN TRDX TRX TRX1	Thioredoxin (Trx) (ATL-derived factor) (ADF) (Surface-associated sulphydryl protein) (SASP)	Homo sapiens	others	HPRD_01761		37.1	5	13	0.098	61	4	33	0.089	27.6	4	34	0.156	78.1	10	37	0.115	72.4	4	10	0.025	80	11	27	0.112
P10619	CTSA PPGB	Lysosomal protective protein (EC 3.4.16.5) (Carboxypeptidase C) (Carboxypeptidase L) (Cathepsin A) (Protective protein cathepsin A) (PPCA) (Protective protein for beta-galactosidase) [Cleaved into: Lysosomal protective protein 32 kDa chain; Lysosomal protective protein 20 kDa chain]	Homo sapiens	classical secretion	HPRD_02020						17.1	4	15	0.041	10.8	3	4	0.018	20.6	8	19	0.059	21.9	6	16	0.04
P10643	C7	Complement component C7	Homo sapiens	classical secretion	HPRD_01957	Multiple reaction monitoring					19.3	8	19	0.052
P10645	CHGA	Chromogranin-A (CgA) (Pituitary secretory protein I) (SP-I) [Cleaved into: Vasostatin-1 (Vasostatin I); Vasostatin-2 (Vasostatin II); EA-92; ES-43; Pancreastatin; SS-18; WA-8; WE-14; LF-19; Catestatin (SL21); AL-11; GV-19; GR-44; ER-37; GE-25; Serpinin-RRG; Serpinin; p-Glu serpinin precursor]	Homo sapiens	classical secretion	HPRD_07170	Multiple reaction monitoring					56.5	22	67	0.183									13.3	3	5	0.013
P10768	ESD	S-formylglutathione hydrolase (FGH) (EC 3.1.2.12) (Esterase D) (Methylumbelliferyl-acetate deacetylase) (EC 3.1.1.56)	Homo sapiens	nonclassical secretion	HPRD_00588		6.4	1	3	0.023	50	6	25	0.069	6.4	1	1	0.005	13.8	2	10	0.031	29.4	4	21	0.053	13.5	2	9	0.038
P10809	HSPD1 HSP60	60 kDa heat shock protein, mitochondrial (60 kDa chaperonin) (Chaperonin 60) (CPN60) (Heat shock protein 60) (HSP-60) (Hsp60) (HuCHA60) (Mitochondrial matrix protein P1) (P60 lymphocyte protein)	Homo sapiens	others	HPRD_00318		34.9	18	38	0.283	44.7	17	70	0.189	45.7	25	136	0.617	60.4	33	157	0.485	45.5	17	110	0.273	57.9	28	94	0.39
P10909	CLU APOJ CLI KUB1 AAG4	Clusterin (Aging-associated gene 4 protein) (Apolipoprotein J) (Apo-J) (Complement cytolysis inhibitor) (CLI) (Complement-associated protein SP-40,40) (Ku70-binding protein 1) (NA1/NA2) (Testosterone-repressed prostate message 2) (TRPM-2) [Cleaved into: Clusterin beta chain (ApoJalpha) (Complement cytolysis inhibitor a chain); Clusterin alpha chain (ApoJbeta) (Complement cytolysis inhibitor b cha…	Homo sapiens	classical secretion	HPRD_01706	Multiple reaction monitoring	27.4	9	54	0.408	23.8	8	36	0.098	27.6	9	45	0.207	31.6	12	33	0.102	46.1	26	353	0.883	10.5	2	3	0.013
P11021	HSPA5 GRP78	78 kDa glucose-regulated protein (GRP-78) (Endoplasmic reticulum lumenal Ca(2+)-binding protein grp78) (Heat shock 70 kDa protein 5) (Immunoglobulin heavy chain-binding protein) (BiP)	Homo sapiens	classical secretion	HPRD_00682		40.8	27	194	1.484	33.9	21	134	0.366	31.5	19	101	0.475	40.2	25	120	0.385	44	32	295	0.742	35.3	21	99	0.423
P11047	LAMC1 LAMB2	Laminin subunit gamma-1 (Laminin B2 chain) (Laminin-1 subunit gamma) (Laminin-10 subunit gamma) (Laminin-11 subunit gamma) (Laminin-2 subunit gamma) (Laminin-3 subunit gamma) (Laminin-4 subunit gamma) (Laminin-6 subunit gamma) (Laminin-7 subunit gamma) (Laminin-8 subunit gamma) (Laminin-9 subunit gamma) (S-laminin subunit gamma) (S-LAM gamma)	Homo sapiens	classical secretion	HPRD_01030	Multiple reaction monitoring	18	18	56	0.422	38.5	51	210	0.57	18.5	21	75	0.345	11.6	11	22	0.068	49.5	90	765	1.927	14.7	14	28	0.117
P11137	MAP2	Microtubule-associated protein 2 (MAP-2)	Homo sapiens	others	HPRD_01140						1.6	1	1	0.003
P11142	HSPA8 HSC70 HSP73 HSPA10	Heat shock cognate 71 kDa protein (Heat shock 70 kDa protein 8) (Lipopolysaccharide-associated protein 1) (LAP-1) (LPS-associated protein 1)	Homo sapiens	others	HPRD_07205		44.9	23	218	1.431	54.3	34	317	0.833	42.1	31	210	0.947	52.6	41	303	0.97	41.8	25	175	0.427	50.2	37	181	0.743
P11172	UMPS OK/SW-cl.21	Uridine 5'-monophosphate synthase (UMP synthase) [Includes: Orotate phosphoribosyltransferase (OPRT) (OPRTase) (EC 2.4.2.10); Orotidine 5'-phosphate decarboxylase (ODC) (EC 4.1.1.23) (OMPdecase)]	Homo sapiens	nonclassical secretion	HPRD_02022														6.6	1	2	0.006
P11177	PDHB PHE1B	Pyruvate dehydrogenase E1 component subunit beta, mitochondrial (PDHE1-B) (EC 1.2.4.1)	Homo sapiens	nonclassical secretion	HPRD_01530														9.1	2	2	0.006
P11216	PYGB	Glycogen phosphorylase, brain form (EC 2.4.1.1)	Homo sapiens	others	HPRD_00720		2.1	1	1	0.008	10.9	5	6	0.016	5.9	3	3	0.014	5	2	4	0.014	12.8	6	6	0.015
P11387	TOP1	DNA topoisomerase 1 (EC 5.99.1.2) (DNA topoisomerase I)	Homo sapiens	others	HPRD_00535														5.4	3	4	0.012
P11413	G6PD	Glucose-6-phosphate 1-dehydrogenase (G6PD) (EC 1.1.1.49)	Homo sapiens	others	HPRD_02377		23.5	10	28	0.207	8.8	3	4	0.011	6.2	1	1	0.005	20.2	8	18	0.055	43.5	18	80	0.201	12.8	4	6	0.025
P11586	MTHFD1 MTHFC MTHFD	C-1-tetrahydrofolate synthase, cytoplasmic (C1-THF synthase) [Cleaved into: C-1-tetrahydrofolate synthase, cytoplasmic, N-terminally processed] [Includes: Methylenetetrahydrofolate dehydrogenase (EC 1.5.1.5); Methenyltetrahydrofolate cyclohydrolase (EC 3.5.4.9); Formyltetrahydrofolate synthetase (EC 6.3.4.3)]	Homo sapiens	others	HPRD_01403														22.2	13	40	0.125
P11678	EPX EPER EPO EPP	Eosinophil peroxidase (EPO) (EC 1.11.1.7) [Cleaved into: Eosinophil peroxidase light chain; Eosinophil peroxidase heavy chain]	Homo sapiens	classical secretion	HPRD_00576										1.7	1	1	0.004
P11717	IGF2R MPRI	Cation-independent mannose-6-phosphate receptor (CI Man-6-P receptor) (CI-MPR) (M6PR) (300 kDa mannose 6-phosphate receptor) (MPR 300) (Insulin-like growth factor 2 receptor) (Insulin-like growth factor II receptor) (IGF-II receptor) (M6P/IGF2 receptor) (M6P/IGF2R) (CD antigen CD222)	Homo sapiens	classical secretion	HPRD_00928						7.3	10	18	0.049	4.7	6	10	0.046					9.4	12	29	0.073
P11766	ADH5 ADHX FDH	Alcohol dehydrogenase class-3 (EC 1.1.1.1) (Alcohol dehydrogenase 5) (Alcohol dehydrogenase class chi chain) (Alcohol dehydrogenase class-III) (Glutathione-dependent formaldehyde dehydrogenase) (FALDH) (FDH) (GSH-FDH) (EC 1.1.1.-) (S-(hydroxymethyl)glutathione dehydrogenase) (EC 1.1.1.284)	Homo sapiens	others	HPRD_00064						16	3	4	0.011	14.8	1	1	0.005	5.3	1	3	0.009	11.2	2	3	0.008	14.8	1	1	0.004
P11940	PABPC1 PAB1 PABP1 PABPC2	Polyadenylate-binding protein 1 (PABP-1) (Poly(A)-binding protein 1)	Homo sapiens	others	HPRD_05247						24.4	7	20	0.054					29.1	10	35	0.127	17.6	5	9	0.022	23.4	6	21	0.106
P12004	PCNA	Proliferating cell nuclear antigen (PCNA) (Cyclin)	Homo sapiens	nonclassical secretion	HPRD_01456		26.1	4	9	0.067	32.2	6	14	0.038	39.8	7	12	0.055	51	9	47	0.147	41	6	15	0.038	55.2	8	28	0.118
P12081	HARS HRS	Histidine--tRNA ligase, cytoplasmic (EC 6.1.1.21) (Histidyl-tRNA synthetase) (HisRS)	Homo sapiens	others	HPRD_00827						15.2	4	5	0.013	5.4	1	1	0.005					7	1	1	0.003
P12109	COL6A1	Collagen alpha-1(VI) chain	Homo sapiens	classical secretion	HPRD_00370	Multiple reaction monitoring	8.1	3	3	0.023	41.1	63	666	1.711	26.6	19	84	0.384	4.6	3	6	0.019	29.6	23	83	0.21	4.7	2	2	0.008
P12110	COL6A2	Collagen alpha-2(VI) chain	Homo sapiens	classical secretion	HPRD_02110						22.6	20	131	0.358	8.3	6	7	0.032
P12268	IMPDH2 IMPD2	Inosine-5'-monophosphate dehydrogenase 2 (IMP dehydrogenase 2) (IMPD 2) (IMPDH 2) (EC 1.1.1.205) (IMPDH-II)	Homo sapiens	others	HPRD_00895		3.5	1	1	0.008	11.3	4	8	0.022	14.4	4	10	0.036	17.9	6	22	0.068	19.6	5	28	0.07	7.4	2	7	0.03
P12270	TPR	Nucleoprotein TPR (Megator) (NPC-associated intranuclear protein) (Translocated promoter region protein)	Homo sapiens	others	HPRD_08927		1.6	2	2	0.015	8.3	9	14	0.038	3.6	4	7	0.032	7.3	11	14	0.043	6.7	7	13	0.033	4.8	5	6	0.025
P12277	CKB CKBB	Creatine kinase B-type (EC 2.7.3.2) (B-CK) (Creatine kinase B chain)	Homo sapiens	others	HPRD_00423						47	20	83	0.225	30.7	7	22	0.101	35.3	6	17	0.053	20.7	3	5	0.013	49.3	18	40	0.168
P12532	CKMT1A CKMT; CKMT1B CKMT	Creatine kinase U-type, mitochondrial (EC 2.7.3.2) (Acidic-type mitochondrial creatine kinase) (Mia-CK) (Ubiquitous mitochondrial creatine kinase) (U-MtCK)	Homo sapiens	nonclassical secretion	HPRD_00424						25.7	5	13	0.035					23.2	2	2	0.006					13.4	1	1	0.004
P12763	AHSG FETUA	Alpha-2-HS-glycoprotein (Asialofetuin) (Fetuin-A)	Bos taurus	Bovine contaminant			41.8	25	357	2.691	60.4	23	571	1.558	55.2	29	1087	4.984	58.5	35	952	2.977	51.3	21	592	1.502	61	32	767	3.235
P12814	ACTN1	Alpha-actinin-1 (Alpha-actinin cytoskeletal isoform) (F-actin cross-linking protein) (Non-muscle alpha-actinin-1)	Homo sapiens	others	HPRD_00020		17.4	7	13	0.163	40.1	24	62	0.315	31.2	15	38	0.291	46.1	27	70	0.306	18	6	15	0.058	39	12	18	0.194
P12830	CDH1 CDHE UVO	Cadherin-1 (CAM 120/80) (Epithelial cadherin) (E-cadherin) (Uvomorulin) (CD antigen CD324) [Cleaved into: E-Cad/CTF1; E-Cad/CTF2; E-Cad/CTF3]	Homo sapiens	classical secretion	HPRD_01885																						12.5	6	10	0.042
P12931	SRC SRC1	Proto-oncogene tyrosine-protein kinase Src (EC 2.7.10.2) (Proto-oncogene c-Src) (pp60c-src) (p60-Src)	Homo sapiens	others	HPRD_01819																		10.4	4	7	0.018
P12955	PEPD PRD	Xaa-Pro dipeptidase (X-Pro dipeptidase) (EC 3.4.13.9) (Imidodipeptidase) (Peptidase D) (Proline dipeptidase) (Prolidase)	Homo sapiens	others	HPRD_01358		18.4	5	10	0.075	32.3	9	34	0.092	20.4	5	6	0.027	21.3	6	18	0.056					17.7	5	19	0.08
P12956	XRCC6 G22P1	X-ray repair cross-complementing protein 6 (EC 3.6.4.-) (EC 4.2.99.-) (5'-deoxyribose-5-phosphate lyase Ku70) (5'-dRP lyase Ku70) (70 kDa subunit of Ku antigen) (ATP-dependent DNA helicase 2 subunit 1) (ATP-dependent DNA helicase II 70 kDa subunit) (CTC box-binding factor 75 kDa subunit) (CTC75) (CTCBF) (DNA repair protein XRCC6) (Lupus Ku autoantigen protein p70) (Ku70) (Thyroid-lupus autoantige…	Homo sapiens	others	HPRD_01071						33.8	10	21	0.056	15.8	6	10	0.045	31.2	15	39	0.12	20.3	6	17	0.042	15.4	6	13	0.054
P13010	XRCC5 G22P2	X-ray repair cross-complementing protein 5 (EC 3.6.4.-) (86 kDa subunit of Ku antigen) (ATP-dependent DNA helicase 2 subunit 2) (ATP-dependent DNA helicase II 80 kDa subunit) (CTC box-binding factor 85 kDa subunit) (CTC85) (CTCBF) (DNA repair protein XRCC5) (Ku80) (Ku86) (Lupus Ku autoantigen protein p86) (Nuclear factor IV) (Thyroid-lupus autoantigen) (TLAA) (X-ray repair complementing defective…	Homo sapiens	others	HPRD_08935	Multiple reaction monitoring	3	1	1	0.008	29.5	13	34	0.093	11.1	4	6	0.028	31.8	15	32	0.1	15.6	6	14	0.036	23.9	8	16	0.067
P13284	IFI30 GILT IP30	Gamma-interferon-inducible lysosomal thiol reductase (EC 1.8.-.-) (Gamma-interferon-inducible protein IP-30) (Legumaturain)	Homo sapiens	classical secretion			7.2	1	1	0.008	32.8	3	18	0.049	15.2	1	1	0.005					40.8	4	26	0.065	22.4	3	9	0.038
P13384	IGFBP2	Insulin-like growth factor-binding protein 2 (IBP-2) (IGF-binding protein 2) (IGFBP-2)	Bos taurus	bovine contaminant							21.5	1	4	0.047					28.1	1	1	0.054	21.5	1	1	0.082
P13473	LAMP2	Lysosome-associated membrane glycoprotein 2 (LAMP-2) (Lysosome-associated membrane protein 2) (CD107 antigen-like family member B) (CD antigen CD107b)	Homo sapiens	nonclassical secretion	HPRD_02396		2.7	1	2	0.015
P13489	RNH1 PRI RNH	Ribonuclease inhibitor (Placental ribonuclease inhibitor) (Placental RNase inhibitor) (Ribonuclease/angiogenin inhibitor 1) (RAI)	Homo sapiens	nonclassical secretion	HPRD_01412		19	2	4	0.03	32.1	7	12	0.032	24.3	7	9	0.041	19.5	6	17	0.053	33	7	17	0.043	9.5	3	3	0.012
P13497	BMP1 PCOLC	Bone morphogenetic protein 1 (BMP-1) (EC 3.4.24.19) (Mammalian tolloid protein) (mTld) (Procollagen C-proteinase) (PCP)	Homo sapiens	classical secretion	HPRD_00209		1.8	1	1	0.008					3.3	2	4	0.018					1.8	1	2	0.005
P13501	CCL5 D17S136E SCYA5	C-C motif chemokine 5 (EoCP) (Eosinophil chemotactic cytokine) (SIS-delta) (Small-inducible cytokine A5) (T cell-specific protein P228) (TCP228) (T-cell-specific protein RANTES) [Cleaved into: RANTES(3-68); RANTES(4-68)]	Homo sapiens	classical secretion	HPRD_01751		12.1	1	1	0.008
P13521	SCG2 CHGC	Secretogranin-2 (Chromogranin-C) (Secretogranin II) (SgII) [Cleaved into: Secretoneurin (SN); Manserin]	Homo sapiens	classical secretion	HPRD_06762						23.5	14	36	0.098
P13591	NCAM1 NCAM	Neural cell adhesion molecule 1 (N-CAM-1) (NCAM-1) (CD antigen CD56)	Homo sapiens	classical secretion	HPRD_00301	Multiple reaction monitoring					12.2	5	10	0.027
P13611	VCAN CSPG2	Versican core protein (Chondroitin sulfate proteoglycan core protein 2) (Chondroitin sulfate proteoglycan 2) (Glial hyaluronate-binding protein) (GHAP) (Large fibroblast proteoglycan) (PG-M)	Homo sapiens	classical secretion	HPRD_00340		2.1	5	13	0.097	7.3	19	89	0.241	1.4	4	7	0.032									5.3	18	55	0.228
P13612	ITGA4 CD49D	Integrin alpha-4 (CD49 antigen-like family member D) (Integrin alpha-IV) (VLA-4 subunit alpha) (CD antigen CD49d)	Homo sapiens	classical secretion	HPRD_01894										9.6	3	3	0.014					4.7	1	1	0.002
P13637	ATP1A3	Sodium/potassium-transporting ATPase subunit alpha-3 (Na(+)/K(+) ATPase alpha-3 subunit) (EC 3.6.3.9) (Na(+)/K(+) ATPase alpha(III) subunit) (Sodium pump subunit alpha-3)	Homo sapiens	nonclassical secretion	HPRD_01666										2.5	1	1	0.005	3.3	2	2	0.006
P13639	EEF2 EF2	Elongation factor 2 (EF-2)	Homo sapiens	others	HPRD_00561		20.3	12	25	0.188	37.2	24	133	0.36	35.4	19	71	0.325	48.6	45	183	0.566	37.3	26	139	0.35	42.9	26	73	0.307
P13645	KRT10 KPP	Keratin, type I cytoskeletal 10 (Cytokeratin-10) (CK-10) (Keratin-10) (K10)	Homo sapiens	others	HPRD_01021		10.8	3	23	0.175					7.9	3	14	0.064	7.9	3	15	0.047	7.9	2	4	0.01	14.6	4	22	0.093
P13647	KRT5	Keratin, type II cytoskeletal 5 (58 kDa cytokeratin) (Cytokeratin-5) (CK-5) (Keratin-5) (K5) (Type-II keratin Kb5)	Homo sapiens	others	HPRD_01010														3.4	1	3	0.01					4.2	2	7	0.029
P13667	PDIA4 ERP70 ERP72	Protein disulfide-isomerase A4 (EC 5.3.4.1) (Endoplasmic reticulum resident protein 70) (ER protein 70) (ERp70) (Endoplasmic reticulum resident protein 72) (ER protein 72) (ERp-72) (ERp72)	Homo sapiens	classical secretion	HPRD_06501		15.8	9	19	0.143	21.7	11	31	0.084	16.1	6	11	0.05	25	13	44	0.14	19.4	8	27	0.068	16.3	8	15	0.063
P13674	P4HA1 P4HA	Prolyl 4-hydroxylase subunit alpha-1 (4-PH alpha-1) (EC 1.14.11.2) (Procollagen-proline,2-oxoglutarate-4-dioxygenase subunit alpha-1)	Homo sapiens	classical secretion	HPRD_08901																		7.2	2	5	0.013
P13686	ACP5	Tartrate-resistant acid phosphatase type 5 (TR-AP) (EC 3.1.3.2) (Tartrate-resistant acid ATPase) (TrATPase) (Type 5 acid phosphatase)	Homo sapiens	classical secretion	HPRD_01374						5.8	1	4	0.011
P13693	TPT1	Translationally-controlled tumor protein (TCTP) (Fortilin) (Histamine-releasing factor) (HRF) (p23)	Homo sapiens	nonclassical secretion	HPRD_15979		8	1	1	0.007	29.7	3	4	0.011	23.3	3	6	0.027	31.4	6	17	0.053	44.2	4	6	0.015	16.9	4	6	0.025
P13796	LCP1 PLS2	Plastin-2 (L-plastin) (LC64P) (Lymphocyte cytosolic protein 1) (LCP-1)	Homo sapiens	nonclassical secretion	HPRD_01082																		7.8	2	3	0.007
P13797	PLS3	Plastin-3 (T-plastin)	Homo sapiens	others	HPRD_02133		4.8	2	4	0.026	5.6	1	3	0.008	8.2	2	3	0.014	27.7	11	20	0.061	11.6	1	2	0.005	4.8	2	2	0.008
P13798	APEH D3F15S2 D3S48E DNF15S2	Acylamino-acid-releasing enzyme (AARE) (EC 3.4.19.1) (Acyl-peptide hydrolase) (APH) (Acylaminoacyl-peptidase) (Oxidized protein hydrolase) (OPH)	Homo sapiens	nonclassical secretion	HPRD_00034		5.6	1	1	0.008	20.5	6	10	0.027	1.6	1	1	0.005	8.3	4	7	0.022	3	1	1	0.003	5.5	3	6	0.025
P13804	ETFA	Electron transfer flavoprotein subunit alpha, mitochondrial (Alpha-ETF)	Homo sapiens	nonclassical secretion	HPRD_01979														4.2	1	1	0.003
P13861	PRKAR2A PKR2 PRKAR2	cAMP-dependent protein kinase type II-alpha regulatory subunit	Homo sapiens	nonclassical secretion	HPRD_01484														11.5	3	4	0.013
P13929	ENO3	Beta-enolase (EC 4.2.1.11) (2-phospho-D-glycerate hydro-lyase) (Enolase 3) (Muscle-specific enolase) (MSE) (Skeletal muscle enolase)	Homo sapiens	others	HPRD_11746						19.6	1	2	0.224
P13984	GTF2F2 RAP30	General transcription factor IIF subunit 2 (EC 3.6.4.12) (ATP-dependent helicase GTF2F2) (General transcription factor IIF 30 kDa subunit) (Transcription initiation factor IIF subunit beta) (TFIIF-beta) (Transcription initiation factor RAP30)	Homo sapiens	nonclassical secretion	HPRD_01804						13.7	1	1	0.003
P13987	CD59 MIC11 MIN1 MIN2 MIN3 MSK21	CD59 glycoprotein (1F5 antigen) (20 kDa homologous restriction factor) (HRF-20) (HRF20) (MAC-inhibitory protein) (MAC-IP) (MEM43 antigen) (Membrane attack complex inhibition factor) (MACIF) (Membrane inhibitor of reactive lysis) (MIRL) (Protectin) (CD antigen CD59)	Homo sapiens	classical secretion	HPRD_00117	Multiple reaction monitoring	11.1	1	2	0.015
P14174	MIF GLIF MMIF	Macrophage migration inhibitory factor (MIF) (EC 5.3.2.1) (Glycosylation-inhibiting factor) (GIF) (L-dopachrome isomerase) (L-dopachrome tautomerase) (EC 5.3.3.12) (Phenylpyruvate tautomerase)	Homo sapiens	nonclassical secretion	HPRD_01091		67.8	10	17	0.128	60.9	3	11	0.03	73.9	9	19	0.087	18.3	5	59	0.184	18.3	1	1	0.003	36.5	6	62	0.261
P14314	PRKCSH G19P1	Glucosidase 2 subunit beta (80K-H protein) (Glucosidase II subunit beta) (Protein kinase C substrate 60.1 kDa protein heavy chain) (PKCSH)	Homo sapiens	classical secretion	HPRD_03518		21	5	12	0.09	25.5	9	26	0.07	10.9	4	8	0.037	25.3	8	14	0.043					15	4	9	0.038
P14324	FDPS FPS KIAA1293	Farnesyl pyrophosphate synthase (FPP synthase) (FPS) (EC 2.5.1.10) ((2E,6E)-farnesyl diphosphate synthase) (Dimethylallyltranstransferase) (EC 2.5.1.1) (Farnesyl diphosphate synthase) (Geranyltranstransferase)	Homo sapiens	nonclassical secretion	HPRD_00606						13	2	4	0.011					15.3	4	18	0.055	13	2	3	0.008	5.7	2	3	0.013
P14384	CPM	Carboxypeptidase M (CPM) (EC 3.4.17.12)	Homo sapiens	classical secretion	HPRD_00273										20.5	5	8	0.037
P14543	NID1 NID	Nidogen-1 (NID-1) (Entactin)	Homo sapiens	classical secretion	HPRD_00574										23.7	15	50	0.229
P14550	AKR1A1 ALDR1 ALR	Alcohol dehydrogenase [NADP(+)] (EC 1.1.1.2) (Aldehyde reductase) (Aldo-keto reductase family 1 member A1)	Homo sapiens	others	HPRD_00069		4.3	1	1	0.007									7.4	1	3	0.017	6.8	1	2	0.005	34.8	7	40	0.177
P14618	PKM OIP3 PK2 PK3 PKM2	Pyruvate kinase PKM (EC 2.7.1.40) (Cytosolic thyroid hormone-binding protein) (CTHBP) (Opa-interacting protein 3) (OIP-3) (Pyruvate kinase 2/3) (Pyruvate kinase muscle isozyme) (Thyroid hormone-binding protein 1) (THBP1) (Tumor M2-PK) (p58)	Homo sapiens	others	HPRD_01529		38.8	20	162	1.207	52.7	11	84	0.461	42.4	20	106	0.48	56.9	43	191	0.587	42.9	23	134	0.333	61.4	7	27	0.436
P14625	HSP90B1 GRP94 TRA1	Endoplasmin (94 kDa glucose-regulated protein) (GRP-94) (Heat shock protein 90 kDa beta member 1) (Tumor rejection antigen 1) (gp96 homolog)	Homo sapiens	classical secretion	HPRD_01860		9.2	5	10	0.076	22.8	9	22	0.061	12.6	6	11	0.05	27.5	18	59	0.19	20.5	9	27	0.069	25	16	36	0.162
P14735	IDE	Insulin-degrading enzyme (EC 3.4.24.56) (Abeta-degrading protease) (Insulin protease) (Insulinase) (Insulysin)	Homo sapiens	others	HPRD_00894						1.8	1	2	0.005									1.8	1	1	0.003
P14780	MMP9 CLG4B	Matrix metalloproteinase-9 (MMP-9) (EC 3.4.24.35) (92 kDa gelatinase) (92 kDa type IV collagenase) (Gelatinase B) (GELB) [Cleaved into: 67 kDa matrix metalloproteinase-9; 82 kDa matrix metalloproteinase-9]	Homo sapiens	classical secretion	HPRD_00387										2.5	1	1	0.005
P14854	COX6B1 COX6B	Cytochrome c oxidase subunit 6B1 (Cytochrome c oxidase subunit VIb isoform 1) (COX VIb-1)	Homo sapiens	nonclassical secretion	HPRD_00493		33.7	2	3	0.023	12.8	1	1	0.003	20.9	1	3	0.014	47.7	3	4	0.012	12.8	1	1	0.003
P14866	HNRNPL HNRPL P/OKcl.14	Heterogeneous nuclear ribonucleoprotein L (hnRNP L)	Homo sapiens	others	HPRD_04360		25.7	7	10	0.076	40.7	13	37	0.101	26.1	8	18	0.083	23.7	7	21	0.065	20.8	5	18	0.046	25.9	6	19	0.08
P14868	DARS PIG40	Aspartate--tRNA ligase, cytoplasmic (EC 6.1.1.12) (Aspartyl-tRNA synthetase) (AspRS) (Cell proliferation-inducing gene 40 protein)	Homo sapiens	others	HPRD_04361										8.2	2	4	0.018	12.8	5	7	0.022	4.7	1	2	0.005	11.5	3	3	0.013
P14923	JUP CTNNG DP3	Junction plakoglobin (Catenin gamma) (Desmoplakin III) (Desmoplakin-3)	Homo sapiens	others	HPRD_01414																		9.8	3	5	0.013	9.4	5	5	0.019
P15018	LIF HILDA	Leukemia inhibitory factor (LIF) (Differentiation-stimulating factor) (D factor) (Melanoma-derived LPL inhibitor) (MLPLI) (Emfilermin)	Homo sapiens	classical secretion	HPRD_08869		6.9	1	1	0.007	11.4	4	8	0.022									10.9	2	4	0.01
P15090	FABP4	Fatty acid-binding protein, adipocyte (Adipocyte lipid-binding protein) (ALBP) (Adipocyte-type fatty acid-binding protein) (A-FABP) (AFABP) (Fatty acid-binding protein 4)	Homo sapiens	nonclassical secretion	HPRD_02698						59.8	10	189	0.515
P15121	AKR1B1 ALDR1	Aldose reductase (AR) (EC 1.1.1.21) (Aldehyde reductase) (Aldo-keto reductase family 1 member B1)	Homo sapiens	others	HPRD_00071		27.5	7	19	0.142	57	12	38	0.103					40.8	9	18	0.048	38.9	6	13	0.033	38.3	6	9	0.046
P15144	ANPEP APN CD13 PEPN	Aminopeptidase N (AP-N) (hAPN) (EC 3.4.11.2) (Alanyl aminopeptidase) (Aminopeptidase M) (AP-M) (Microsomal aminopeptidase) (Myeloid plasma membrane glycoprotein CD13) (gp150) (CD antigen CD13)	Homo sapiens	nonclassical secretion	HPRD_01055										5.6	2	2	0.009
P15151	PVR PVS	Poliovirus receptor (Nectin-like protein 5) (NECL-5) (CD antigen CD155)	Homo sapiens	classical secretion	HPRD_01434		8.2	3	5	0.038	5.3	1	1	0.003	5.3	2	28	0.129	2.9	1	2	0.006	5.3	3	5	0.013	2.9	1	6	0.025
P15153	RAC2	Ras-related C3 botulinum toxin substrate 2 (GX) (Small G protein) (p21-Rac2)	Homo sapiens	nonclassical secretion	HPRD_03628														6.8	1	6	0.019					6.8	1	4	0.017
P15169	CPN1 ACBP	Carboxypeptidase N catalytic chain (CPN) (EC 3.4.17.3) (Anaphylatoxin inactivator) (Arginine carboxypeptidase) (Carboxypeptidase N polypeptide 1) (Carboxypeptidase N small subunit) (Kininase-1) (Lysine carboxypeptidase) (Plasma carboxypeptidase B) (Serum carboxypeptidase N) (SCPN)	Homo sapiens	classical secretion	HPRD_09120										7.4	1	2	0.009
P15170	GSPT1 ERF3A	Eukaryotic peptide chain release factor GTP-binding subunit ERF3A (Eukaryotic peptide chain release factor subunit 3a) (eRF3a) (G1 to S phase transition protein 1 homolog)	Homo sapiens	others	HPRD_00753														7	2	4	0.012
P15259	PGAM2 PGAMM	Phosphoglycerate mutase 2 (EC 3.1.3.13) (EC 5.4.2.11) (EC 5.4.2.4) (BPG-dependent PGAM 2) (Muscle-specific phosphoglycerate mutase) (Phosphoglycerate mutase isozyme M) (PGAM-M)	Homo sapiens	nonclassical secretion	HPRD_02027						12.6	1	1	0.013
P15289	ARSA	Arylsulfatase A (ASA) (EC 3.1.6.8) (Cerebroside-sulfatase) [Cleaved into: Arylsulfatase A component B; Arylsulfatase A component C]	Homo sapiens	classical secretion	HPRD_09617						3.9	1	1	0.003									3.9	1	1	0.003
P15291	B4GALT1 GGTB2	Beta-1,4-galactosyltransferase 1 (Beta-1,4-GalTase 1) (Beta4Gal-T1) (b4Gal-T1) (EC 2.4.1.-) (UDP-Gal:beta-GlcNAc beta-1,4-galactosyltransferase 1) (UDP-galactose:beta-N-acetylglucosamine beta-1,4-galactosyltransferase 1) [Cleaved into: Processed beta-1,4-galactosyltransferase 1] [Includes: Lactose synthase A protein (EC 2.4.1.22); N-acetyllactosamine synthase (EC 2.4.1.90) (Nal synthase); Beta-N-…	Homo sapiens	nonclassical secretion	HPRD_00659		15.3	7	17	0.129	16.6	3	13	0.035	8.7	2	9	0.041	9	2	3	0.009	25.1	6	25	0.063	16.6	4	16	0.067
P15311	EZR VIL2	Ezrin (Cytovillin) (Villin-2) (p81)	Homo sapiens	nonclassical secretion	HPRD_00475	Multiple reaction monitoring	9.2	2	4	0.116	12.3	6	22	0.06	23.9	8	18	0.121	31.6	11	24	0.117	12.3	6	21	0.053	20.5	8	22	0.114
P15374	UCHL3	Ubiquitin carboxyl-terminal hydrolase isozyme L3 (UCH-L3) (EC 3.4.19.12) (Ubiquitin thioesterase L3)	Homo sapiens	nonclassical secretion	HPRD_04367		13	2	2	0.015									17.8	2	2	0.006
P15428	HPGD PGDH1 SDR36C1	15-hydroxyprostaglandin dehydrogenase [NAD(+)] (15-PGDH) (EC 1.1.1.141) (Prostaglandin dehydrogenase 1) (Short chain dehydrogenase/reductase family 36C member 1)	Homo sapiens	nonclassical secretion	HPRD_03406		35.1	1	1	0.008
P15497	APOA1	Apolipoprotein A-I (Apo-AI) (ApoA-I) (Apolipoprotein A1) [Cleaved into: Proapolipoprotein A-I (ProapoA-I); Truncated apolipoprotein A-I]	Bos taurus	Bovine contaminant			19.6	4	7	0.052	25.3	6	14	0.038	27.9	6	8	0.037	35.8	10	38	0.118	15.5	4	8	0.02	46.8	14	35	0.148
P15514	AREG SDGF; AREGB	Amphiregulin (AR) (Colorectum cell-derived growth factor) (CRDGF)	Homo sapiens	classical secretion	HPRD_00093		11.1	2	2	0.015
P15529	CD46 MCP MIC10	Membrane cofactor protein (TLX) (Trophoblast leukocyte common antigen) (CD antigen CD46)	Homo sapiens	classical secretion	HPRD_00406						3.8	1	3	0.008	3.8	1	4	0.018
P15531	NME1 NDPKA NM23	Nucleoside diphosphate kinase A (NDK A) (NDP kinase A) (EC 2.7.4.6) (Granzyme A-activated DNase) (GAAD) (Metastasis inhibition factor nm23) (NM23-H1) (Tumor metastatic process-associated protein)	Homo sapiens	others	HPRD_01131	Multiple reaction monitoring					74.3	13	106	0.284	53.3	9	115	0.517
P15559	NQO1 DIA4 NMOR1	NAD(P)H dehydrogenase [quinone] 1 (EC 1.6.5.2) (Azoreductase) (DT-diaphorase) (DTD) (Menadione reductase) (NAD(P)H:quinone oxidoreductase 1) (Phylloquinone reductase) (Quinone reductase 1) (QR1)	Homo sapiens	nonclassical secretion	HPRD_00518		8.9	1	1	0.007									8.9	2	8	0.025	19.3	2	13	0.033	8.9	2	4	0.017
P15586	GNS	N-acetylglucosamine-6-sulfatase (EC 3.1.6.14) (Glucosamine-6-sulfatase) (G6S)	Homo sapiens	nonclassical secretion			10.8	3	4	0.03					6.5	2	3	0.014	29.6	10	25	0.077	18.3	1	1	0.003	15.9	4	6	0.025
P15880	RPS2 RPS4	40S ribosomal protein S2 (40S ribosomal protein S4) (Protein LLRep3)	Homo sapiens	nonclassical secretion	HPRD_04690														15	3	6	0.019
P15907	ST6GAL1 SIAT1	Beta-galactoside alpha-2,6-sialyltransferase 1 (Alpha 2,6-ST 1) (EC 2.4.99.1) (B-cell antigen CD75) (CMP-N-acetylneuraminate-beta-galactosamide-alpha-2,6-sialyltransferase 1) (ST6Gal I) (ST6GalI) (Sialyltransferase 1)	Homo sapiens	nonclassical secretion	HPRD_00184						8.4	2	4	0.011													3.9	1	4	0.017
P15924	DSP	Desmoplakin (DP) (250/210 kDa paraneoplastic pemphigus antigen)	Homo sapiens	others	HPRD_00513										0.4	1	1	0.005									1.4	2	2	0.008
P15927	RPA2 REPA2 RPA32 RPA34	Replication protein A 32 kDa subunit (RP-A p32) (Replication factor A protein 2) (RF-A protein 2) (Replication protein A 34 kDa subunit) (RP-A p34)	Homo sapiens	nonclassical secretion	HPRD_01566	Multiple reaction monitoring					22.2	2	5	0.014					15.6	2	2	0.006	30.3	1	1	0.002	21.8	3	4	0.017
P16035	TIMP2	Metalloproteinase inhibitor 2 (CSC-21K) (Tissue inhibitor of metalloproteinases 2) (TIMP-2)	Homo sapiens	classical secretion	HPRD_01784		30.9	10	23	0.174	52.7	26	182	0.496	50.9	22	135	0.62	29.5	6	10	0.031	52.3	16	95	0.239	29.5	8	13	0.055
P16070	CD44 LHR MDU2 MDU3 MIC4	CD44 antigen (CDw44) (Epican) (Extracellular matrix receptor III) (ECMR-III) (GP90 lymphocyte homing/adhesion receptor) (HUTCH-I) (Heparan sulfate proteoglycan) (Hermes antigen) (Hyaluronate receptor) (Phagocytic glycoprotein 1) (PGP-1) (Phagocytic glycoprotein I) (PGP-I) (CD antigen CD44)	Homo sapiens	classical secretion	HPRD_00115	Multiple reaction monitoring	6.5	2	7	0.053	17.4	3	9	0.024	10.6	4	35	0.159	6.5	3	15	0.047					18.2	7	58	0.242
P16083	NQO2 NMOR2	Ribosyldihydronicotinamide dehydrogenase [quinone] (EC 1.10.99.2) (NRH dehydrogenase [quinone] 2) (NRH:quinone oxidoreductase 2) (Quinone reductase 2) (QR2)	Homo sapiens	others	HPRD_01190																		10.4	1	1	0.002	24.4	2	2	0.008
P16104	H2AFX H2AX	Histone H2AX (H2a/x) (Histone H2A.X)	Homo sapiens	nonclassical secretion	HPRD_03465		44.6	2	2	0.109	17.7	3	11	0.025	17.7	2	6	0.028	24.6	6	35	0.062	38.5	5	16	0.03	24.6	3	14	0.058
P16152	CBR1 CBR CRN SDR21C1	Carbonyl reductase [NADPH] 1 (EC 1.1.1.184) (15-hydroxyprostaglandin dehydrogenase [NADP(+)]) (EC 1.1.1.197) (NADPH-dependent carbonyl reductase 1) (Prostaglandin 9-ketoreductase) (Prostaglandin-E(2) 9-reductase) (EC 1.1.1.189) (Short chain dehydrogenase/reductase family 21C member 1)	Homo sapiens	nonclassical secretion	HPRD_00267		26.4	4	14	0.106	11.9	2	2	0.005	10.1	2	2	0.009	52.3	12	38	0.118	17.3	3	5	0.012	64.3	13	38	0.186
P16278	GLB1 ELNR1	Beta-galactosidase (EC 3.2.1.23) (Acid beta-galactosidase) (Lactase) (Elastin receptor 1)	Homo sapiens	classical secretion	HPRD_01975		2	1	1	0.008									7.6	1	1	0.003	8.9	3	12	0.03
P16298	PPP3CB CALNA2 CALNB CNA2	Serine/threonine-protein phosphatase 2B catalytic subunit beta isoform (EC 3.1.3.16) (CAM-PRP catalytic subunit) (Calmodulin-dependent calcineurin A subunit beta isoform)	Homo sapiens	nonclassical secretion	HPRD_00235						6.3	2	4	0.011
P16383	GCFC2 C2orf3 GCF TCF9	GC-rich sequence DNA-binding factor 2 (GC-rich sequence DNA-binding factor) (Transcription factor 9) (TCF-9)	Homo sapiens	nonclassical secretion	HPRD_01791						8.3	1	1	0.003
P16389	KCNA2	Potassium voltage-gated channel subfamily A member 2 (NGK1) (Voltage-gated K(+) channel HuKIV) (Voltage-gated potassium channel HBK5) (Voltage-gated potassium channel subunit Kv1.2)	Homo sapiens	membrane protein	HPRD_01443																		3.7	1	1	0.002
P16422	EPCAM GA733-2 M1S2 M4S1 MIC18 TACSTD1 TROP1	Epithelial cell adhesion molecule (Ep-CAM) (Adenocarcinoma-associated antigen) (Cell surface glycoprotein Trop-1) (Epithelial cell surface antigen) (Epithelial glycoprotein) (EGP) (Epithelial glycoprotein 314) (EGP314) (hEGP314) (KS 1/4 antigen) (KSA) (Major gastrointestinal tumor-associated protein GA733-2) (Tumor-associated calcium signal transducer 1) (CD antigen CD326)	Homo sapiens	classical secretion	HPRD_01709																						24.8	5	13	0.054
P16435	POR CYPOR	NADPH--cytochrome P450 reductase (CPR) (P450R) (EC 1.6.2.4)	Homo sapiens	nonclassical secretion	HPRD_00485						7.7	1	1	0.003
P16473	TSHR LGR3	Thyrotropin receptor (Thyroid-stimulating hormone receptor) (TSH-R)	Homo sapiens	classical secretion	HPRD_04537																		3	1	1	0.002
P16499	PDE6A PDEA	Rod cGMP-specific 3',5'-cyclic phosphodiesterase subunit alpha (GMP-PDE alpha) (EC 3.1.4.35) (PDE V-B1)	Homo sapiens	others	HPRD_01570																						2	1	1	0.004
P16671	CD36 GP3B GP4	Platelet glycoprotein 4 (Fatty acid translocase) (FAT) (Glycoprotein IIIb) (GPIIIB) (Leukocyte differentiation antigen CD36) (PAS IV) (PAS-4) (Platelet collagen receptor) (Platelet glycoprotein IV) (GPIV) (Thrombospondin receptor) (CD antigen CD36)	Homo sapiens	nonclassical secretion	HPRD_01430	Multiple reaction monitoring									8.1	1	1	0.004
P16870	CPE	Carboxypeptidase E (CPE) (EC 3.4.17.10) (Carboxypeptidase H) (CPH) (Enkephalin convertase) (Prohormone-processing carboxypeptidase)	Homo sapiens	classical secretion	HPRD_00272						46.4	14	44	0.119	35.1	17	42	0.192	9.7	3	5	0.016	4.4	1	1	0.002	5.7	2	3	0.013
P16930	FAH	Fumarylacetoacetase (FAA) (EC 3.7.1.2) (Beta-diketonase) (Fumarylacetoacetate hydrolase)	Homo sapiens	nonclassical secretion	HPRD_02040						22.4	5	14	0.038					20.1	2	5	0.016	22.4	4	8	0.02	7.5	1	4	0.017
P16949	STMN1 C1orf215 LAP18 OP18	Stathmin (Leukemia-associated phosphoprotein p18) (Metablastin) (Oncoprotein 18) (Op18) (Phosphoprotein p19) (pp19) (Prosolin) (Protein Pr22) (pp17)	Homo sapiens	nonclassical secretion	HPRD_01047														31.4	5	16	0.049
P16989	YBX3 CSDA DBPA	Y-box-binding protein 3 (Cold shock domain-containing protein A) (DNA-binding protein A) (Single-strand DNA-binding protein NF-GMB)	Homo sapiens	nonclassical secretion	HPRD_10347		5.1	1	1	0.008					9.7	2	4	0.017	37.1	6	15	0.054					9.7	2	8	0.022
P17050	NAGA	Alpha-N-acetylgalactosaminidase (EC 3.2.1.49) (Alpha-galactosidase B)	Homo sapiens	classical secretion	HPRD_00076		2.7	1	1	0.008					7.3	2	3	0.014	6.8	2	3	0.009	8.5	2	3	0.007	2.7	1	2	0.008
P17096	HMGA1 HMGIY	High mobility group protein HMG-I/HMG-Y (HMG-I(Y)) (High mobility group AT-hook protein 1) (High mobility group protein A1) (High mobility group protein R)	Homo sapiens	others			41.1	4	8	0.06	41.1	5	33	0.09					23.4	2	29	0.09	23.4	1	3	0.007
P17174	GOT1	Aspartate aminotransferase, cytoplasmic (cAspAT) (EC 2.6.1.1) (EC 2.6.1.3) (Cysteine aminotransferase, cytoplasmic) (Cysteine transaminase, cytoplasmic) (cCAT) (Glutamate oxaloacetate transaminase 1) (Transaminase A)	Homo sapiens	others	HPRD_00687		23.5	6	38	0.287	53.5	18	95	0.258	29.5	7	26	0.119	51.3	14	61	0.19	25.9	6	38	0.096	39.5	12	40	0.168
P17301	ITGA2 CD49B	Integrin alpha-2 (CD49 antigen-like family member B) (Collagen receptor) (Platelet membrane glycoprotein Ia) (GPIa) (VLA-2 subunit alpha) (CD antigen CD49b)	Homo sapiens	classical secretion	HPRD_01893						12	1	1	0.003					9.7	1	1	0.003
P17342	NPR3 ANPRC C5orf23 NPRC	Atrial natriuretic peptide receptor 3 (Atrial natriuretic peptide clearance receptor) (Atrial natriuretic peptide receptor type C) (ANP-C) (ANPR-C) (NPR-C)	Homo sapiens	classical secretion	HPRD_00167																		8	2	9	0.023
P17480	UBTF UBF UBF1	Nucleolar transcription factor 1 (Autoantigen NOR-90) (Upstream-binding factor 1) (UBF-1)	Homo sapiens	others	HPRD_02814										8.2	1	1	0.005
P17612	PRKACA PKACA	cAMP-dependent protein kinase catalytic subunit alpha (PKA C-alpha) (EC 2.7.11.11)	Homo sapiens	others	HPRD_03382														7.4	2	2	0.006
P17655	CAPN2 CANPL2	Calpain-2 catalytic subunit (EC 3.4.22.53) (Calcium-activated neutral proteinase 2) (CANP 2) (Calpain M-type) (Calpain large polypeptide L2) (Calpain-2 large subunit) (Millimolar-calpain) (M-calpain)	Homo sapiens	nonclassical secretion	HPRD_00254						4.7	2	3	0.008					9.8	3	3	0.009	4.7	2	2	0.005
P17677	GAP43	Neuromodulin (Axonal membrane protein GAP-43) (Growth-associated protein 43) (Neural phosphoprotein B-50) (pp46)	Homo sapiens	others	HPRD_01198		9.7	1	1	0.008
P17690	APOH	Beta-2-glycoprotein 1 (Apolipoprotein H) (Apo-H) (Beta-2-glycoprotein I) (B2GPI) (Beta(2)GPI)	Bos taurus	Bovine contaminant			22.6	5	12	0.091	47.5	11	59	0.161	45.8	12	80	0.367	47.5	13	38	0.118	33	8	36	0.091	47.5	14	51	0.214
P17697	CLU	Clusterin (Glycoprotein III) (GpIII) [Cleaved into: Clusterin beta chain; Clusterin alpha chain]	Bos taurus	Bovine contaminant							7.3	2	4	0.011					6.4	2	4	0.012	7.3	2	5	0.013	12.5	3	8	0.033
P17735	TAT	Tyrosine aminotransferase (TAT) (EC 2.6.1.5) (L-tyrosine:2-oxoglutarate aminotransferase)	Homo sapiens	nonclassical secretion	HPRD_11776																		7.5	1	1	0.003
P17812	CTPS1 CTPS	CTP synthase 1 (EC 6.3.4.2) (CTP synthetase 1) (UTP--ammonia ligase 1)	Homo sapiens	others	HPRD_00465														12.9	5	7	0.022					13.7	5	9	0.037
P17844	DDX5 G17P1 HELR HLR1	Probable ATP-dependent RNA helicase DDX5 (EC 3.6.4.13) (DEAD box protein 5) (RNA helicase p68)	Homo sapiens	nonclassical secretion	HPRD_01615														6.2	1	2	0.009	3.3	1	1	0.003
P17858	PFKL	ATP-dependent 6-phosphofructokinase, liver type (ATP-PFK) (PFK-L) (EC 2.7.1.11) (6-phosphofructokinase type B) (Phosphofructo-1-kinase isozyme B) (PFK-B) (Phosphohexokinase)	Homo sapiens	others	HPRD_01385														8.8	3	3	0.009	3.1	1	1	0.003
P17900	GM2A	Ganglioside GM2 activator (Cerebroside sulfate activator protein) (GM2-AP) (Sphingolipid activator protein 3) (SAP-3) [Cleaved into: Ganglioside GM2 activator isoform short]	Homo sapiens	classical secretion	HPRD_02034		10.4	1	2	0.015	39.9	5	11	0.03	10.4	1	4	0.018	10.4	1	3	0.009	49.7	4	9	0.023	10.4	1	2	0.008
P17931	LGALS3 MAC2	Galectin-3 (Gal-3) (35 kDa lectin) (Carbohydrate-binding protein 35) (CBP 35) (Galactose-specific lectin 3) (Galactoside-binding protein) (GALBP) (IgE-binding protein) (L-31) (Laminin-binding protein) (Lectin L-29) (Mac-2 antigen)	Homo sapiens	nonclassical secretion	HPRD_01090		5.6	1	1	0.008	8.4	1	2	0.005									19.6	4	7	0.017	11.6	2	2	0.008
P17936	IGFBP3 IBP3	Insulin-like growth factor-binding protein 3 (IBP-3) (IGF-binding protein 3) (IGFBP-3)	Homo sapiens	classical secretion	HPRD_00899	Multiple reaction monitoring	44.7	12	51	0.383													37.6	6	26	0.065	44.9	15	123	0.51
P17980	PSMC3 TBP1	26S protease regulatory subunit 6A (26S proteasome AAA-ATPase subunit RPT5) (Proteasome 26S subunit ATPase 3) (Proteasome subunit P50) (Tat-binding protein 1) (TBP-1)	Homo sapiens	others	HPRD_01733														6.7	1	6	0.019	20.5	2	3	0.008	7.1	2	7	0.029
P17987	TCP1 CCT1 CCTA	T-complex protein 1 subunit alpha (TCP-1-alpha) (CCT-alpha)	Homo sapiens	nonclassical secretion	HPRD_01748		6.8	2	2	0.015	35.4	8	22	0.059	25.2	7	10	0.045	40.3	16	49	0.15	22.7	4	9	0.022	22.3	8	13	0.054
P18065	IGFBP2 BP2 IBP2	Insulin-like growth factor-binding protein 2 (IBP-2) (IGF-binding protein 2) (IGFBP-2)	Homo sapiens	classical secretion	HPRD_00898		46.5	12	80	0.604	53.8	8	46	0.162	11.1	2	24	0.11	61.2	9	75	0.285	58.2	25	158	0.479	40	11	42	0.176
P18084	ITGB5	Integrin beta-5	Homo sapiens	classical secretion	HPRD_00949										2.5	1	1	0.005					2.5	1	1	0.003
P18136		Ig kappa chain V-III region HIC	Homo sapiens	classical secretion																			23.3	1	1	0.002
P18206	VCL	Vinculin (Metavinculin) (MV)	Homo sapiens	others	HPRD_01900		14.9	12	26	0.193	19.5	11	51	0.138	17.8	12	32	0.146	36.8	33	100	0.307	13	8	40	0.1	8.1	6	13	0.054
P18283	GPX2	Glutathione peroxidase 2 (GPx-2) (GSHPx-2) (EC 1.11.1.9) (Gastrointestinal glutathione peroxidase) (Glutathione peroxidase-gastrointestinal) (GPx-GI) (GSHPx-GI) (Glutathione peroxidase-related protein 2) (GPRP-2)	Homo sapiens	nonclassical secretion																							8.9	1	1	0.004
P18615	NELFE RD RDBP	Negative elongation factor E (NELF-E) (RNA-binding protein RD)	Homo sapiens	nonclassical secretion	HPRD_01096						12.9	2	2	0.005					8.3	1	1	0.003	6.1	1	1	0.003
P18621	RPL17	60S ribosomal protein L17 (60S ribosomal protein L23) (PD-1)	Homo sapiens	nonclassical secretion	HPRD_04715														30.8	4	10	0.031	12.3	1	1	0.002
P18669	PGAM1 PGAMA CDABP0006	Phosphoglycerate mutase 1 (EC 3.1.3.13) (EC 5.4.2.11) (EC 5.4.2.4) (BPG-dependent PGAM 1) (Phosphoglycerate mutase isozyme B) (PGAM-B)	Homo sapiens	others	HPRD_01392		35.8	9	17	0.128	61	15	70	0.176	42.9	9	21	0.096	47.2	15	63	0.196	54.3	10	35	0.088	35.4	8	19	0.08
P18754	RCC1 CHC1	Regulator of chromosome condensation (Cell cycle regulatory protein) (Chromosome condensation protein 1)	Homo sapiens	nonclassical secretion	HPRD_01559		4.5	1	1	0.008	13.8	3	3	0.008	8.3	1	1	0.005	35.4	12	31	0.095	9.3	2	5	0.013	11.7	1	1	0.004
P18827	SDC1 SDC	Syndecan-1 (SYND1) (CD antigen CD138)	Homo sapiens	classical secretion	HPRD_01718		10.1	1	7	0.053									10.1	1	2	0.006					10.1	1	1	0.004
P19021	PAM	Peptidyl-glycine alpha-amidating monooxygenase (PAM) [Includes: Peptidylglycine alpha-hydroxylating monooxygenase (PHM) (EC 1.14.17.3); Peptidyl-alpha-hydroxyglycine alpha-amidating lyase (EC 4.3.2.5) (Peptidylamidoglycolate lyase) (PAL)]	Homo sapiens	classical secretion	HPRD_01361						32.8	16	55	0.15	26.7	14	41	0.189					4.6	5	11	0.028	4.5	2	2	0.008
P19022	CDH2 CDHN NCAD	Cadherin-2 (CDw325) (Neural cadherin) (N-cadherin) (CD antigen CD325)	Homo sapiens	classical secretion	HPRD_00226										8.3	4	9	0.041									3.1	2	3	0.012
P19105	MYL12A MLCB MRLC3 RLC	Myosin regulatory light chain 12A (Epididymis secretory protein Li 24) (HEL-S-24) (MLC-2B) (Myosin RLC) (Myosin regulatory light chain 2, nonsarcomeric) (Myosin regulatory light chain MRLC3)	Homo sapiens	nonclassical secretion	HPRD_14735		17	2	3	0.023	32.7	3	5	0.014	15.3	1	1	0.005	28.1	3	6	0.019	10.5	1	2	0.005	10.5	1	1	0.004
P19338	NCL	Nucleolin (Protein C23)	Homo sapiens	others	HPRD_01245		17.3	10	33	0.247	35.4	17	89	0.24	18.4	11	28	0.129	43.2	36	170	0.527	34.4	14	77	0.193	33.4	25	80	0.334
P19367	HK1	Hexokinase-1 (EC 2.7.1.1) (Brain form hexokinase) (Hexokinase type I) (HK I)	Homo sapiens	others	HPRD_00809						10.4	4	4	0.011									2.3	1	1	0.003	1.2	1	2	0.008
P19388	POLR2E	DNA-directed RNA polymerases I, II, and III subunit RPABC1 (RNA polymerases I, II, and III subunit ABC1) (DNA-directed RNA polymerase II 23 kDa polypeptide) (DNA-directed RNA polymerase II subunit E) (RPB5 homolog) (XAP4)	Homo sapiens	others	HPRD_15946		6.7	1	1	0.008
P19404	NDUFV2	NADH dehydrogenase [ubiquinone] flavoprotein 2, mitochondrial (EC 1.6.5.3) (EC 1.6.99.3) (NADH-ubiquinone oxidoreductase 24 kDa subunit)	Homo sapiens	nonclassical secretion	HPRD_02757										5.6	1	1	0.005					5.6	1	1	0.002	10.4	2	4	0.017
P19438	TNFRSF1A TNFAR TNFR1	Tumor necrosis factor receptor superfamily member 1A (Tumor necrosis factor receptor 1) (TNF-R1) (Tumor necrosis factor receptor type I) (TNF-RI) (TNFR-I) (p55) (p60) (CD antigen CD120a) [Cleaved into: Tumor necrosis factor receptor superfamily member 1A, membrane form; Tumor necrosis factor-binding protein 1 (TBPI)]	Homo sapiens	classical secretion	HPRD_01861		15.1	2	8	0.06	6.4	1	1	0.003
P19623	SRM SPS1 SRML1	Spermidine synthase (SPDSY) (EC 2.5.1.16) (Putrescine aminopropyltransferase)	Homo sapiens	nonclassical secretion	HPRD_01692		7.9	1	1	0.008	15.2	2	4	0.011	7.9	1	1	0.005	18.2	3	6	0.019	7.9	1	2	0.005
P19875	CXCL2 GRO2 GROB MIP2A SCYB2	C-X-C motif chemokine 2 (Growth-regulated protein beta) (Gro-beta) (Macrophage inflammatory protein 2-alpha) (MIP2-alpha) [Cleaved into: GRO-beta(5-73) (GRO-beta-T) (Hematopoietic synergistic factor) (HSF) (SB-251353)]	Homo sapiens	classical secretion	HPRD_00741	Multiple reaction monitoring					29	5	60	0.159	29	4	27	0.096					29	3	8	0.659
P19876	CXCL3 GRO3 GROG SCYB3	C-X-C motif chemokine 3 (GRO-gamma(1-73)) (Growth-regulated protein gamma) (GRO-gamma) (Macrophage inflammatory protein 2-beta) (MIP2-beta) [Cleaved into: GRO-gamma(5-73)]	Homo sapiens	classical secretion	HPRD_00742		27.1	3	26	0.102									27.1	3	9	0.017					15	1	1	0.004
P19971	TYMP ECGF1	Thymidine phosphorylase (TP) (EC 2.4.2.4) (Gliostatin) (Platelet-derived endothelial cell growth factor) (PD-ECGF) (TdRPase)	Homo sapiens	nonclassical secretion	HPRD_08833	Multiple reaction monitoring					5.8	1	1	0.003	3.4	1	1	0.005	6.3	2	10	0.031
P20042	EIF2S2 EIF2B	Eukaryotic translation initiation factor 2 subunit 2 (Eukaryotic translation initiation factor 2 subunit beta) (eIF-2-beta)	Homo sapiens	others	HPRD_04882		12.9	2	2	0.015	6.1	1	2	0.005					15.6	3	4	0.012	12.8	2	3	0.008	11.3	3	3	0.013
P20061	TCN1 TC1	Transcobalamin-1 (TC-1) (Haptocorrin) (HC) (Protein R) (Transcobalamin I) (TC I) (TCI)	Homo sapiens	classical secretion	HPRD_01795						4.4	1	1	0.003
P20062	TCN2 TC2	Transcobalamin-2 (TC-2) (Transcobalamin II) (TC II) (TCII)	Homo sapiens	classical secretion	HPRD_02037						29.2	5	12	0.032
P20290	BTF3 NACB OK/SW-cl.8	Transcription factor BTF3 (Nascent polypeptide-associated complex subunit beta) (NAC-beta) (RNA polymerase B transcription factor 3)	Homo sapiens	others	HPRD_03966						48.1	7	33	0.09	37.4	5	9	0.042	34	6	20	0.063	48.1	8	26	0.066	34.5	7	17	0.072
P20618	PSMB1 PSC5	Proteasome subunit beta type-1 (EC 3.4.25.1) (Macropain subunit C5) (Multicatalytic endopeptidase complex subunit C5) (Proteasome component C5) (Proteasome gamma chain)	Homo sapiens	others	HPRD_03603		27	6	25	0.188	38.2	9	51	0.139	28.6	4	18	0.083	43.6	8	53	0.166	37.8	7	36	0.091	37.8	8	50	0.211
P20700	LMNB1 LMN2 LMNB	Lamin-B1	Homo sapiens	others	HPRD_01036		3.4	1	2	0.015	16.6	6	13	0.035	8.5	2	2	0.009	15.5	4	6	0.019	3.2	1	1	0.002	24.5	7	11	0.046
P20701	ITGAL CD11A	Integrin alpha-L (CD11 antigen-like family member A) (Leukocyte adhesion glycoprotein LFA-1 alpha chain) (LFA-1A) (Leukocyte function-associated molecule 1 alpha chain) (CD antigen CD11a)	Homo sapiens	classical secretion	HPRD_01079										1.6	1	2	0.009
P20810	CAST	Calpastatin (Calpain inhibitor) (Sperm BS-17 component)	Homo sapiens	others	HPRD_00233		14.9	4	6	0.045					6.9	2	2	0.009	16.5	5	8	0.025					11.2	4	5	0.021
P20848	SERPINA2 ARGS ATR PIL SERPINA2P	Putative alpha-1-antitrypsin-related protein (Protease inhibitor 1-like) (Serpin A2)	Homo sapiens	classical secretion															2.4	1	5	0.016
P20849	COL9A1	Collagen alpha-1(IX) chain	Homo sapiens	classical secretion	HPRD_00367														19.3	2	2	0.006
P20908	COL5A1	Collagen alpha-1(V) chain	Homo sapiens	classical secretion	HPRD_00368		4.8	5	18	0.135													1.2	1	2	0.005
P20933	AGA	N(4)-(beta-N-acetylglucosaminyl)-L-asparaginase (EC 3.5.1.26) (Aspartylglucosaminidase) (Glycosylasparaginase) (N4-(N-acetyl-beta-glucosaminyl)-L-asparagine amidase) [Cleaved into: Glycosylasparaginase alpha chain; Glycosylasparaginase beta chain]	Homo sapiens	classical secretion	HPRD_01949		6.1	1	1	0.007													9	1	1	0.003
P20962	PTMS	Parathymosin	Homo sapiens	nonclassical secretion			57.8	5	6	0.045	38.6	5	9	0.024	19.3	1	12	0.055	57.8	11	72	0.224	29.7	1	2	0.005	43.1	4	23	0.096
P21266	GSTM3 GST5	Glutathione S-transferase Mu 3 (EC 2.5.1.18) (GST class-mu 3) (GSTM3-3) (hGSTM3-3)	Homo sapiens	others	HPRD_00712														5.3	1	1	0.003	6.2	1	2	0.005
P21281	ATP6V1B2 ATP6B2 VPP3	V-type proton ATPase subunit B, brain isoform (V-ATPase subunit B 2) (Endomembrane proton pump 58 kDa subunit) (HO57) (Vacuolar proton pump subunit B 2)	Homo sapiens	nonclassical secretion	HPRD_06088						9.9	2	4	0.011					12.3	5	8	0.025	8.1	1	1	0.003	2.9	1	1	0.004
P21333	FLNA FLN FLN1	Filamin-A (FLN-A) (Actin-binding protein 280) (ABP-280) (Alpha-filamin) (Endothelial actin-binding protein) (Filamin-1) (Non-muscle filamin)	Homo sapiens	others	HPRD_02060		32.9	50	179	1.34	26.6	33	95	0.255	26.7	39	197	0.896	32.8	56	205	0.635	27.1	35	95	0.237	12.2	19	37	0.156
P21399	ACO1 IREB1	Cytoplasmic aconitate hydratase (Aconitase) (EC 4.2.1.3) (Citrate hydro-lyase) (Ferritin repressor protein) (Iron regulatory protein 1) (IRP1) (Iron-responsive element-binding protein 1) (IRE-BP 1)	Homo sapiens	others	HPRD_00013		3.8	2	3	0.022	3.7	1	2	0.005													2.6	1	1	0.004
P21589	NT5E NT5 NTE	5'-nucleotidase (5'-NT) (EC 3.1.3.5) (Ecto-5'-nucleotidase) (CD antigen CD73)	Homo sapiens	classical secretion	HPRD_00552						33.3	10	23	0.062	34	14	42	0.192
P21810	BGN SLRR1A	Biglycan (Bone/cartilage proteoglycan I) (PG-S1)	Homo sapiens	classical secretion	HPRD_02359														34.9	7	18	0.056
P21980	TGM2	Protein-glutamine gamma-glutamyltransferase 2 (EC 2.3.2.13) (Tissue transglutaminase) (Transglutaminase C) (TG(C)) (TGC) (TGase C) (Transglutaminase H) (TGase H) (Transglutaminase-2) (TGase-2)	Homo sapiens	nonclassical secretion	HPRD_01825		14	6	20	0.15	3.5	1	2	0.005	2.6	1	1	0.004	12.7	4	8	0.025
P22061	PCMT1	Protein-L-isoaspartate(D-aspartate) O-methyltransferase (PIMT) (EC 2.1.1.77) (L-isoaspartyl protein carboxyl methyltransferase) (Protein L-isoaspartyl/D-aspartyl methyltransferase) (Protein-beta-aspartate methyltransferase)	Homo sapiens	nonclassical secretion	HPRD_08908		18.8	2	7	0.053	40.1	4	8	0.022	27.6	4	9	0.041	45.8	10	31	0.096	35.4	5	11	0.028	45.3	8	26	0.109
P22087	FBL FIB1 FLRN	rRNA 2'-O-methyltransferase fibrillarin (EC 2.1.1.-) (34 kDa nucleolar scleroderma antigen) (Histone-glutamine methyltransferase)	Homo sapiens	nonclassical secretion	HPRD_00617										5.9	1	1	0.005
P22102	GART PGFT PRGS	Trifunctional purine biosynthetic protein adenosine-3 [Includes: Phosphoribosylamine--glycine ligase (EC 6.3.4.13) (Glycinamide ribonucleotide synthetase) (GARS) (Phosphoribosylglycinamide synthetase); Phosphoribosylformylglycinamidine cyclo-ligase (EC 6.3.3.1) (AIR synthase) (AIRS) (Phosphoribosyl-aminoimidazole synthetase); Phosphoribosylglycinamide formyltransferase (EC 2.1.2.2) (5'-phosphorib…	Homo sapiens	nonclassical secretion	HPRD_00716						8.6	4	7	0.019	9.9	5	6	0.028	22.7	13	22	0.068	45.6	3	9	0.023	10.1	7	13	0.054
P22223	CDH3 CDHP	Cadherin-3 (Placental cadherin) (P-cadherin)	Homo sapiens	classical secretion	HPRD_00227																						7	3	5	0.021
P22234	PAICS ADE2 AIRC PAIS	Multifunctional protein ADE2 [Includes: Phosphoribosylaminoimidazole-succinocarboxamide synthase (EC 6.3.2.6) (SAICAR synthetase); Phosphoribosylaminoimidazole carboxylase (EC 4.1.1.21) (AIR carboxylase) (AIRC)]	Homo sapiens	nonclassical secretion	HPRD_01401						22	5	25	0.068	11.9	2	5	0.023	39.1	12	41	0.127	16.7	3	11	0.028	31.3	7	14	0.059
P22304	IDS SIDS	Iduronate 2-sulfatase (EC 3.1.6.13) (Alpha-L-iduronate sulfate sulfatase) (Idursulfase) [Cleaved into: Iduronate 2-sulfatase 42 kDa chain; Iduronate 2-sulfatase 14 kDa chain]	Homo sapiens	classical secretion	HPRD_02402						5.6	1	2	0.005	5.6	1	1	0.005					7.6	2	6	0.015
P22307	SCP2	Non-specific lipid-transfer protein (NSL-TP) (EC 2.3.1.176) (Propanoyl-CoA C-acyltransferase) (SCP-chi) (SCPX) (Sterol carrier protein 2) (SCP-2) (Sterol carrier protein X) (SCP-X)	Homo sapiens	nonclassical secretion	HPRD_01700														13.6	1	1	0.003
P22314	UBA1 A1S9T UBE1	Ubiquitin-like modifier-activating enzyme 1 (Protein A1S9) (Ubiquitin-activating enzyme E1)	Homo sapiens	nonclassical secretion	HPRD_02440		6.9	1	1	0.008	16.4	9	18	0.049	13.9	9	10	0.046	31.2	22	54	0.167	17.3	11	31	0.078	26.6	17	31	0.13
P22352	GPX3 GPXP	Glutathione peroxidase 3 (GPx-3) (GSHPx-3) (EC 1.11.1.9) (Extracellular glutathione peroxidase) (Plasma glutathione peroxidase) (GPx-P) (GSHPx-P)	Homo sapiens	classical secretion	HPRD_11750																		7.5	1	1	0.002
P22413	ENPP1 M6S1 NPPS PC1 PDNP1	Ectonucleotide pyrophosphatase/phosphodiesterase family member 1 (E-NPP 1) (Membrane component chromosome 6 surface marker 1) (Phosphodiesterase I/nucleotide pyrophosphatase 1) (Plasma-cell membrane glycoprotein PC-1) [Includes: Alkaline phosphodiesterase I (EC 3.1.4.1); Nucleotide pyrophosphatase (NPPase) (EC 3.6.1.9)]	Homo sapiens	membrane protein	HPRD_01415						1.9	1	1	0.003
P22492	HIST1H1T H1FT H1T	Histone H1t (Testicular H1 histone)	Homo sapiens	others	HPRD_00822																		7.7	1	1	0.002
P22626	HNRNPA2B1 HNRPA2B1	Heterogeneous nuclear ribonucleoproteins A2/B1 (hnRNP A2/B1)	Homo sapiens	others	HPRD_02526		38.5	16	85	0.644	45.3	19	129	0.351	32.6	11	50	0.229	36.8	18	99	0.309	38	8	74	0.193	47	19	92	0.388
P22692	IGFBP4 IBP4	Insulin-like growth factor-binding protein 4 (IBP-4) (IGF-binding protein 4) (IGFBP-4)	Homo sapiens	classical secretion	HPRD_00900		34.5	16	103	0.78	34.9	9	66	0.179	9.5	1	1	0.005					32.2	7	28	0.071
P23141	CES1 CES2 SES1	Liver carboxylesterase 1 (Acyl-coenzyme A:cholesterol acyltransferase) (ACAT) (Brain carboxylesterase hBr1) (Carboxylesterase 1) (CE-1) (hCE-1) (EC 3.1.1.1) (Cocaine carboxylesterase) (Egasyn) (HMSE) (Methylumbelliferyl-acetate deacetylase 1) (EC 3.1.1.56) (Monocyte/macrophage serine esterase) (Retinyl ester hydrolase) (REH) (Serine esterase 1) (Triacylglycerol hydrolase) (TGH)	Homo sapiens	classical secretion	HPRD_00268		3.5	1	1	0.008																	39.2	23	89	0.371
P23142	FBLN1 PP213	Fibulin-1 (FIBL-1)	Homo sapiens	classical secretion	HPRD_00629		26.7	1	2	0.066	39.1	7	138	0.577	33.1	5	26	0.17	19.9	2	5	0.021	16.2	2	9	0.028	16.6	1	1	0.015
P23193	TCEA1 GTF2S TFIIS	Transcription elongation factor A protein 1 (Transcription elongation factor S-II protein 1) (Transcription elongation factor TFIIS.o)	Homo sapiens	nonclassical secretion	HPRD_03252						9.3	1	2	0.005					6	2	4	0.013					12	3	5	0.021
P23229	ITGA6	Integrin alpha-6 (CD49 antigen-like family member F) (VLA-6) (CD antigen CD49f) [Cleaved into: Integrin alpha-6 heavy chain; Integrin alpha-6 light chain; Processed integrin alpha-6 (Alpha6p)]	Homo sapiens	classical secretion	HPRD_00945						6.9	1	1	0.003	19.1	12	28	0.128					5.5	3	3	0.008
P23246	SFPQ PSF	Splicing factor, proline- and glutamine-rich (100 kDa DNA-pairing protein) (hPOMp100) (DNA-binding p52/p100 complex, 100 kDa subunit) (Polypyrimidine tract-binding protein-associated-splicing factor) (PSF) (PTB-associated-splicing factor)	Homo sapiens	others	HPRD_07284		9.1	4	7	0.053	15.4	7	13	0.036	3.3	1	1	0.005	14.4	7	14	0.044	8.5	3	7	0.018	8.5	5	9	0.038
P23284	PPIB CYPB	Peptidyl-prolyl cis-trans isomerase B (PPIase B) (EC 5.2.1.8) (CYP-S1) (Cyclophilin B) (Rotamase B) (S-cyclophilin) (SCYLP)	Homo sapiens	nonclassical secretion	HPRD_00458		44.4	11	45	0.338	28.2	9	66	0.179	32.4	6	54	0.247	44.4	10	58	0.18	25.5	6	32	0.08	41.7	11	65	0.271
P23381	WARS IFI53 WRS	Tryptophan--tRNA ligase, cytoplasmic (EC 6.1.1.2) (Interferon-induced protein 53) (IFP53) (Tryptophanyl-tRNA synthetase) (TrpRS) (hWRS) [Cleaved into: T1-TrpRS; T2-TrpRS]	Homo sapiens	others	HPRD_01845		7	2	4	0.03	32.7	10	38	0.104	11.5	3	8	0.037	16.8	5	19	0.059	32.1	9	42	0.106	35	10	23	0.096
P23396	RPS3 OK/SW-cl.26	40S ribosomal protein S3 (EC 4.2.99.18)	Homo sapiens	others	HPRD_10941		10.1	1	2	0.015									40.7	7	19	0.058					15.2	3	4	0.017
P23434	GCSH	Glycine cleavage system H protein, mitochondrial (Lipoic acid-containing protein)	Homo sapiens	classical secretion	HPRD_01998						52.6	4	6	0.016									28.3	2	2	0.005	28.3	3	6	0.025
P23470	PTPRG PTPG	Receptor-type tyrosine-protein phosphatase gamma (Protein-tyrosine phosphatase gamma) (R-PTP-gamma) (EC 3.1.3.48)	Homo sapiens	membrane protein	HPRD_01478						3	2	3	0.008													8.4	6	12	0.051
P23470	PTPRG PTPG	Receptor-type tyrosine-protein phosphatase gamma (Protein-tyrosine phosphatase gamma) (R-PTP-gamma) (EC 3.1.3.48)	Homo sapiens	membrane protein	HPRD_01478						3	2	3	0.008													8.4	6	12	0.051
P23471	PTPRZ1 HTPZP2 PTPRZ PTPRZ2 PTPZ	Receptor-type tyrosine-protein phosphatase zeta (R-PTP-zeta) (EC 3.1.3.48) (Protein-tyrosine phosphatase receptor type Z polypeptide 1) (Protein-tyrosine phosphatase receptor type Z polypeptide 2) (R-PTP-zeta-2)	Homo sapiens	classical secretion	HPRD_01481																						3.6	5	19	0.079
P23511	NFYA	Nuclear transcription factor Y subunit alpha (CAAT box DNA-binding protein subunit A) (Nuclear transcription factor Y subunit A) (NF-YA)	Homo sapiens	nonclassical secretion															5.5	1	2	0.006
P23526	AHCY SAHH	Adenosylhomocysteinase (AdoHcyase) (EC 3.3.1.1) (S-adenosyl-L-homocysteine hydrolase)	Homo sapiens	nonclassical secretion	HPRD_01621		15.3	5	17	0.129	10.1	3	6	0.016	3	1	3	0.014	30.1	12	46	0.144	13	3	7	0.017	25.9	10	45	0.189
P23528	CFL1 CFL	Cofilin-1 (18 kDa phosphoprotein) (p18) (Cofilin, non-muscle isoform)	Homo sapiens	nonclassical secretion	HPRD_03261		53.6	9	67	0.526	56	9	47	0.158	62	10	43	0.238	62	10	46	0.163	41.9	5	17	0.047	52.4	7	29	0.151
P23588	EIF4B	Eukaryotic translation initiation factor 4B (eIF-4B)	Homo sapiens	nonclassical secretion	HPRD_04892		12.2	4	12	0.09	9.4	4	10	0.026	4.4	1	2	0.009									11.4	3	3	0.013
P23919	DTYMK CDC8 TMPK TYMK	Thymidylate kinase (EC 2.7.4.9) (dTMP kinase)	Homo sapiens	nonclassical secretion			5.7	1	1	0.008									5.7	1	1	0.003					5.2	1	1	0.004
P23921	RRM1 RR1	Ribonucleoside-diphosphate reductase large subunit (EC 1.17.4.1) (Ribonucleoside-diphosphate reductase subunit M1) (Ribonucleotide reductase large subunit)	Homo sapiens	others	HPRD_01588						4.6	1	1	0.003									6.3	2	2	0.005
P24043	LAMA2 LAMM	Laminin subunit alpha-2 (Laminin M chain) (Laminin-12 subunit alpha) (Laminin-2 subunit alpha) (Laminin-4 subunit alpha) (Merosin heavy chain)	Homo sapiens	nonclassical secretion	HPRD_01125										15.5	28	62	0.285
P24347	MMP11 STMY3	Stromelysin-3 (SL-3) (ST3) (EC 3.4.24.-) (Matrix metalloproteinase-11) (MMP-11)	Homo sapiens	classical secretion							4.3	1	2	0.005
P24386	CHM REP1 TCD	Rab proteins geranylgeranyltransferase component A 1 (Choroideremia protein) (Rab escort protein 1) (REP-1) (TCD protein)	Homo sapiens	nonclassical secretion	HPRD_02312																		4.4	1	1	0.003
P24534	EEF1B2 EEF1B EF1B	Elongation factor 1-beta (EF-1-beta)	Homo sapiens	nonclassical secretion	HPRD_02804		28.4	4	11	0.086	48.9	6	9	0.024	12.4	2	3	0.014	57.3	12	38	0.118	33.8	5	7	0.018	52	8	20	0.084
P24592	IGFBP6 IBP6	Insulin-like growth factor-binding protein 6 (IBP-6) (IGF-binding protein 6) (IGFBP-6)	Homo sapiens	classical secretion	HPRD_00902		48.3	7	42	0.318	34.6	9	33	0.09	34.2	4	21	0.097					34.2	4	26	0.066
P24593	IGFBP5 IBP5	Insulin-like growth factor-binding protein 5 (IBP-5) (IGF-binding protein 5) (IGFBP-5)	Homo sapiens	classical secretion	HPRD_00901						47.8	19	137	0.372													34.6	9	37	0.155
P24627	LTF	Lactotransferrin (Lactoferrin) (EC 3.4.21.-) [Cleaved into: Lactoferricin-B (Lfcin-B)]	Bos taurus	classical secretion			6.6	3	4	0.034	9.5	3	5	0.014					5.1	2	2	0.006	6.4	2	3	0.008	10.2	4	5	0.021
P24627	LTF	Lactotransferrin (Lactoferrin) (EC 3.4.21.-) [Cleaved into: Lactoferricin-B (Lfcin-B)]	Bos taurus	bovine contaminant			6.6	3	4	0.034	9.5	3	5	0.014					5.1	2	2	0.006	6.4	2	3	0.008	10.2	4	5	0.021
P24666	ACP1	Low molecular weight phosphotyrosine protein phosphatase (LMW-PTP) (LMW-PTPase) (EC 3.1.3.48) (Adipocyte acid phosphatase) (Low molecular weight cytosolic acid phosphatase) (EC 3.1.3.2) (Red cell acid phosphatase 1)	Homo sapiens	nonclassical secretion	HPRD_08881																						15.2	2	2	0.008
P24752	ACAT1 ACAT MAT	Acetyl-CoA acetyltransferase, mitochondrial (EC 2.3.1.9) (Acetoacetyl-CoA thiolase) (T2)	Homo sapiens	nonclassical secretion	HPRD_01946						12.1	1	1	0.003					12.1	1	3	0.009
P24821	TNC HXB	Tenascin (TN) (Cytotactin) (GMEM) (GP 150-225) (Glioma-associated-extracellular matrix antigen) (Hexabrachion) (JI) (Myotendinous antigen) (Neuronectin) (Tenascin-C) (TN-C)	Homo sapiens	classical secretion	HPRD_01756						16.2	16	41	0.11					8	8	12	0.037
P24941	CDK2 CDKN2	Cyclin-dependent kinase 2 (EC 2.7.11.22) (Cell division protein kinase 2) (p33 protein kinase)	Homo sapiens	others	HPRD_00310										6.7	1	1	0.005
P25116	F2R CF2R PAR1 TR	Proteinase-activated receptor 1 (PAR-1) (Coagulation factor II receptor) (Thrombin receptor)	Homo sapiens	classical secretion	HPRD_01763										3.3	1	1	0.004
P25205	MCM3	DNA replication licensing factor MCM3 (EC 3.6.4.12) (DNA polymerase alpha holoenzyme-associated protein P1) (P1-MCM3) (RLF subunit beta) (p102)	Homo sapiens	others	HPRD_04072						4.8	2	5	0.014					4.3	2	3	0.009
P25325	MPST TST2	3-mercaptopyruvate sulfurtransferase (MST) (EC 2.8.1.2)	Homo sapiens	nonclassical secretion	HPRD_11896																						7.1	1	1	0.004
P25391	LAMA1 LAMA	Laminin subunit alpha-1 (Laminin A chain) (Laminin-1 subunit alpha) (Laminin-3 subunit alpha) (S-laminin subunit alpha) (S-LAM alpha)	Homo sapiens	classical secretion	HPRD_01033														1.7	3	4	0.012	41.8	120	644	1.624
P25398	RPS12	40S ribosomal protein S12	Homo sapiens	nonclassical secretion	HPRD_04714		11.4	1	17	0.129	34.8	4	8	0.022	15.9	3	9	0.041	31.8	4	20	0.062	25	3	11	0.028	31.8	3	7	0.029
P25445	FAS APT1 FAS1 TNFRSF6	Tumor necrosis factor receptor superfamily member 6 (Apo-1 antigen) (Apoptosis-mediating surface antigen FAS) (FASLG receptor) (CD antigen CD95)	Homo sapiens	classical secretion											8.2	1	1	0.005
P25685	DNAJB1 DNAJ1 HDJ1 HSPF1	DnaJ homolog subfamily B member 1 (DnaJ protein homolog 1) (Heat shock 40 kDa protein 1) (HSP40) (Heat shock protein 40) (Human DnaJ protein 1) (hDj-1)	Homo sapiens	nonclassical secretion	HPRD_05198																						9.7	2	3	0.012
P25705	ATP5A1 ATP5A ATP5AL2 ATPM	ATP synthase subunit alpha, mitochondrial	Homo sapiens	nonclassical secretion	HPRD_01258														9.5	3	4	0.013
P25786	PSMA1 HC2 NU PROS30 PSC2	Proteasome subunit alpha type-1 (EC 3.4.25.1) (30 kDa prosomal protein) (PROS-30) (Macropain subunit C2) (Multicatalytic endopeptidase complex subunit C2) (Proteasome component C2) (Proteasome nu chain)	Homo sapiens	others	HPRD_04170		16	3	4	0.03	45.2	8	33	0.09					42.6	10	24	0.075	19.4	4	8	0.02	38.4	6	16	0.068
P25787	PSMA2 HC3 PSC3	Proteasome subunit alpha type-2 (EC 3.4.25.1) (Macropain subunit C3) (Multicatalytic endopeptidase complex subunit C3) (Proteasome component C3)	Homo sapiens	others	HPRD_08907		26.1	6	12	0.091	32.9	7	37	0.1	38.5	7	20	0.091	38.5	9	45	0.14	32.5	6	43	0.108	38.5	11	35	0.147
P25788	PSMA3 HC8 PSC8	Proteasome subunit alpha type-3 (EC 3.4.25.1) (Macropain subunit C8) (Multicatalytic endopeptidase complex subunit C8) (Proteasome component C8)	Homo sapiens	others	HPRD_01463		3.9	1	1	0.007	5.5	1	4	0.011	5.5	1	2	0.009	17.6	9	27	0.084	5.5	1	4	0.01	9.4	3	6	0.025
P25789	PSMA4 HC9 PSC9	Proteasome subunit alpha type-4 (EC 3.4.25.1) (Macropain subunit C9) (Multicatalytic endopeptidase complex subunit C9) (Proteasome component C9) (Proteasome subunit L)	Homo sapiens	others	HPRD_10168		20.3	3	14	0.106	49	8	28	0.076	19.2	4	7	0.032	44.2	8	43	0.133	41.4	5	18	0.045	57.9	10	35	0.148
P26022	PTX3 TNFAIP5 TSG14	Pentraxin-related protein PTX3 (Pentaxin-related protein PTX3) (Tumor necrosis factor alpha-induced protein 5) (TNF alpha-induced protein 5) (Tumor necrosis factor-inducible gene 14 protein) (TSG-14)	Homo sapiens	classical secretion	HPRD_03928						32.3	13	93	0.251	14.4	3	6	0.028	36.7	11	24	0.075	4.7	1	2	0.005	49.6	23	378	1.589
P26038	MSN	Moesin (Membrane-organizing extension spike protein)	Homo sapiens	nonclassical secretion	HPRD_02399		17.2	6	22	0.253	21.3	8	34	0.1	29.6	10	25	0.153	31.5	11	43	0.176	21.3	9	30	0.067	24.4	6	15	0.09
P26045	PTPN3 PTPH1	Tyrosine-protein phosphatase non-receptor type 3 (EC 3.1.3.48) (Protein-tyrosine phosphatase H1) (PTP-H1)	Homo sapiens	others	HPRD_06767																		2	1	1	0.003
P26196	DDX6 HLR2 RCK	Probable ATP-dependent RNA helicase DDX6 (EC 3.6.4.13) (ATP-dependent RNA helicase p54) (DEAD box protein 6) (Oncogene RCK)	Homo sapiens	others	HPRD_02638						7.7	2	2	0.005					10.1	3	3	0.009
P26358	DNMT1 AIM CXXC9 DNMT	DNA (cytosine-5)-methyltransferase 1 (Dnmt1) (EC 2.1.1.37) (CXXC-type zinc finger protein 9) (DNA methyltransferase HsaI) (DNA MTase HsaI) (M.HsaI) (MCMT)	Homo sapiens	others	HPRD_00532																		1.5	1	1	0.002
P26368	U2AF2 U2AF65	Splicing factor U2AF 65 kDa subunit (U2 auxiliary factor 65 kDa subunit) (hU2AF(65)) (hU2AF65) (U2 snRNP auxiliary factor large subunit)	Homo sapiens	others	HPRD_01872						16.6	4	11	0.03	11.8	3	5	0.023	12.4	4	12	0.037	15.2	5	9	0.023	26.9	6	10	0.042
P26373	RPL13 BBC1 OK/SW-cl.46	60S ribosomal protein L13 (Breast basic conserved protein 1)	Homo sapiens	others	HPRD_06428														7.9	1	8	0.025
P26447	S100A4 CAPL MTS1	Protein S100-A4 (Calvasculin) (Metastasin) (Placental calcium-binding protein) (Protein Mts1) (S100 calcium-binding protein A4)	Homo sapiens	nonclassical secretion	HPRD_15914		15.6	1	1	0.008
P26572	MGAT1 GGNT1 GLCT1 GLYT1 MGAT	Alpha-1,3-mannosyl-glycoprotein 2-beta-N-acetylglucosaminyltransferase (EC 2.4.1.101) (N-glycosyl-oligosaccharide-glycoprotein N-acetylglucosaminyltransferase I) (GNT-I) (GlcNAc-T I)	Homo sapiens	nonclassical secretion	HPRD_01189						6	1	2	0.005	5.6	1	1	0.005					6	1	1	0.003
P26583	HMGB2 HMG2	High mobility group protein B2 (High mobility group protein 2) (HMG-2)	Homo sapiens	others	HPRD_01229		18.7	1	2	0.019	21.1	6	21	0.062					26.3	4	20	0.076					26.3	5	10	0.048
P26599	PTBP1 PTB	Polypyrimidine tract-binding protein 1 (PTB) (57 kDa RNA-binding protein PPTB-1) (Heterogeneous nuclear ribonucleoprotein I) (hnRNP I)	Homo sapiens	others	HPRD_02823		3	1	3	0.023	48.6	16	83	0.227	24.1	6	30	0.137	34.5	13	43	0.134	30.1	11	51	0.129	43.5	15	54	0.227
P26639	TARS	Threonine--tRNA ligase, cytoplasmic (EC 6.1.1.3) (Threonyl-tRNA synthetase) (ThrRS)	Homo sapiens	others	HPRD_01762		8.7	4	10	0.075	14	7	34	0.093	11.5	5	11	0.05	26	16	45	0.139	16.3	6	21	0.053	36.8	19	48	0.2
P26640	VARS G7A VARS2	Valine--tRNA ligase (EC 6.1.1.9) (Protein G7a) (Valyl-tRNA synthetase) (ValRS)	Homo sapiens	others	HPRD_10362						2.8	1	1	0.003					15.3	11	31	0.096	5.3	1	1	0.003	3.6	3	3	0.012
P26885	FKBP2 FKBP13	Peptidyl-prolyl cis-trans isomerase FKBP2 (PPIase FKBP2) (EC 5.2.1.8) (13 kDa FK506-binding protein) (13 kDa FKBP) (FKBP-13) (FK506-binding protein 2) (FKBP-2) (Immunophilin FKBP13) (Rotamase)	Homo sapiens	classical secretion	HPRD_01742						39.2	1	2	0.005					13.7	1	2	0.006
P27348	YWHAQ	14-3-3 protein theta (14-3-3 protein T-cell) (14-3-3 protein tau) (Protein HS1)	Homo sapiens	others	HPRD_00886		29	4	8	0.085	36.3	7	16	0.043	9	1	1	0.005	48.2	11	33	0.125	9.5	1	1	0.003	33.1	7	10	0.06
P27658	COL8A1 C3orf7	Collagen alpha-1(VIII) chain (Endothelial collagen) [Cleaved into: Vastatin]	Homo sapiens	classical secretion	HPRD_00372																		7.3	2	22	0.056
P27695	APEX1 APE APE1 APEX APX HAP1 REF1	DNA-(apurinic or apyrimidinic site) lyase (EC 3.1.-.-) (EC 4.2.99.18) (APEX nuclease) (APEN) (Apurinic-apyrimidinic endonuclease 1) (AP endonuclease 1) (APE-1) (REF-1) (Redox factor-1) [Cleaved into: DNA-(apurinic or apyrimidinic site) lyase, mitochondrial]	Homo sapiens	nonclassical secretion	HPRD_00136		16	3	3	0.023	35.8	8	30	0.082	5.7	1	1	0.005	39	8	16	0.05	35.8	7	30	0.076	27	6	14	0.059
P27708	CAD	CAD protein [Includes: Glutamine-dependent carbamoyl-phosphate synthase (EC 6.3.5.5); Aspartate carbamoyltransferase (EC 2.1.3.2); Dihydroorotase (EC 3.5.2.3)]	Homo sapiens	others	HPRD_06437		0.7	1	1	0.008	10.5	8	18	0.049	1.7	1	2	0.009	1.5	2	3	0.009	5.5	5	8	0.02
P27797	CALR CRTC	Calreticulin (CRP55) (Calregulin) (Endoplasmic reticulum resident protein 60) (ERp60) (HACBP) (grp60)	Homo sapiens	classical secretion	HPRD_00169	Multiple reaction monitoring	29.5	12	24	0.181	51.8	16	49	0.133	30	8	19	0.088	44.4	12	30	0.094	29.7	8	19	0.048	44.4	13	35	0.147
P27816	MAP4	Microtubule-associated protein 4 (MAP-4)	Homo sapiens	others	HPRD_01141		4.7	4	6	0.045	12.9	5	7	0.019					16.3	10	43	0.132					4.7	3	5	0.021
P27824	CANX	Calnexin (IP90) (Major histocompatibility complex class I antigen-binding protein p88) (p90)	Homo sapiens	classical secretion	HPRD_00252		3.1	1	2	0.015	9.8	2	2	0.005									16.2	4	8	0.02	9.6	3	4	0.017
P27930	IL1R2 IL1RB	Interleukin-1 receptor type 2 (IL-1R-2) (IL-1RT-2) (IL-1RT2) (CD121 antigen-like family member B) (CDw121b) (IL-1 type II receptor) (Interleukin-1 receptor beta) (IL-1R-beta) (Interleukin-1 receptor type II) (CD antigen CD121b) [Cleaved into: Interleukin-1 receptor type 2, membrane form (mIL-1R2) (mIL-1RII); Interleukin-1 receptor type 2, soluble form (sIL-1R2) (sIL-1RII)]	Homo sapiens	classical secretion	HPRD_00995	Multiple reaction monitoring																					27.4	10	45	0.188
P28065	PSMB9 LMP2 PSMB6i RING12	Proteasome subunit beta type-9 (EC 3.4.25.1) (Low molecular mass protein 2) (Macropain chain 7) (Multicatalytic endopeptidase complex chain 7) (Proteasome chain 7) (Proteasome subunit beta-1i) (Really interesting new gene 12 protein)	Homo sapiens	nonclassical secretion	HPRD_01514										11.5	1	1	0.005	33.2	4	11	0.034					18.4	2	5	0.021
P28066	PSMA5	Proteasome subunit alpha type-5 (EC 3.4.25.1) (Macropain zeta chain) (Multicatalytic endopeptidase complex zeta chain) (Proteasome zeta chain)	Homo sapiens	others	HPRD_01464		30.3	7	12	0.091	41.9	5	32	0.088	37.8	7	20	0.092	41.9	8	28	0.088	45.2	6	20	0.05	56.4	13	25	0.106
P28070	PSMB4 PROS26	Proteasome subunit beta type-4 (EC 3.4.25.1) (26 kDa prosomal protein) (HsBPROS26) (PROS-26) (Macropain beta chain) (Multicatalytic endopeptidase complex beta chain) (Proteasome beta chain) (Proteasome chain 3) (HsN3)	Homo sapiens	nonclassical secretion	HPRD_03710		22.3	4	11	0.083	25	3	12	0.033	38.3	6	12	0.055	41.7	7	30	0.094	25	3	7	0.018	41.7	7	24	0.101
P28072	PSMB6 LMPY Y	Proteasome subunit beta type-6 (EC 3.4.25.1) (Macropain delta chain) (Multicatalytic endopeptidase complex delta chain) (Proteasome delta chain) (Proteasome subunit Y)	Homo sapiens	nonclassical secretion	HPRD_02630		13.4	2	2	0.015	25.5	2	21	0.057	16.3	1	9	0.041	42.3	7	13	0.04	25.5	2	12	0.03	34.3	5	18	0.076
P28074	PSMB5 LMPX MB1 X	Proteasome subunit beta type-5 (EC 3.4.25.1) (Macropain epsilon chain) (Multicatalytic endopeptidase complex epsilon chain) (Proteasome chain 6) (Proteasome epsilon chain) (Proteasome subunit MB1) (Proteasome subunit X)	Homo sapiens	nonclassical secretion	HPRD_02629		17.5	2	6	0.045	28.9	6	19	0.052	8.1	1	3	0.014	36.9	9	28	0.087	22.8	4	8	0.02	46.4	8	15	0.063
P28300	LOX	Protein-lysine 6-oxidase (EC 1.4.3.13) (Lysyl oxidase)	Homo sapiens	classical secretion	HPRD_01087						32.4	4	16	0.044	13.8	2	4	0.018
P28325	CST5	Cystatin-D (Cystatin-5)	Homo sapiens	classical secretion	HPRD_00463										19	1	1	0.004
P28330	ACADL	Long-chain specific acyl-CoA dehydrogenase, mitochondrial (LCAD) (EC 1.3.8.8)	Homo sapiens	nonclassical secretion	HPRD_01939										4.4	1	1	0.005
P28482	MAPK1 ERK2 PRKM1 PRKM2	Mitogen-activated protein kinase 1 (MAP kinase 1) (MAPK 1) (EC 2.7.11.24) (ERT1) (Extracellular signal-regulated kinase 2) (ERK-2) (MAP kinase isoform p42) (p42-MAPK) (Mitogen-activated protein kinase 2) (MAP kinase 2) (MAPK 2)	Homo sapiens	others	HPRD_01496						12.1	2	2	0.005
P28799	GRN	Granulins (Proepithelin) (PEPI) [Cleaved into: Acrogranin (Glycoprotein of 88 Kda) (GP88) (Glycoprotein 88) (Progranulin); Paragranulin; Granulin-1 (Granulin G); Granulin-2 (Granulin F); Granulin-3 (Granulin B); Granulin-4 (Granulin A); Granulin-5 (Granulin C); Granulin-6 (Granulin D); Granulin-7 (Granulin E)]	Homo sapiens	classical secretion	HPRD_00733		22.3	7	32	0.24	25.1	6	16	0.044	11	4	7	0.032	18	7	21	0.065	28.5	7	18	0.045	3.6	1	1	0.004
P28800	SERPINF2 PLI	Alpha-2-antiplasmin (Alpha-2-AP) (Alpha-2-plasmin inhibitor) (Alpha-2-PI) (Serpin F2)	Bos taurus	Bovine contaminant			3.3	1	1	0.008	3.9	1	1	0.003					10.6	4	9	0.028					16.9	6	25	0.105
P28827	PTPRM PTPRL1	Receptor-type tyrosine-protein phosphatase mu (Protein-tyrosine phosphatase mu) (R-PTP-mu) (EC 3.1.3.48)	Homo sapiens	classical secretion	HPRD_01479																		1.5	1	2	0.005
P28838	LAP3 LAPEP PEPS	Cytosol aminopeptidase (EC 3.4.11.1) (Leucine aminopeptidase 3) (LAP-3) (Leucyl aminopeptidase) (Peptidase S) (Proline aminopeptidase) (EC 3.4.11.5) (Prolyl aminopeptidase)	Homo sapiens	others	HPRD_07516						10.6	3	4	0.011	11	3	6	0.027	33.5	13	24	0.075	7.1	2	5	0.013	32.8	11	26	0.108
P28845	HSD11B1 HSD11 HSD11L SDR26C1	Corticosteroid 11-beta-dehydrogenase isozyme 1 (EC 1.1.1.146) (11-beta-hydroxysteroid dehydrogenase 1) (11-DH) (11-beta-HSD1) (Short chain dehydrogenase/reductase family 26C member 1)	Homo sapiens	nonclassical secretion	HPRD_07042														4.1	1	2	0.006					4.1	1	1	0.004
P29120	PCSK1 NEC1	Neuroendocrine convertase 1 (NEC 1) (EC 3.4.21.93) (Prohormone convertase 1) (Proprotein convertase 1) (PC1)	Homo sapiens	classical secretion	HPRD_01201						48.2	30	264	0.719
P29144	TPP2	Tripeptidyl-peptidase 2 (TPP-2) (EC 3.4.14.10) (Tripeptidyl aminopeptidase) (Tripeptidyl-peptidase II) (TPP-II)	Homo sapiens	others	HPRD_01834						5.8	3	4	0.011					3	2	2	0.006	1.6	1	1	0.003
P29218	IMPA1 IMPA	Inositol monophosphatase 1 (IMP 1) (IMPase 1) (EC 3.1.3.25) (D-galactose 1-phosphate phosphatase) (EC 3.1.3.94) (Inositol-1(or 4)-monophosphatase 1) (Lithium-sensitive myo-inositol monophosphatase A1)	Homo sapiens	nonclassical secretion	HPRD_03641		7.2	1	1	0.008	41.6	3	4	0.011	18.8	2	2	0.009	11.6	3	4	0.012					7.6	2	3	0.012
P29279	CTGF CCN2 HCS24 IGFBP8	Connective tissue growth factor (CCN family member 2) (Hypertrophic chondrocyte-specific protein 24) (Insulin-like growth factor-binding protein 8) (IBP-8) (IGF-binding protein 8) (IGFBP-8)	Homo sapiens	classical secretion	HPRD_00412		12.6	3	14	0.106	26.1	6	14	0.038	27.2	9	34	0.155	45.3	12	44	0.137	35	13	60	0.151	9.2	2	4	0.017
P29317	EPHA2 ECK	Ephrin type-A receptor 2 (EC 2.7.10.1) (Epithelial cell kinase) (Tyrosine-protein kinase receptor ECK)	Homo sapiens	classical secretion	HPRD_01494						5.3	3	4	0.011	16.3	6	12	0.055	2.9	1	2	0.006
P29353	SHC1 SHC SHCA	SHC-transforming protein 1 (SHC-transforming protein 3) (SHC-transforming protein A) (Src homology 2 domain-containing-transforming protein C1) (SH2 domain protein C1)	Homo sapiens	others	HPRD_02780										6.6	1	2	0.009	6.2	2	2	0.006
P29400	COL4A5	Collagen alpha-5(IV) chain	Homo sapiens	classical secretion	HPRD_02363																		2.8	2	5	0.013
P29401	TKT	Transketolase (TK) (EC 2.2.1.1)	Homo sapiens	others	HPRD_06001						56.5	32	160	0.429	39.5	15	43	0.197	49	22	68	0.208	56.8	28	151	0.376	49.4	20	72	0.3
P29590	PML MYL PP8675 RNF71 TRIM19	Protein PML (Promyelocytic leukemia protein) (RING finger protein 71) (Tripartite motif-containing protein 19)	Homo sapiens	others	HPRD_00023																						2.8	1	1	0.004
P29692	EEF1D EF1D	Elongation factor 1-delta (EF-1-delta) (Antigen NY-CO-4)	Homo sapiens	nonclassical secretion	HPRD_00560		28.7	5	12	0.093					14.2	3	4	0.018					18.5	1	2	0.005
P29966	MARCKS MACS PRKCSL	Myristoylated alanine-rich C-kinase substrate (MARCKS) (Protein kinase C substrate, 80 kDa protein, light chain) (80K-L protein) (PKCSL)	Homo sapiens	others	HPRD_07519		9.6	1	1	0.008	36.1	5	14	0.038	19.3	2	2	0.009	19.3	3	4	0.013					19.3	2	6	0.025
P30040	ERP29 C12orf8 ERP28	Endoplasmic reticulum resident protein 29 (ERp29) (Endoplasmic reticulum resident protein 28) (ERp28) (Endoplasmic reticulum resident protein 31) (ERp31)	Homo sapiens	classical secretion	HPRD_03794		22.6	1	2	0.015	9.2	1	1	0.003	20.7	4	8	0.037	30.3	6	23	0.071	14.9	2	3	0.008	30.3	7	15	0.063
P30041	PRDX6 AOP2 KIAA0106	Peroxiredoxin-6 (EC 1.11.1.15) (1-Cys peroxiredoxin) (1-Cys PRX) (24 kDa protein) (Acidic calcium-independent phospholipase A2) (aiPLA2) (EC 3.1.1.-) (Antioxidant protein 2) (Liver 2D page spot 40) (Non-selenium glutathione peroxidase) (NSGPx) (EC 1.11.1.9) (Red blood cells page spot 12)	Homo sapiens	others	HPRD_03817	Multiple reaction monitoring	17	2	7	0.053	59.8	9	68	0.186	39.7	5	17	0.078	68.3	12	31	0.097	42.9	6	42	0.106	57.6	12	40	0.169
P30042	C21orf33 HES1 KNPI	ES1 protein homolog, mitochondrial (Protein GT335) (Protein KNP-I)	Homo sapiens	classical secretion	HPRD_09044						28	4	7	0.019	11.5	1	1	0.005					11.5	1	1	0.003
P30043	BLVRB FLR	Flavin reductase (NADPH) (FR) (EC 1.5.1.30) (Biliverdin reductase B) (BVR-B) (EC 1.3.1.24) (Biliverdin-IX beta-reductase) (Green heme-binding protein) (GHBP) (NADPH-dependent diaphorase) (NADPH-flavin reductase) (FLR)	Homo sapiens	nonclassical secretion	HPRD_02967		51.9	6	13	0.098	31.1	2	3	0.008	35.4	5	9	0.041	14.1	2	2	0.006	42.2	4	19	0.048	19.4	2	3	0.013
P30044	PRDX5 ACR1 SBBI10	Peroxiredoxin-5, mitochondrial (EC 1.11.1.15) (Alu corepressor 1) (Antioxidant enzyme B166) (AOEB166) (Liver tissue 2D-page spot 71B) (PLP) (Peroxiredoxin V) (Prx-V) (Peroxisomal antioxidant enzyme) (TPx type VI) (Thioredoxin peroxidase PMP20) (Thioredoxin reductase)	Homo sapiens	nonclassical secretion	HPRD_05958		24.8	3	5	0.037	28.8	2	5	0.014					47.7	9	20	0.062					47.2	6	9	0.038
P30046	DDT	D-dopachrome decarboxylase (EC 4.1.1.84) (D-dopachrome tautomerase) (Phenylpyruvate tautomerase II)	Homo sapiens	others	HPRD_04126		22	2	6	0.045									75.4	6	35	0.109					39	5	22	0.092
P30047	GCHFR GFRP	GTP cyclohydrolase 1 feedback regulatory protein (GFRP) (GTP cyclohydrolase I feedback regulatory protein) (p35)	Homo sapiens	nonclassical secretion							21.4	1	2	0.005
P30048	PRDX3 AOP1	Thioredoxin-dependent peroxide reductase, mitochondrial (EC 1.11.1.15) (Antioxidant protein 1) (AOP-1) (HBC189) (Peroxiredoxin III) (Prx-III) (Peroxiredoxin-3) (Protein MER5 homolog)	Homo sapiens	nonclassical secretion	HPRD_05305		17.6	2	4	0.03	46.2	8	25	0.068	26.1	3	8	0.037	36.1	6	17	0.053	29	5	26	0.066	7.6	2	4	0.017
P30049	ATP5D	ATP synthase subunit delta, mitochondrial (F-ATPase delta subunit)	Homo sapiens	nonclassical secretion	HPRD_04397														8.3	1	3	0.009
P30050	RPL12	60S ribosomal protein L12	Homo sapiens	nonclassical secretion	HPRD_01603		9.7	1	1	0.008	9.1	1	1	0.003	9.1	1	1	0.005	54.5	7	15	0.047	9.1	1	2	0.005	24.2	3	6	0.025
P30084	ECHS1	Enoyl-CoA hydratase, mitochondrial (EC 4.2.1.17) (Enoyl-CoA hydratase 1) (Short-chain enoyl-CoA hydratase) (SCEH)	Homo sapiens	nonclassical secretion	HPRD_03799		7.2	1	2	0.015	13.1	2	2	0.005	7.2	1	2	0.009	13.1	2	2	0.006	13.4	2	2	0.005	19.3	3	5	0.021
P30085	CMPK1 CMK CMPK UCK UMK UMPK	UMP-CMP kinase (EC 2.7.4.14) (Deoxycytidylate kinase) (CK) (dCMP kinase) (Nucleoside-diphosphate kinase) (EC 2.7.4.6) (Uridine monophosphate/cytidine monophosphate kinase) (UMP/CMP kinase) (UMP/CMPK)	Homo sapiens	nonclassical secretion	HPRD_18258														21.4	5	8	0.023
P30086	PEBP1 PBP PEBP	Phosphatidylethanolamine-binding protein 1 (PEBP-1) (HCNPpp) (Neuropolypeptide h3) (Prostatic-binding protein) (Raf kinase inhibitor protein) (RKIP) [Cleaved into: Hippocampal cholinergic neurostimulating peptide (HCNP)]	Homo sapiens	nonclassical secretion	HPRD_06850		59.9	6	35	0.263	71.7	10	46	0.125	57.2	7	20	0.092	69	8	41	0.127	46.5	5	21	0.053	71.7	14	65	0.272
P30101	PDIA3 ERP57 ERP60 GRP58	Protein disulfide-isomerase A3 (EC 5.3.4.1) (58 kDa glucose-regulated protein) (58 kDa microsomal protein) (p58) (Disulfide isomerase ER-60) (Endoplasmic reticulum resident protein 57) (ER protein 57) (ERp57) (Endoplasmic reticulum resident protein 60) (ER protein 60) (ERp60)	Homo sapiens	classical secretion	HPRD_03625		13.1	5	12	0.09	28.8	15	59	0.16	31.5	9	23	0.105	34.1	11	23	0.075	28.8	16	80	0.201	47.3	21	58	0.243
P30153	PPP2R1A	Serine/threonine-protein phosphatase 2A 65 kDa regulatory subunit A alpha isoform (Medium tumor antigen-associated 61 kDa protein) (PP2A subunit A isoform PR65-alpha) (PP2A subunit A isoform R1-alpha)	Homo sapiens	nonclassical secretion	HPRD_16184		7.3	2	2	0.015	11.8	5	14	0.038	10.7	3	3	0.014	35.4	15	22	0.067	11.8	4	10	0.025	19.1	5	6	0.025
P30405	PPIF CYP3	Peptidyl-prolyl cis-trans isomerase F, mitochondrial (PPIase F) (EC 5.2.1.8) (Cyclophilin D) (CyP-D) (CypD) (Cyclophilin F) (Mitochondrial cyclophilin) (CyP-M) (Rotamase F)	Homo sapiens	nonclassical secretion	HPRD_06839		32.4	3	3	0.022	37.2	4	21	0.057					37.2	3	8	0.025	37.2	4	20	0.051	23.2	2	11	0.046
P30419	NMT1 NMT	Glycylpeptide N-tetradecanoyltransferase 1 (EC 2.3.1.97) (Myristoyl-CoA:protein N-myristoyltransferase 1) (NMT 1) (Type I N-myristoyltransferase) (Peptide N-myristoyltransferase 1)	Homo sapiens	nonclassical secretion	HPRD_01187														8.1	3	7	0.022	3.2	1	2	0.005	13.5	4	7	0.029
P30455	HLA-A HLAA	HLA class I histocompatibility antigen, A-36 alpha chain (Aw-36) (MHC class I antigen A*36)	Homo sapiens	classical secretion							33.2	11	33	0.082
P30520	ADSS ADSS2	Adenylosuccinate synthetase isozyme 2 (AMPSase 2) (AdSS 2) (EC 6.3.4.4) (Adenylosuccinate synthetase, acidic isozyme) (Adenylosuccinate synthetase, liver isozyme) (L-type adenylosuccinate synthetase) (IMP--aspartate ligase 2)	Homo sapiens	others	HPRD_00050						7.7	2	4	0.011					16.7	6	8	0.025	12.3	3	4	0.01	4.6	1	1	0.004
P30530	AXL UFO	Tyrosine-protein kinase receptor UFO (EC 2.7.10.1) (AXL oncogene)	Homo sapiens	classical secretion	HPRD_00171		10.2	5	17	0.129	9.1	4	12	0.033	14	8	50	0.229	2.6	2	5	0.016
P30533	LRPAP1 A2MRAP	Alpha-2-macroglobulin receptor-associated protein (Alpha-2-MRAP) (Low density lipoprotein receptor-related protein-associated protein 1) (RAP)	Homo sapiens	classical secretion	HPRD_00082														3.6	1	1	0.003
P30566	ADSL AMPS	Adenylosuccinate lyase (ASL) (EC 4.3.2.2) (Adenylosuccinase) (ASase)	Homo sapiens	nonclassical secretion	HPRD_00049						17.8	5	12	0.033					7.4	3	6	0.019	4.3	1	3	0.008	14.8	2	2	0.008
P30622	CLIP1 CYLN1 RSN	CAP-Gly domain-containing linker protein 1 (Cytoplasmic linker protein 1) (Cytoplasmic linker protein 170 alpha-2) (CLIP-170) (Reed-Sternberg intermediate filament-associated protein) (Restin)	Homo sapiens	others	HPRD_01568														4	3	6	0.019
P30626	SRI	Sorcin (22 kDa protein) (CP-22) (CP22) (V19)	Homo sapiens	nonclassical secretion	HPRD_01680						12.9	1	8	0.022	7.7	1	1	0.004	27.1	3	6	0.019	12.9	1	5	0.013	19.4	3	3	0.012
P30740	SERPINB1 ELANH2 MNEI PI2	Leukocyte elastase inhibitor (LEI) (Monocyte/neutrophil elastase inhibitor) (EI) (M/NEI) (Peptidase inhibitor 2) (PI-2) (Serpin B1)	Homo sapiens	nonclassical secretion	HPRD_00555		4.8	1	3	0.023	9.2	1	1	0.003													7.3	2	4	0.017
P30838	ALDH3A1 ALDH3	Aldehyde dehydrogenase, dimeric NADP-preferring (EC 1.2.1.5) (ALDHIII) (Aldehyde dehydrogenase 3) (Aldehyde dehydrogenase family 3 member A1)	Homo sapiens	nonclassical secretion	HPRD_00004																		11.5	2	2	0.005	13.2	4	7	0.029
P30990	NTS	Neurotensin/neuromedin N [Cleaved into: Large neuromedin N (NmN-125); Neuromedin N (NN) (NmN); Neurotensin (NT); Tail peptide]	Homo sapiens	classical secretion	HPRD_08878		8.2	2	4	0.03
P31025	LCN1 VEGP	Lipocalin-1 (Tear lipocalin) (Tlc) (Tear prealbumin) (TP) (Von Ebner gland protein) (VEG protein)	Homo sapiens	classical secretion	HPRD_01059																		18.2	1	1	0.002
P31150	GDI1 GDIL OPHN2 RABGDIA XAP4	Rab GDP dissociation inhibitor alpha (Rab GDI alpha) (Guanosine diphosphate dissociation inhibitor 1) (GDI-1) (Oligophrenin-2) (Protein XAP-4)	Homo sapiens	others	HPRD_02114						37.1	7	15	0.099					44.5	10	15	0.113					29.8	4	4	0.113
P31153	MAT2A AMS2 MATA2	S-adenosylmethionine synthase isoform type-2 (AdoMet synthase 2) (EC 2.5.1.6) (Methionine adenosyltransferase 2) (MAT 2) (Methionine adenosyltransferase II) (MAT-II)	Homo sapiens	nonclassical secretion	HPRD_03275		8.7	2	4	0.03	25.6	5	13	0.035	10	2	6	0.027	22.5	6	19	0.059	14.7	3	5	0.013	23.5	5	21	0.089
P31327	CPS1	Carbamoyl-phosphate synthase [ammonia], mitochondrial (EC 6.3.4.16) (Carbamoyl-phosphate synthetase I) (CPSase I)	Homo sapiens	nonclassical secretion	HPRD_01995																		13.1	10	25	0.063
P31431	SDC4	Syndecan-4 (SYND4) (Amphiglycan) (Ryudocan core protein)	Homo sapiens	classical secretion	HPRD_08366		12.7	2	4	0.03					12.7	1	1	0.005	10.3	1	1	0.003
P31689	DNAJA1 DNAJ2 HDJ2 HSJ2 HSPF4	DnaJ homolog subfamily A member 1 (DnaJ protein homolog 2) (HSDJ) (Heat shock 40 kDa protein 4) (Heat shock protein J2) (HSJ-2) (Human DnaJ protein 2) (hDj-2)	Homo sapiens	others	HPRD_04159						17.1	3	6	0.016	6	1	1	0.005	10.4	1	2	0.006	11.1	2	4	0.01
P31937	HIBADH	3-hydroxyisobutyrate dehydrogenase, mitochondrial (HIBADH) (EC 1.1.1.31)	Homo sapiens	nonclassical secretion	HPRD_12238		5.1	1	1	0.007									12.5	3	5	0.015
P31939	ATIC PURH OK/SW-cl.86	Bifunctional purine biosynthesis protein PURH [Includes: Phosphoribosylaminoimidazolecarboxamide formyltransferase (EC 2.1.2.3) (5-aminoimidazole-4-carboxamide ribonucleotide formyltransferase) (AICAR transformylase); IMP cyclohydrolase (EC 3.5.4.10) (ATIC) (IMP synthase) (Inosinicase)]	Homo sapiens	others	HPRD_03434		6.1	2	3	0.023					12	4	7	0.032	52.4	25	60	0.185					29.6	11	19	0.079
P31942	HNRNPH3 HNRPH3	Heterogeneous nuclear ribonucleoprotein H3 (hnRNP H3) (Heterogeneous nuclear ribonucleoprotein 2H9) (hnRNP 2H9)	Homo sapiens	others	HPRD_03818		8.4	2	3	0.023	30.7	5	10	0.027					8.4	2	5	0.016	10.9	1	1	0.003
P31943	HNRNPH1 HNRPH HNRPH1	Heterogeneous nuclear ribonucleoprotein H (hnRNP H) [Cleaved into: Heterogeneous nuclear ribonucleoprotein H, N-terminally processed]	Homo sapiens	others	HPRD_03021		7	2	5	0.038	25.4	5	11	0.034	28.3	7	11	0.05					8.2	1	2	0.012	22	4	5	0.04
P31946	YWHAB	14-3-3 protein beta/alpha (Protein 1054) (Protein kinase C inhibitor protein 1) (KCIP-1) [Cleaved into: 14-3-3 protein beta/alpha, N-terminally processed]	Homo sapiens	others	HPRD_03184		37	7	8	0.085	48	6	10	0.03					56.1	13	52	0.186					49.6	9	20	0.102
P31947	SFN HME1	14-3-3 protein sigma (Epithelial cell marker protein 1) (Stratifin)	Homo sapiens	others	HPRD_03185		19.8	2	5	0.062									24.6	4	8	0.048	8.9	1	2	0.005	35.1	5	6	0.043
P31948	STIP1	Stress-induced-phosphoprotein 1 (STI1) (Hsc70/Hsp90-organizing protein) (Hop) (Renal carcinoma antigen NY-REN-11) (Transformation-sensitive protein IEF SSP 3521)	Homo sapiens	others	HPRD_05454		20.6	9	23	0.172	23.4	11	28	0.076	7.5	2	2	0.009	32.6	19	45	0.139	20.3	8	19	0.048	25.4	13	42	0.176
P31949	S100A11 MLN70 S100C	Protein S100-A11 (Calgizzarin) (Metastatic lymph node gene 70 protein) (MLN 70) (Protein S100-C) (S100 calcium-binding protein A11) [Cleaved into: Protein S100-A11, N-terminally processed]	Homo sapiens	nonclassical secretion	HPRD_04385		25.7	4	16	0.121	56.2	7	54	0.147	15.2	2	9	0.042	68.6	8	156	0.488	56.2	4	11	0.027	56.2	4	23	0.097
P32004	L1CAM CAML1 MIC5	Neural cell adhesion molecule L1 (N-CAM-L1) (NCAM-L1) (CD antigen CD171)	Homo sapiens	classical secretion	HPRD_02394						18.4	11	34	0.092					12.4	8	21	0.066	12.7	9	38	0.096
P32119	PRDX2 NKEFB TDPX1	Peroxiredoxin-2 (EC 1.11.1.15) (Natural killer cell-enhancing factor B) (NKEF-B) (PRP) (Thiol-specific antioxidant protein) (TSA) (Thioredoxin peroxidase 1) (Thioredoxin-dependent peroxide reductase 1)	Homo sapiens	nonclassical secretion	HPRD_02763	Multiple reaction monitoring					39.4	7	45	0.123					14.6	1	1	0.026	37.9	6	29	0.068	34.3	8	26	0.138
P32241	VIPR1	Vasoactive intestinal polypeptide receptor 1 (VIP-R-1) (Pituitary adenylate cyclase-activating polypeptide type II receptor) (PACAP type II receptor) (PACAP-R-2) (PACAP-R2) (VPAC1)	Homo sapiens	classical secretion	HPRD_01890						19	1	1	0.003
P32320	CDA CDD	Cytidine deaminase (EC 3.5.4.5) (Cytidine aminohydrolase)	Homo sapiens	nonclassical secretion	HPRD_11744		11.6	1	2	0.015
P32321	DCTD	Deoxycytidylate deaminase (EC 3.5.4.12) (dCMP deaminase)	Homo sapiens	nonclassical secretion							15.3	1	2	0.005					6.5	1	2	0.006
P32745	SSTR3	Somatostatin receptor type 3 (SS-3-R) (SS3-R) (SS3R) (SSR-28)	Homo sapiens	membrane protein	HPRD_01675														2.9	1	1	0.003
P32929	CTH	Cystathionine gamma-lyase (EC 4.4.1.1) (Cysteine-protein sulfhydrase) (Gamma-cystathionase)	Homo sapiens	nonclassical secretion	HPRD_09633																		8.3	1	2	0.005
P32969	RPL9 OK/SW-cl.103; RPL9P7; RPL9P8; RPL9P9	60S ribosomal protein L9	Homo sapiens	nonclassical secretion	HPRD_04732														44.3	6	8	0.025
P33176	KIF5B KNS KNS1	Kinesin-1 heavy chain (Conventional kinesin heavy chain) (Ubiquitous kinesin heavy chain) (UKHC)	Homo sapiens	others	HPRD_07214		1.8	1	1	0.007	8.8	3	8	0.022									2.3	1	1	0.003
P33240	CSTF2	Cleavage stimulation factor subunit 2 (CF-1 64 kDa subunit) (Cleavage stimulation factor 64 kDa subunit) (CSTF 64 kDa subunit) (CstF-64)	Homo sapiens	others	HPRD_02652		4.3	1	1	0.008					4.1	1	1	0.005	2.5	1	6	0.019	6.9	1	1	0.003
P33316	DUT	Deoxyuridine 5'-triphosphate nucleotidohydrolase, mitochondrial (dUTPase) (EC 3.6.1.23) (dUTP pyrophosphatase)	Homo sapiens	nonclassical secretion	HPRD_03165		12.3	2	3	0.023	6.7	1	4	0.011	6.7	1	2	0.009	16.3	3	12	0.037	6.7	1	2	0.005	30.6	5	22	0.092
P33402	GUCY1A2 GUC1A2 GUCSA2	Guanylate cyclase soluble subunit alpha-2 (GCS-alpha-2) (EC 4.6.1.2)	Homo sapiens	others	HPRD_03146														2.2	1	1	0.003
P33764	S100A3 S100E	Protein S100-A3 (Protein S-100E) (S100 calcium-binding protein A3)	Homo sapiens	others	HPRD_01507																						24.8	2	4	0.017
P33778	HIST1H2BB H2BFF	Histone H2B type 1-B (Histone H2B.1) (Histone H2B.f) (H2B/f)	Homo sapiens	others																							26.2	5	16	0.067
P33908	MAN1A1	Mannosyl-oligosaccharide 1,2-alpha-mannosidase IA (EC 3.2.1.113) (Man(9)-alpha-mannosidase) (Man9-mannosidase) (Mannosidase alpha class 1A member 1) (Processing alpha-1,2-mannosidase IA) (Alpha-1,2-mannosidase IA)	Homo sapiens	membrane protein	HPRD_05066						15.9	5	12	0.032	11.9	6	18	0.083									7.5	5	7	0.029
P33908	MAN1A1	Mannosyl-oligosaccharide 1,2-alpha-mannosidase IA (EC 3.2.1.113) (Man(9)-alpha-mannosidase) (Man9-mannosidase) (Mannosidase alpha class 1A member 1) (Processing alpha-1,2-mannosidase IA) (Alpha-1,2-mannosidase IA)	Homo sapiens	membrane protein	HPRD_05066						15.9	5	12	0.032	11.9	6	18	0.083									7.5	5	7	0.029
P33991	MCM4 CDC21	DNA replication licensing factor MCM4 (EC 3.6.4.12) (CDC21 homolog) (P1-CDC21)	Homo sapiens	others	HPRD_09094						9.1	4	6	0.016	2.1	1	2	0.009	9.5	6	9	0.028	7.2	3	4	0.01
P33992	MCM5 CDC46	DNA replication licensing factor MCM5 (EC 3.6.4.12) (CDC46 homolog) (P1-CDC46)	Homo sapiens	others	HPRD_04075														6.7	2	9	0.028
P33993	MCM7 CDC47 MCM2	DNA replication licensing factor MCM7 (EC 3.6.4.12) (CDC47 homolog) (P1.1-MCM3)	Homo sapiens	others	HPRD_01154														6.3	3	8	0.025
P34059	GALNS	N-acetylgalactosamine-6-sulfatase (EC 3.1.6.4) (Chondroitinsulfatase) (Chondroitinase) (Galactose-6-sulfate sulfatase) (GalN6S) (N-acetylgalactosamine-6-sulfate sulfatase) (GalNAc6S sulfatase)	Homo sapiens	classical secretion	HPRD_08357		3.6	1	1	0.008	4.5	1	1	0.003	12.5	4	8	0.037	2	1	1	0.003	16.1	3	4	0.01
P34096	RNASE4 RNS4	Ribonuclease 4 (RNase 4) (EC 3.1.27.-)	Homo sapiens	classical secretion	HPRD_03018		11.6	1	2	0.015	21.8	3	9	0.025	11.6	1	2	0.009	8.8	1	2	0.006	8.8	2	6	0.015
P34896	SHMT1	Serine hydroxymethyltransferase, cytosolic (SHMT) (EC 2.1.2.1) (Glycine hydroxymethyltransferase) (Serine methylase)	Homo sapiens	others	HPRD_01643						4.5	1	2	0.005					14.3	2	3	0.015
P34897	SHMT2	Serine hydroxymethyltransferase, mitochondrial (SHMT) (EC 2.1.2.1) (Glycine hydroxymethyltransferase) (Serine methylase)	Homo sapiens	others	HPRD_00717														16.6	4	7	0.028					9.9	3	5	0.021
P34931	HSPA1L	Heat shock 70 kDa protein 1-like (Heat shock 70 kDa protein 1L) (Heat shock 70 kDa protein 1-Hom) (HSP70-Hom)	Homo sapiens	others	HPRD_00776						12.5	1	1	0.009					18.3	1	5	0.084					16.7	1	1	0.048
P34932	HSPA4 APG2	Heat shock 70 kDa protein 4 (HSP70RY) (Heat shock 70-related protein APG-2)	Homo sapiens	others	HPRD_09025		21.5	13	26	0.204	42.5	23	81	0.224	28.5	13	40	0.213	49.9	37	111	0.365	31.5	19	52	0.137	45.5	27	79	0.355
P34955	SERPINA1 PI	Alpha-1-antiproteinase (Alpha-1-antitrypsin) (Alpha-1-proteinase inhibitor) (Serpin A1)	Bos taurus	Bovine contaminant			13.2	5	13	0.098	33.7	13	90	0.244	33.4	13	95	0.435	44.2	22	228	0.71	19	6	45	0.113	38.9	22	208	0.874
P35052	GPC1	Glypican-1 [Cleaved into: Secreted glypican-1]	Homo sapiens	classical secretion	HPRD_02671		19.7	6	10	0.076	25.1	8	24	0.066	17.4	7	12	0.055	7.5	3	3	0.009	25.1	13	61	0.154	8.8	3	6	0.025
P35080	PFN2	Profilin-2 (Profilin II)	Homo sapiens	nonclassical secretion	HPRD_01451		15.4	1	3	0.023	16.5	1	8	0.022	31.9	2	2	0.009	31.9	3	4	0.012	16.5	1	1	0.002	56	7	21	0.076
P35219	CA8 CALS	Carbonic anhydrase-related protein (CARP) (Carbonic anhydrase VIII) (CA-VIII)	Homo sapiens	nonclassical secretion																							11	2	2	0.008
P35221	CTNNA1	Catenin alpha-1 (Alpha E-catenin) (Cadherin-associated protein) (Renal carcinoma antigen NY-REN-13)	Homo sapiens	others	HPRD_00285														5.4	1	1	0.003					8.2	5	6	0.025
P35222	CTNNB1 CTNNB OK/SW-cl.35 PRO2286	Catenin beta-1 (Beta-catenin)	Homo sapiens	nonclassical secretion	HPRD_00286		2	1	1	0.008									2	1	1	0.003	4.2	1	1	0.003	5.3	3	3	0.01
P35237	SERPINB6 PI6 PTI	Serpin B6 (Cytoplasmic antiproteinase) (CAP) (Peptidase inhibitor 6) (PI-6) (Placental thrombin inhibitor)	Homo sapiens	others	HPRD_01413		18.2	2	3	0.023	14.1	3	12	0.033	18.1	5	9	0.042	19.7	5	15	0.047	18.2	2	6	0.015	20.5	5	12	0.051
P35241	RDX	Radixin	Homo sapiens	others	HPRD_01534						20.4	8	22	0.066									5.7	1	1	0.011	11	2	3	0.04
P35244	RPA3 REPA3 RPA14	Replication protein A 14 kDa subunit (RP-A p14) (Replication factor A protein 3) (RF-A protein 3)	Homo sapiens	others	HPRD_01567						48.8	3	9	0.024					52.9	5	11	0.034	48.8	3	5	0.013	52.9	4	7	0.029
P35268	RPL22	60S ribosomal protein L22 (EBER-associated protein) (EAP) (Epstein-Barr virus small RNA-associated protein) (Heparin-binding protein HBp15)	Homo sapiens	nonclassical secretion	HPRD_01602		10.2	1	2	0.015	20.3	1	1	0.003					53.1	7	32	0.1					39.1	3	12	0.051
P35269	GTF2F1 RAP74	General transcription factor IIF subunit 1 (General transcription factor IIF 74 kDa subunit) (Transcription initiation factor IIF subunit alpha) (TFIIF-alpha) (Transcription initiation factor RAP74)	Homo sapiens	nonclassical secretion	HPRD_01803		3.7	1	1	0.008	9.7	1	4	0.011	14.2	1	1	0.005
P35270	SPR	Sepiapterin reductase (SPR) (EC 1.1.1.153)	Homo sapiens	nonclassical secretion	HPRD_01632						7.3	1	1	0.003					13	2	4	0.013
P35348	ADRA1A ADRA1C	Alpha-1A adrenergic receptor (Alpha-1A adrenoreceptor) (Alpha-1A adrenoceptor) (Alpha-1C adrenergic receptor) (Alpha-adrenergic receptor 1c)	Homo sapiens	membrane protein	HPRD_00081		3.3	1	1	0.007
P35498	SCN1A NAC1 SCN1	Sodium channel protein type 1 subunit alpha (Sodium channel protein brain I subunit alpha) (Sodium channel protein type I subunit alpha) (Voltage-gated sodium channel subunit alpha Nav1.1)	Homo sapiens	membrane protein	HPRD_01669																		1.8	1	1	0.003
P35520	CBS	Cystathionine beta-synthase (EC 4.2.1.22) (Beta-thionase) (Serine sulfhydrase)	Homo sapiens	nonclassical secretion	HPRD_01994														5.6	1	1	0.003
P35527	KRT9	Keratin, type I cytoskeletal 9 (Cytokeratin-9) (CK-9) (Keratin-9) (K9)	Homo sapiens	others	HPRD_06351		11.6	3	6	0.045	5.1	1	1	0.003	22.8	6	21	0.097	11.6	3	6	0.019	20.2	4	6	0.015	6.7	2	6	0.025
P35555	FBN1 FBN	Fibrillin-1	Homo sapiens	classical secretion	HPRD_00618		1.5	2	2	0.019					9.1	13	35	0.178					0.6	1	3	0.007
P35556	FBN2	Fibrillin-2	Homo sapiens	classical secretion	HPRD_00416		6.7	10	10	0.079					5.9	9	16	0.091
P35573	AGL GDE	Glycogen debranching enzyme (Glycogen debrancher) [Includes: 4-alpha-glucanotransferase (EC 2.4.1.25) (Oligo-1,4-1,4-glucantransferase); Amylo-alpha-1,6-glucosidase (Amylo-1,6-glucosidase) (EC 3.2.1.33) (Dextrin 6-alpha-D-glucosidase)]	Homo sapiens	others	HPRD_01984						1.2	1	1	0.003
P35579	MYH9	Myosin-9 (Cellular myosin heavy chain, type A) (Myosin heavy chain 9) (Myosin heavy chain, non-muscle IIa) (Non-muscle myosin heavy chain A) (NMMHC-A) (Non-muscle myosin heavy chain IIa) (NMMHC II-a) (NMMHC-IIA)	Homo sapiens	others	HPRD_01177		2.4	3	3	0.023	18.2	19	28	0.087	16.4	23	36	0.158	19.2	21	46	0.149	8.5	9	16	0.04	4.5	6	6	0.025
P35580	MYH10	Myosin-10 (Cellular myosin heavy chain, type B) (Myosin heavy chain 10) (Myosin heavy chain, non-muscle IIb) (Non-muscle myosin heavy chain B) (NMMHC-B) (Non-muscle myosin heavy chain IIb) (NMMHC II-b) (NMMHC-IIB)	Homo sapiens	others	HPRD_01178						8.8	5	7	0.03	1.9	1	1	0.011	3	1	1	0.009
P35606	COPB2	Coatomer subunit beta' (Beta'-coat protein) (Beta'-COP) (p102)	Homo sapiens	others	HPRD_06103						14	5	7	0.019	2.1	1	2	0.009	2.2	1	1	0.003	18.9	1	1	0.003	2.2	1	1	0.004
P35611	ADD1 ADDA	Alpha-adducin (Erythrocyte adducin subunit alpha)	Homo sapiens	others	HPRD_00036						2.8	1	1	0.003
P35613	BSG UNQ6505/PRO21383	Basigin (5F7) (Collagenase stimulatory factor) (Extracellular matrix metalloproteinase inducer) (EMMPRIN) (Leukocyte activation antigen M6) (OK blood group antigen) (Tumor cell-derived collagenase stimulatory factor) (TCSF) (CD antigen CD147)	Homo sapiens	classical secretion	HPRD_00176						10.2	1	2	0.005					34.6	6	11	0.034	19.3	2	3	0.008
P35625	TIMP3	Metalloproteinase inhibitor 3 (Protein MIG-5) (Tissue inhibitor of metalloproteinases 3) (TIMP-3)	Homo sapiens	classical secretion	HPRD_01785						33.6	4	15	0.041
P35637	FUS TLS	RNA-binding protein FUS (75 kDa DNA-pairing protein) (Oncogene FUS) (Oncogene TLS) (POMp75) (Translocated in liposarcoma protein)	Homo sapiens	others	HPRD_00660		13.3	4	5	0.041	19.6	8	35	0.095	11.4	3	4	0.018	21.2	5	12	0.039	18.4	4	9	0.023	17.5	4	13	0.054
P35659	DEK	Protein DEK	Homo sapiens	nonclassical secretion	HPRD_00503										3.8	1	1	0.005	12.8	4	8	0.025
P35670	ATP7B PWD WC1 WND	Copper-transporting ATPase 2 (EC 3.6.3.54) (Copper pump 2) (Wilson disease-associated protein) [Cleaved into: WND/140 kDa]	Homo sapiens	nonclassical secretion	HPRD_06050						4.9	1	1	0.003
P35754	GLRX GRX	Glutaredoxin-1 (Thioltransferase-1) (TTase-1)	Homo sapiens	others	HPRD_02707						27.4	1	3	0.008									19.8	1	2	0.005	10.4	1	1	0.004
P35908	KRT2 KRT2A KRT2E	Keratin, type II cytoskeletal 2 epidermal (Cytokeratin-2e) (CK-2e) (Epithelial keratin-2e) (Keratin-2 epidermis) (Keratin-2e) (K2e) (Type-II keratin Kb2)	Homo sapiens	others	HPRD_02560						6.9	1	1	0.003	18.8	4	9	0.059	10.2	1	5	0.02					18	4	7	0.034
P35998	PSMC2 MSS1	26S protease regulatory subunit 7 (26S proteasome AAA-ATPase subunit RPT1) (Proteasome 26S subunit ATPase 2) (Protein MSS1)	Homo sapiens	nonclassical secretion	HPRD_01105		7.4	2	2	0.015	14.1	2	2	0.005	9.5	2	3	0.014	12.5	3	3	0.009	7.4	1	1	0.003	24.6	3	3	0.013
P36269	GGT5 GGTLA1	Gamma-glutamyltransferase 5 (GGT 5) (EC 2.3.2.2) (Gamma-glutamyl transpeptidase-related enzyme) (GGT-rel) (Gamma-glutamyltransferase-like activity 1) (Gamma-glutamyltranspeptidase 5) (Glutathione hydrolase 5) (EC 3.4.19.13) (Leukotriene-C4 hydrolase) (EC 3.4.19.14) [Cleaved into: Gamma-glutamyltransferase 5 heavy chain; Gamma-glutamyltransferase 5 light chain]	Homo sapiens	nonclassical secretion	HPRD_00666										4.4	1	1	0.005
P36551	CPOX CPO CPX	Oxygen-dependent coproporphyrinogen-III oxidase, mitochondrial (COX) (Coprogen oxidase) (Coproporphyrinogenase) (EC 1.3.3.3)	Homo sapiens	nonclassical secretion	HPRD_00417														2.9	1	1	0.003
P36578	RPL4 RPL1	60S ribosomal protein L4 (60S ribosomal protein L1)	Homo sapiens	others	HPRD_01607														18.2	4	10	0.031	7.9	1	1	0.002
P36639	NUDT1 MTH1	7,8-dihydro-8-oxoguanine triphosphatase (EC 3.6.1.55) (2-hydroxy-dATP diphosphatase) (EC 3.6.1.56) (8-oxo-dGTPase) (Nucleoside diphosphate-linked moiety X motif 1) (Nudix motif 1)	Homo sapiens	others	HPRD_02634														35.9	4	5	0.015
P36776	LONP1 PRSS15	Lon protease homolog, mitochondrial (EC 3.4.21.-) (LONHs) (Lon protease-like protein) (LONP) (Mitochondrial ATP-dependent protease Lon) (Serine protease 15)	Homo sapiens	others	HPRD_05689										2.5	1	1	0.005
P36871	PGM1	Phosphoglucomutase-1 (PGM 1) (EC 5.4.2.2) (Glucose phosphomutase 1)	Homo sapiens	others	HPRD_01389		4.4	1	3	0.023	20.4	4	8	0.022									4.1	1	1	0.002
P36915	GNL1 HSR1	Guanine nucleotide-binding protein-like 1 (GTP-binding protein HSR1)	Homo sapiens	others	HPRD_00879														3.8	1	3	0.009
P36952	SERPINB5 PI5	Serpin B5 (Maspin) (Peptidase inhibitor 5) (PI-5)	Homo sapiens	others	HPRD_01111																		29.1	5	8	0.02
P36955	SERPINF1 PEDF PIG35	Pigment epithelium-derived factor (PEDF) (Cell proliferation-inducing gene 35 protein) (EPC-1) (Serpin F1)	Homo sapiens	classical secretion	HPRD_01408	Multiple reaction monitoring					60.8	56	590	1.604	3.3	1	2	0.009									34.7	9	33	0.14
P37108	SRP14	Signal recognition particle 14 kDa protein (SRP14) (18 kDa Alu RNA-binding protein)	Homo sapiens	others	HPRD_02831														10.3	2	5	0.016					39.7	4	8	0.034
P37802	TAGLN2 KIAA0120 CDABP0035	Transgelin-2 (Epididymis tissue protein Li 7e) (SM22-alpha homolog)	Homo sapiens	nonclassical secretion	HPRD_06864		53.3	10	53	0.4	58.3	9	44	0.12	47.2	8	25	0.115	71.4	19	394	1.23	20.1	3	18	0.046	55.8	11	94	0.396
P37837	TALDO1 TAL TALDO TALDOR	Transaldolase (EC 2.2.1.2)	Homo sapiens	others	HPRD_03640		19.9	6	14	0.106																	25.8	11	32	0.134
P37840	SNCA NACP PARK1	Alpha-synuclein (Non-A beta component of AD amyloid) (Non-A4 component of amyloid precursor) (NACP)	Homo sapiens	nonclassical secretion	HPRD_01227																		19.1	1	2	0.005
P38117	ETFB FP585	Electron transfer flavoprotein subunit beta (Beta-ETF)	Homo sapiens	others	HPRD_00557										6.7	1	1	0.005
P38159	RBMX HNRPG RBMXP1	RNA-binding motif protein, X chromosome (Glycoprotein p43) (Heterogeneous nuclear ribonucleoprotein G) (hnRNP G) [Cleaved into: RNA-binding motif protein, X chromosome, N-terminally processed]	Homo sapiens	others	HPRD_02186						5	1	1	0.003	13.8	2	3	0.013
P38570	ITGAE	Integrin alpha-E (HML-1 antigen) (Integrin alpha-IEL) (Mucosal lymphocyte 1 antigen) (CD antigen CD103) [Cleaved into: Integrin alpha-E light chain; Integrin alpha-E heavy chain]	Homo sapiens	classical secretion	HPRD_05249										1.5	1	1	0.004
P38571	LIPA	Lysosomal acid lipase/cholesteryl ester hydrolase (Acid cholesteryl ester hydrolase) (LAL) (EC 3.1.1.13) (Cholesteryl esterase) (Lipase A) (Sterol esterase)	Homo sapiens	classical secretion							14	3	4	0.011	13.7	1	1	0.005					17	5	14	0.035
P38606	ATP6V1A ATP6A1 ATP6V1A1 VPP2	V-type proton ATPase catalytic subunit A (V-ATPase subunit A) (EC 3.6.3.14) (V-ATPase 69 kDa subunit) (Vacuolar ATPase isoform VA68) (Vacuolar proton pump subunit alpha)	Homo sapiens	others	HPRD_06120						16.6	4	8	0.022	6.2	2	2	0.009	14.4	3	9	0.028	11.4	1	2	0.005	13.5	6	10	0.042
P38646	HSPA9 GRP75 HSPA9B mt-HSP70	Stress-70 protein, mitochondrial (75 kDa glucose-regulated protein) (GRP-75) (Heat shock 70 kDa protein 9) (Mortalin) (MOT) (Peptide-binding protein 74) (PBP74)	Homo sapiens	others	HPRD_02770		17.3	7	8	0.067	8.1	2	3	0.008	14.2	5	8	0.037	24.8	13	33	0.103	11.1	4	6	0.015	20.3	8	22	0.092
P38919	EIF4A3 DDX48 KIAA0111	Eukaryotic initiation factor 4A-III (eIF-4A-III) (eIF4A-III) (EC 3.6.4.13) (ATP-dependent RNA helicase DDX48) (ATP-dependent RNA helicase eIF4A-3) (DEAD box protein 48) (Eukaryotic initiation factor 4A-like NUK-34) (Eukaryotic translation initiation factor 4A isoform 3) (Nuclear matrix protein 265) (NMP 265) (hNMP 265) [Cleaved into: Eukaryotic initiation factor 4A-III, N-terminally processed]	Homo sapiens	nonclassical secretion	HPRD_06482						9	1	1	0.019									13.9	4	16	0.067
P39019	RPS19	40S ribosomal protein S19	Homo sapiens	nonclassical secretion	HPRD_04591														22.8	4	7	0.022
P39023	RPL3 OK/SW-cl.32	60S ribosomal protein L3 (HIV-1 TAR RNA-binding protein B) (TARBP-B)	Homo sapiens	nonclassical secretion	HPRD_16042														10.7	2	5	0.016	11.9	2	4	0.01
P39060	COL18A1	Collagen alpha-1(XVIII) chain [Cleaved into: Endostatin]	Homo sapiens	classical secretion	HPRD_00382	Multiple reaction monitoring	4.2	5	28	0.212	7.5	8	61	0.166	5.7	8	85	0.391					1.1	1	1	0.003	5.1	7	23	0.096
P39687	ANP32A C15orf1 LANP MAPM PHAP1	Acidic leucine-rich nuclear phosphoprotein 32 family member A (Acidic nuclear phosphoprotein pp32) (pp32) (Leucine-rich acidic nuclear protein) (LANP) (Mapmodulin) (Potent heat-stable protein phosphatase 2A inhibitor I1PP2A) (Putative HLA-DR-associated protein I) (PHAPI)	Homo sapiens	others	HPRD_09014		29.5	3	6	0.053	37.6	4	10	0.034	25.2	2	4	0.039	27.6	4	18	0.067	10	1	2	0.008	45.2	7	18	0.094
P39748	FEN1 RAD2	Flap endonuclease 1 (FEN-1) (EC 3.1.-.-) (DNase IV) (Flap structure-specific endonuclease 1) (Maturation factor 1) (MF1) (hFEN-1)	Homo sapiens	others	HPRD_02670						10.5	2	4	0.011									6.8	1	1	0.003
P39905	GDNF	Glial cell line-derived neurotrophic factor (hGDNF) (Astrocyte-derived trophic factor) (ATF)	Homo sapiens	classical secretion	HPRD_02906										10	1	1	0.004
P40121	CAPG AFCP MCP	Macrophage-capping protein (Actin regulatory protein CAP-G)	Homo sapiens	others	HPRD_01088						34.5	5	7	0.019									6.7	1	1	0.003
P40123	CAP2	Adenylyl cyclase-associated protein 2 (CAP 2)	Homo sapiens	others	HPRD_10808														10.7	2	2	0.006
P40222	TXLNA TXLN	Alpha-taxilin	Homo sapiens	others	HPRD_09408		10.1	2	2	0.015					3.5	1	1	0.005
P40227	CCT6A CCT6 CCTZ	T-complex protein 1 subunit zeta (TCP-1-zeta) (Acute morphine dependence-related protein 2) (CCT-zeta-1) (HTR3) (Tcp20)	Homo sapiens	others	HPRD_00089		8.2	2	2	0.015	30	10	40	0.109	20.8	6	17	0.077	31.5	12	35	0.109	18.4	4	17	0.043	32.8	11	28	0.117
P40763	STAT3 APRF	Signal transducer and activator of transcription 3 (Acute-phase response factor)	Homo sapiens	nonclassical secretion	HPRD_00026														3.4	1	6	0.019					3.4	1	3	0.013
P40855	PEX19 HK33 PXF OK/SW-cl.22	Peroxisomal biogenesis factor 19 (33 kDa housekeeping protein) (Peroxin-19) (Peroxisomal farnesylated protein)	Homo sapiens	nonclassical secretion							8.6	1	1	0.003					15.8	2	2	0.006
P40925	MDH1 MDHA	Malate dehydrogenase, cytoplasmic (EC 1.1.1.37) (Cytosolic malate dehydrogenase) (Diiodophenylpyruvate reductase) (EC 1.1.1.96)	Homo sapiens	others	HPRD_01100		13.8	2	15	0.112	37.1	8	30	0.081	23.3	4	14	0.064	23.3	4	49	0.152					30.5	6	47	0.196
P40926	MDH2	Malate dehydrogenase, mitochondrial (EC 1.1.1.37)	Homo sapiens	nonclassical secretion	HPRD_01099		49.4	15	72	0.545	35.5	12	62	0.169	42.9	13	148	0.682	42.9	15	73	0.228	32.5	8	32	0.081	42.9	12	51	0.216
P41002	CCNF FBX1 FBXO1	Cyclin-F (F-box only protein 1)	Homo sapiens	others	HPRD_02574						4.2	1	1	0.003
P41091	EIF2S3 EIF2G	Eukaryotic translation initiation factor 2 subunit 3 (Eukaryotic translation initiation factor 2 subunit gamma X) (eIF-2-gamma X) (eIF-2gX)	Homo sapiens	others	HPRD_02155		6.8	2	4	0.03	17.6	4	12	0.032	9.1	2	2	0.009	21.8	6	7	0.022					13.1	4	4	0.017
P41208	CETN2 CALT CEN2	Centrin-2 (Caltractin isoform 1)	Homo sapiens	nonclassical secretion	HPRD_02051		7.6	1	1	0.008									7.6	1	3	0.009
P41214	EIF2D HCA56 LGTN	Eukaryotic translation initiation factor 2D (eIF2d) (Hepatocellular carcinoma-associated antigen 56) (Ligatin)	Homo sapiens	nonclassical secretion	HPRD_01057																		7.7	1	2	0.005
P41227	NAA10 ARD1 ARD1A TE2	N-alpha-acetyltransferase 10 (EC 2.3.1.-) (EC 2.3.1.88) (N-terminal acetyltransferase complex ARD1 subunit homolog A) (NatA catalytic subunit Naa10)	Homo sapiens	nonclassical secretion	HPRD_02056						34.9	3	6	0.016									13.7	1	1	0.003	17.6	1	1	0.004
P41236	PPP1R2 IPP2	Protein phosphatase inhibitor 2 (IPP-2)	Homo sapiens	nonclassical secretion																							18.8	1	1	0.004
P41250	GARS	Glycine--tRNA ligase (EC 6.1.1.14) (Diadenosine tetraphosphate synthetase) (AP-4-A synthetase) (Glycyl-tRNA synthetase) (GlyRS)	Homo sapiens	classical secretion	HPRD_02617		4.1	2	3	0.023	27.5	12	32	0.087	11	5	8	0.037	26.3	11	37	0.116	16	6	20	0.051	13.9	6	14	0.059
P41252	IARS	Isoleucine--tRNA ligase, cytoplasmic (EC 6.1.1.5) (Isoleucyl-tRNA synthetase) (IRS) (IleRS)	Homo sapiens	others	HPRD_02832										6.6	1	1	0.005	9.4	1	1	0.003
P41273	TNFSF9	Tumor necrosis factor ligand superfamily member 9 (4-1BB ligand) (4-1BBL)	Homo sapiens	membrane protein	HPRD_05861																		6.3	1	1	0.003
P41361	SERPINC1 AT3	Antithrombin-III (ATIII) (Serpin C1)	Bos taurus	Bovine contaminant			2.4	3	4	0.03	8.2	2	3	0.008	2.4	1	2	0.009	21.1	8	11	0.032	8.2	2	4	0.01	25.4	8	19	0.079
P41439	FOLR3	Folate receptor gamma (FR-gamma) (Folate receptor 3)	Homo sapiens	classical secretion	HPRD_03918																		23	1	1	0.002
P41567	EIF1 SUI1	Eukaryotic translation initiation factor 1 (eIF1) (A121) (Protein translation factor SUI1 homolog) (Sui1iso1)	Homo sapiens	nonclassical secretion	HPRD_15449		21.2	1	1	0.007									21.2	1	3	0.009
P42126	ECI1 DCI	Enoyl-CoA delta isomerase 1, mitochondrial (EC 5.3.3.8) (3,2-trans-enoyl-CoA isomerase) (Delta(3),Delta(2)-enoyl-CoA isomerase) (D3,D2-enoyl-CoA isomerase) (Dodecenoyl-CoA isomerase)	Homo sapiens	nonclassical secretion	HPRD_02628						14.2	2	10	0.027	4.3	1	2	0.009					6.3	1	1	0.003	15.6	3	5	0.021
P42166	TMPO LAP2	Lamina-associated polypeptide 2, isoform alpha (Thymopoietin isoform alpha) (TP alpha) (Thymopoietin-related peptide isoform alpha) (TPRP isoform alpha) [Cleaved into: Thymopoietin (TP) (Splenin); Thymopentin (TP5)]	Homo sapiens	others							11.7	1	1	0.009									14	1	1	0.01
P42167	TMPO LAP2	Lamina-associated polypeptide 2, isoforms beta/gamma (Thymopoietin, isoforms beta/gamma) (TP beta/gamma) (Thymopoietin-related peptide isoforms beta/gamma) (TPRP isoforms beta/gamma) [Cleaved into: Thymopoietin (TP) (Splenin); Thymopentin (TP5)]	Homo sapiens	membrane protein	HPRD_01777		7.7	2	3	0.023	17.4	1	1	0.009	4.8	1	1	0.004	18.3	5	23	0.072	17.4	1	1	0.01	26.7	7	15	0.062
P42167	TMPO LAP2	Lamina-associated polypeptide 2, isoforms beta/gamma (Thymopoietin, isoforms beta/gamma) (TP beta/gamma) (Thymopoietin-related peptide isoforms beta/gamma) (TPRP isoforms beta/gamma) [Cleaved into: Thymopoietin (TP) (Splenin); Thymopentin (TP5)]	Homo sapiens	membrane protein	HPRD_01777		7.7	2	3	0.023	17.4	1	1	0.009	4.8	1	1	0.004	18.3	5	23	0.072	17.4	1	1	0.01	26.7	7	15	0.062
P42224	STAT1	Signal transducer and activator of transcription 1-alpha/beta (Transcription factor ISGF-3 components p91/p84)	Homo sapiens	others	HPRD_02777														5.3	3	4	0.012
P42330	AKR1C3 DDH1 HSD17B5 KIAA0119 PGFS	Aldo-keto reductase family 1 member C3 (EC 1.-.-.-) (17-beta-hydroxysteroid dehydrogenase type 5) (17-beta-HSD 5) (3-alpha-HSD type II, brain) (3-alpha-hydroxysteroid dehydrogenase type 2) (3-alpha-HSD type 2) (EC 1.1.1.357) (Chlordecone reductase homolog HAKRb) (Dihydrodiol dehydrogenase 3) (DD-3) (DD3) (Dihydrodiol dehydrogenase type I) (HA1753) (Indanol dehydrogenase) (EC 1.1.1.112) (Prostagla…	Homo sapiens	nonclassical secretion	HPRD_04911		46.4	14	55	0.436													54.8	9	62	0.275
P42336	PIK3CA	Phosphatidylinositol 4,5-bisphosphate 3-kinase catalytic subunit alpha isoform (PI3-kinase subunit alpha) (PI3K-alpha) (PI3Kalpha) (PtdIns-3-kinase subunit alpha) (EC 2.7.1.153) (Phosphatidylinositol 4,5-bisphosphate 3-kinase 110 kDa catalytic subunit alpha) (PtdIns-3-kinase subunit p110-alpha) (p110alpha) (Phosphoinositide-3-kinase catalytic alpha polypeptide) (Serine/threonine protein kinase PI…	Homo sapiens	others	HPRD_01382						1.5	1	3	0.008
P42568	MLLT3 AF9 YEATS3	Protein AF-9 (ALL1-fused gene from chromosome 9 protein) (Myeloid/lymphoid or mixed-lineage leukemia translocated to chromosome 3 protein) (YEATS domain-containing protein 3)	Homo sapiens	others	HPRD_01163						3.2	1	1	0.003
P42574	CASP3 CPP32	Caspase-3 (CASP-3) (EC 3.4.22.56) (Apopain) (Cysteine protease CPP32) (CPP-32) (Protein Yama) (SREBP cleavage activity 1) (SCA-1) [Cleaved into: Caspase-3 subunit p17; Caspase-3 subunit p12]	Homo sapiens	others	HPRD_02799										17.3	2	2	0.009
P42704	LRPPRC LRP130	Leucine-rich PPR motif-containing protein, mitochondrial (130 kDa leucine-rich protein) (LRP 130) (GP130)	Homo sapiens	others	HPRD_06343										1.5	1	1	0.005	7	8	22	0.068	1.6	1	1	0.003
P42765	ACAA2	3-ketoacyl-CoA thiolase, mitochondrial (EC 2.3.1.16) (Acetyl-CoA acyltransferase) (Beta-ketothiolase) (Mitochondrial 3-oxoacyl-CoA thiolase) (T1)	Homo sapiens	others	HPRD_10380		4.5	1	1	0.008	27.7	5	8	0.022					4.5	1	2	0.006					24.2	5	7	0.03
P42785	PRCP PCP	Lysosomal Pro-X carboxypeptidase (EC 3.4.16.2) (Angiotensinase C) (Lysosomal carboxypeptidase C) (Proline carboxypeptidase) (Prolylcarboxypeptidase) (PRCP)	Homo sapiens	classical secretion	HPRD_08352		3.8	1	1	0.007	23.4	6	28	0.075					10.9	4	5	0.015	10.2	2	2	0.005	10.2	2	2	0.008
P42830	CXCL5 ENA78 SCYB5	C-X-C motif chemokine 5 (ENA-78(1-78)) (Epithelial-derived neutrophil-activating protein 78) (Neutrophil-activating peptide ENA-78) (Small-inducible cytokine B5) [Cleaved into: ENA-78(8-78); ENA-78(9-78)]	Homo sapiens	classical secretion	HPRD_08976		33.3	5	74	0.56													28.1	9	90	0.226
P42892	ECE1	Endothelin-converting enzyme 1 (ECE-1) (EC 3.4.24.71)	Homo sapiens	nonclassical secretion	HPRD_02690						2	1	1	0.003	2	1	3	0.014					2	1	1	0.002
P43034	PAFAH1B1 LIS1 MDCR MDS PAFAHA	Platelet-activating factor acetylhydrolase IB subunit alpha (Lissencephaly-1 protein) (LIS-1) (PAF acetylhydrolase 45 kDa subunit) (PAF-AH 45 kDa subunit) (PAF-AH alpha) (PAFAH alpha)	Homo sapiens	others	HPRD_03329		17.6	3	5	0.038	24.4	6	28	0.076	13.7	3	7	0.032	43.9	11	25	0.077	30.7	3	4	0.01	15.6	4	13	0.055
P43121	MCAM MUC18	Cell surface glycoprotein MUC18 (Cell surface glycoprotein P1H12) (Melanoma cell adhesion molecule) (Melanoma-associated antigen A32) (Melanoma-associated antigen MUC18) (S-endo 1 endothelial-associated antigen) (CD antigen CD146)	Homo sapiens	classical secretion	HPRD_01120														3.4	2	2	0.006	15.8	9	34	0.086
P43243	MATR3 KIAA0723	Matrin-3	Homo sapiens	others	HPRD_05270										8.1	4	13	0.059	8.1	4	10	0.031	7.3	2	8	0.02
P43251	BTD	Biotinidase (Biotinase) (EC 3.5.1.12)	Homo sapiens	nonclassical secretion	HPRD_08359	Multiple reaction monitoring					18.6	5	14	0.038									15.5	5	17	0.043
P43304	GPD2	Glycerol-3-phosphate dehydrogenase, mitochondrial (GPD-M) (GPDH-M) (EC 1.1.5.3) (mtGPD)	Homo sapiens	membrane protein	HPRD_00715						55.4	1	1	0.003
P43358	MAGEA4 MAGE4	Melanoma-associated antigen 4 (Cancer/testis antigen 1.4) (CT1.4) (MAGE-4 antigen) (MAGE-41 antigen) (MAGE-X2 antigen)	Homo sapiens	nonclassical secretion	HPRD_02167										10.1	3	10	0.045	15.5	7	10	0.031					10.1	3	8	0.033
P43487	RANBP1	Ran-specific GTPase-activating protein (Ran-binding protein 1) (RanBP1)	Homo sapiens	nonclassical secretion	HPRD_03110		20.9	1	2	0.007	47.9	4	13	0.035	6.7	1	2	0.009	36.3	5	16	0.05	47.9	5	15	0.038	41.8	5	9	0.037
P43490	NAMPT PBEF PBEF1	Nicotinamide phosphoribosyltransferase (NAmPRTase) (Nampt) (EC 2.4.2.12) (Pre-B-cell colony-enhancing factor 1) (Pre-B cell-enhancing factor) (Visfatin)	Homo sapiens	others	HPRD_09938	Multiple reaction monitoring	33.2	13	30	0.226	33.8	14	57	0.154	22.9	5	8	0.037					62.1	29	157	0.395	49.5	14	29	0.122
P43686	PSMC4 MIP224 TBP7	26S protease regulatory subunit 6B (26S proteasome AAA-ATPase subunit RPT3) (MB67-interacting protein) (MIP224) (Proteasome 26S subunit ATPase 4) (Tat-binding protein 7) (TBP-7)	Homo sapiens	nonclassical secretion	HPRD_04085		7.9	1	2	0.015	12.7	3	7	0.019	12.2	2	2	0.009	16.7	3	6	0.019	15.8	3	3	0.008	21.5	5	8	0.034
P45378	TNNT3	Troponin T, fast skeletal muscle (TnTf) (Beta-TnTF) (Fast skeletal muscle troponin T) (fTnT)	Homo sapiens	nonclassical secretion																			7.7	1	1	0.002
P45452	MMP13	Collagenase 3 (EC 3.4.24.-) (Matrix metalloproteinase-13) (MMP-13)	Homo sapiens	classical secretion	HPRD_02522	Multiple reaction monitoring					35	7	16	0.044
P45877	PPIC CYPC	Peptidyl-prolyl cis-trans isomerase C (PPIase C) (EC 5.2.1.8) (Cyclophilin C) (Rotamase C)	Homo sapiens	classical secretion	HPRD_00459										22.2	4	7	0.032
P45973	CBX5 HP1A	Chromobox protein homolog 5 (Antigen p25) (Heterochromatin protein 1 homolog alpha) (HP1 alpha)	Homo sapiens	nonclassical secretion							23.6	3	3	0.007	8.4	1	1	0.005	17.3	2	4	0.012
P45974	USP5 ISOT	Ubiquitin carboxyl-terminal hydrolase 5 (EC 3.4.19.12) (Deubiquitinating enzyme 5) (Isopeptidase T) (Ubiquitin thioesterase 5) (Ubiquitin-specific-processing protease 5)	Homo sapiens	others	HPRD_03265						15.4	6	8	0.022	4.1	2	3	0.014	1.4	1	1	0.003					5.2	2	3	0.013
P46013	MKI67	Antigen KI-67	Homo sapiens	others	HPRD_08902														1.2	2	2	0.006	0.6	1	1	0.002
P46060	RANGAP1 KIAA1835 SD	Ran GTPase-activating protein 1 (RanGAP1)	Homo sapiens	others	HPRD_03839		2.6	1	1	0.008	13.8	3	5	0.014													9.9	2	2	0.008
P46063	RECQL RECQ1 RECQL1	ATP-dependent DNA helicase Q1 (EC 3.6.4.12) (DNA helicase, RecQ-like type 1) (RecQ1) (DNA-dependent ATPase Q1) (RecQ protein-like 1)	Homo sapiens	others	HPRD_02762						9.1	3	8	0.021					11.6	5	8	0.025	3.7	1	2	0.005
P46087	NOP2 NOL1 NSUN1	Probable 28S rRNA (cytosine(4447)-C(5))-methyltransferase (EC 2.1.1.-) (Nucleolar protein 1) (Nucleolar protein 2 homolog) (Proliferating-cell nucleolar antigen p120) (Proliferation-associated nucleolar protein p120)	Homo sapiens	nonclassical secretion	HPRD_01244														9.6	6	10	0.031
P46108	CRK	Adapter molecule crk (Proto-oncogene c-Crk) (p38)	Homo sapiens	others	HPRD_01267		21.7	4	5	0.038	10.5	2	4	0.011	16.4	3	7	0.032	25.3	5	10	0.031	9.9	1	1	0.002	19.4	4	8	0.034
P46109	CRKL	Crk-like protein	Homo sapiens	nonclassical secretion	HPRD_03596						47.5	6	17	0.046	16.2	3	3	0.014	41.3	6	7	0.022	20.8	2	6	0.015	5	1	1	0.004
P46379	BAG6 BAT3 G3	Large proline-rich protein BAG6 (BAG family molecular chaperone regulator 6) (BCL2-associated athanogene 6) (BAG-6) (BAG6) (HLA-B-associated transcript 3) (Protein G3) (Protein Scythe)	Homo sapiens	others	HPRD_00808														2.5	1	1	0.003
P46439	GSTM5	Glutathione S-transferase Mu 5 (EC 2.5.1.18) (GST class-mu 5) (GSTM5-5)	Homo sapiens	others																			12.8	1	1	0.003
P46459	NSF	Vesicle-fusing ATPase (EC 3.6.4.6) (N-ethylmaleimide-sensitive fusion protein) (NEM-sensitive fusion protein) (Vesicular-fusion protein NSF)	Homo sapiens	others	HPRD_03380														4.7	2	2	0.006
P46531	NOTCH1 TAN1	Neurogenic locus notch homolog protein 1 (Notch 1) (hN1) (Translocation-associated notch protein TAN-1) [Cleaved into: Notch 1 extracellular truncation (NEXT); Notch 1 intracellular domain (NICD)]	Homo sapiens	classical secretion	HPRD_01827	Multiple reaction monitoring																	0.7	1	1	0.003
P46776	RPL27A	60S ribosomal protein L27a	Homo sapiens	nonclassical secretion	HPRD_04701																		24.2	1	2	0.005
P46777	RPL5 MSTP030	60S ribosomal protein L5	Homo sapiens	others	HPRD_04699						13	2	4	0.011					36	8	20	0.062	14.3	1	2	0.005	14.3	1	2	0.008
P46778	RPL21	60S ribosomal protein L21	Homo sapiens	nonclassical secretion															20.6	3	4	0.012	9.4	1	1	0.002
P46782	RPS5	40S ribosomal protein S5 [Cleaved into: 40S ribosomal protein S5, N-terminally processed]	Homo sapiens	nonclassical secretion	HPRD_04695														13.7	2	5	0.016
P46783	RPS10	40S ribosomal protein S10	Homo sapiens	nonclassical secretion	HPRD_04697														27.3	3	6	0.019
P46821	MAP1B	Microtubule-associated protein 1B (MAP-1B) [Cleaved into: MAP1B heavy chain; MAP1 light chain LC1]	Homo sapiens	others	HPRD_01139		12.5	19	29	0.22	3.2	4	5	0.013	1.7	2	2	0.009					8.3	10	16	0.04	8.8	11	15	0.063
P46937	YAP1 YAP65	Transcriptional coactivator YAP1 (Yes-associated protein 1) (Protein yorkie homolog) (Yes-associated protein YAP65 homolog)	Homo sapiens	nonclassical secretion	HPRD_09424						4.9	1	1	0.003					12.2	2	2	0.006
P46940	IQGAP1 KIAA0051	Ras GTPase-activating-like protein IQGAP1 (p195)	Homo sapiens	others	HPRD_04541		1.1	1	1	0.008	8.9	6	8	0.022	10.3	9	19	0.087	6.5	5	10	0.031	9.2	7	8	0.02	2.9	2	2	0.008
P46976	GYG1 GYG	Glycogenin-1 (GN-1) (GN1) (EC 2.4.1.186)	Homo sapiens	nonclassical secretion	HPRD_06805														12.6	3	4	0.012
P47755	CAPZA2	F-actin-capping protein subunit alpha-2 (CapZ alpha-2)	Homo sapiens	others	HPRD_11871						31.5	5	7	0.024					34.3	4	8	0.031	13.3	2	3	0.008	18.2	3	5	0.021
P47756	CAPZB	F-actin-capping protein subunit beta (CapZ beta)	Homo sapiens	nonclassical secretion	HPRD_11872		11.6	1	1	0.008	38.3	5	9	0.024									21.8	2	3	0.008	31.5	5	8	0.033
P47813	EIF1AX EIF1A EIF4C	Eukaryotic translation initiation factor 1A, X-chromosomal (eIF-1A X isoform) (Eukaryotic translation initiation factor 4C) (eIF-4C)	Homo sapiens	others	HPRD_02174						12.6	1	2	0.005	9.7	1	1	0.005	20.8	2	6	0.019	12.6	1	1	0.003	28.5	4	11	0.046
P47898	HTR5A	5-hydroxytryptamine receptor 5A (5-HT-5) (5-HT-5A) (5-HT5A) (Serotonin receptor 5A)	Homo sapiens	nonclassical secretion																			7.3	1	1	0.002
P47972	NPTX2	Neuronal pentraxin-2 (NP2) (Neuronal pentraxin II) (NP-II)	Homo sapiens	classical secretion	HPRD_02853														25.3	6	11	0.034	7.2	1	1	0.003	19.5	3	8	0.034
P48147	PREP PEP	Prolyl endopeptidase (PE) (EC 3.4.21.26) (Post-proline cleaving enzyme)	Homo sapiens	nonclassical secretion	HPRD_02673						7	3	4	0.011	2.1	1	2	0.009	7.3	4	5	0.016	2.1	1	4	0.01
P48163	ME1	NADP-dependent malic enzyme (NADP-ME) (EC 1.1.1.40) (Malic enzyme 1)	Homo sapiens	others	HPRD_01102																		25.2	9	33	0.083	33.4	12	25	0.105
P48307	TFPI2	Tissue factor pathway inhibitor 2 (TFPI-2) (Placental protein 5) (PP5)	Homo sapiens	classical secretion			14.9	2	4	0.03					14.9	2	4	0.018	48.5	17	157	0.491	18.7	2	6	0.015	37.9	6	26	0.109
P48357	LEPR DB OBR	Leptin receptor (LEP-R) (HuB219) (OB receptor) (OB-R) (CD antigen CD295)	Homo sapiens	nonclassical secretion	HPRD_03001										5.6	1	1	0.004
P48444	ARCN1 COPD	Coatomer subunit delta (Archain) (Delta-coat protein) (Delta-COP)	Homo sapiens	others	HPRD_02893		3.1	1	1	0.007	3.8	1	1	0.003	10.6	2	3	0.014	14.4	4	7	0.022	7.8	1	3	0.008	10.6	2	3	0.012
P48506	GCLC GLCL GLCLC	Glutamate--cysteine ligase catalytic subunit (EC 6.3.2.2) (GCS heavy chain) (Gamma-ECS) (Gamma-glutamylcysteine synthetase)	Homo sapiens	others	HPRD_06032																		6.6	2	3	0.007	6.9	2	2	0.008
P48507	GCLM GLCLR	Glutamate--cysteine ligase regulatory subunit (GCS light chain) (Gamma-ECS regulatory subunit) (Gamma-glutamylcysteine synthetase regulatory subunit) (Glutamate--cysteine ligase modifier subunit)	Homo sapiens	nonclassical secretion															10.2	2	2	0.006
P48634	PRRC2A BAT2 G2	Protein PRRC2A (HLA-B-associated transcript 2) (Large proline-rich protein BAT2) (Proline-rich and coiled-coil-containing protein 2A) (Protein G2)	Homo sapiens	others	HPRD_00807						1.5	1	1	0.003					2.9	2	2	0.006					1.5	1	4	0.017
P48637	GSS	Glutathione synthetase (GSH synthetase) (GSH-S) (EC 6.3.2.3) (Glutathione synthase)	Homo sapiens	others	HPRD_03000		10.8	4	5	0.037	17.1	3	4	0.011	17.6	3	4	0.018	32.5	11	23	0.072	11.8	2	2	0.005	29.7	9	29	0.121
P48643	CCT5 CCTE KIAA0098	T-complex protein 1 subunit epsilon (TCP-1-epsilon) (CCT-epsilon)	Homo sapiens	others	HPRD_06468		3.6	1	3	0.023	39.7	12	26	0.07	6.7	2	26	0.119	41	11	32	0.102	31.7	6	12	0.03	29.7	9	19	0.08
P48668	KRT6C KRT6E	Keratin, type II cytoskeletal 6C (Cytokeratin-6C) (CK-6C) (Cytokeratin-6E) (CK-6E) (Keratin K6h) (Keratin-6C) (K6C) (Type-II keratin Kb12)	Homo sapiens	others	HPRD_17247														5	1	1	0.004					3.3	1	3	0.013
P48681	NES Nbla00170	Nestin	Homo sapiens	others	HPRD_09020						10.7	8	14	0.038									3.4	3	3	0.008
P48723	HSPA13 STCH	Heat shock 70 kDa protein 13 (Microsomal stress-70 protein ATPase core) (Stress-70 protein chaperone microsome-associated 60 kDa protein)	Homo sapiens	classical secretion	HPRD_03061		3.4	1	1	0.008					13.8	5	12	0.055	11.3	4	5	0.015	18.7	5	20	0.051
P48739	PITPNB	Phosphatidylinositol transfer protein beta isoform (PI-TP-beta) (PtdIns transfer protein beta) (PtdInsTP beta)	Homo sapiens	others	HPRD_06044						17.5	1	1	0.003					13.7	1	2	0.006
P48745	NOV CCN3 IGFBP9 NOVH	Protein NOV homolog (NovH) (CCN family member 3) (Insulin-like growth factor-binding protein 9) (IBP-9) (IGF-binding protein 9) (IGFBP-9) (Nephroblastoma-overexpressed gene protein homolog)	Homo sapiens	classical secretion	HPRD_01291										8.1	2	17	0.078
P48960	CD97	CD97 antigen (Leukocyte antigen CD97) (CD antigen CD97) [Cleaved into: CD97 antigen subunit alpha; CD97 antigen subunit beta]	Homo sapiens	classical secretion	HPRD_03130						2.4	1	2	0.005	2.4	2	4	0.018
P49006	MARCKSL1 MLP MRP	MARCKS-related protein (MARCKS-like protein 1) (Macrophage myristoylated alanine-rich C kinase substrate) (Mac-MARCKS) (MacMARCKS)	Homo sapiens	others	HPRD_04247		37.4	3	3	0.023	54.9	6	15	0.041					43.1	4	5	0.016					43.1	4	7	0.03
P49023	PXN	Paxillin	Homo sapiens	others															15	2	2	0.006
P49247	RPIA RPI	Ribose-5-phosphate isomerase (EC 5.3.1.6) (Phosphoriboisomerase)	Homo sapiens	nonclassical secretion	HPRD_01589						11.9	2	7	0.019	9	1	2	0.009	26.4	5	12	0.037	11.9	2	2	0.005
P49257	LMAN1 ERGIC53 F5F8D	Protein ERGIC-53 (ER-Golgi intermediate compartment 53 kDa protein) (Gp58) (Intracellular mannose-specific lectin MR60) (Lectin mannose-binding 1)	Homo sapiens	classical secretion	HPRD_03338						6.3	1	1	0.003	5.5	1	1	0.005					24.9	12	72	0.182	5.5	1	2	0.008
P49321	NASP	Nuclear autoantigenic sperm protein (NASP)	Homo sapiens	others	HPRD_04423		9	3	4	0.03	49.4	12	40	0.108	26	2	4	0.018	40.1	20	42	0.129	15.2	5	18	0.045	29.3	14	30	0.124
P49326	FMO5	Dimethylaniline monooxygenase [N-oxide-forming] 5 (EC 1.14.13.8) (Dimethylaniline oxidase 5) (Hepatic flavin-containing monooxygenase 5) (FMO 5)	Homo sapiens	nonclassical secretion	HPRD_04904																		7.9	1	1	0.002
P49327	FASN FAS	Fatty acid synthase (EC 2.3.1.85) [Includes: [Acyl-carrier-protein] S-acetyltransferase (EC 2.3.1.38); [Acyl-carrier-protein] S-malonyltransferase (EC 2.3.1.39); 3-oxoacyl-[acyl-carrier-protein] synthase (EC 2.3.1.41); 3-oxoacyl-[acyl-carrier-protein] reductase (EC 1.1.1.100); 3-hydroxyacyl-[acyl-carrier-protein] dehydratase (EC 4.2.1.59); Enoyl-[acyl-carrier-protein] reductase (EC 1.3.1.39); Ole…	Homo sapiens	others	HPRD_02567		3.7	6	7	0.053	20.4	23	54	0.147	7.2	9	16	0.073	14.4	22	32	0.1	25.8	35	133	0.336	11	14	17	0.072
P49354	FNTA	Protein farnesyltransferase/geranylgeranyltransferase type-1 subunit alpha (EC 2.5.1.58) (EC 2.5.1.59) (CAAX farnesyltransferase subunit alpha) (FTase-alpha) (Ras proteins prenyltransferase subunit alpha) (Type I protein geranyl-geranyltransferase subunit alpha) (GGTase-I-alpha)	Homo sapiens	others	HPRD_00607														11.6	2	3	0.009
P49366	DHPS DS	Deoxyhypusine synthase (DHS) (EC 2.5.1.46)	Homo sapiens	nonclassical secretion	HPRD_02969						11.9	2	3	0.008					14.1	3	4	0.013
P49368	CCT3 CCTG TRIC5	T-complex protein 1 subunit gamma (TCP-1-gamma) (CCT-gamma) (hTRiC5)	Homo sapiens	others	HPRD_08969						34	10	17	0.046	18.6	6	10	0.045	37.2	14	58	0.179	10	2	2	0.005	21	7	13	0.054
P49411	TUFM	Elongation factor Tu, mitochondrial (EF-Tu) (P43)	Homo sapiens	nonclassical secretion	HPRD_03861														3.5	1	1	0.003
P49419	ALDH7A1 ATQ1	Alpha-aminoadipic semialdehyde dehydrogenase (Alpha-AASA dehydrogenase) (EC 1.2.1.31) (Aldehyde dehydrogenase family 7 member A1) (EC 1.2.1.3) (Antiquitin-1) (Betaine aldehyde dehydrogenase) (EC 1.2.1.8) (Delta1-piperideine-6-carboxylate dehydrogenase) (P6c dehydrogenase)	Homo sapiens	nonclassical secretion	HPRD_00124														2.8	1	1	0.003					15.2	4	7	0.028
P49448	GLUD2 GLUDP1	Glutamate dehydrogenase 2, mitochondrial (GDH 2) (EC 1.4.1.3)	Homo sapiens	nonclassical secretion	HPRD_02143														5.4	2	2	0.006
P49454	CENPF	Centromere protein F (CENP-F) (AH antigen) (Kinetochore protein CENPF) (Mitosin)	Homo sapiens	others	HPRD_02582										0.6	1	1	0.005
P49458	SRP9	Signal recognition particle 9 kDa protein (SRP9)	Homo sapiens	nonclassical secretion	HPRD_02830		16.7	1	1	0.008									25.6	2	2	0.006					25.6	2	2	0.008
P49459	UBE2A RAD6A	Ubiquitin-conjugating enzyme E2 A (EC 6.3.2.19) (RAD6 homolog A) (HR6A) (hHR6A) (Ubiquitin carrier protein A) (Ubiquitin-protein ligase A)	Homo sapiens	nonclassical secretion	HPRD_02422						50.7	3	9	0.015					44.1	3	6	0.018	37.5	2	6	0.015	64.9	2	4	0.015
P49588	AARS	Alanine--tRNA ligase, cytoplasmic (EC 6.1.1.7) (Alanyl-tRNA synthetase) (AlaRS) (Renal carcinoma antigen NY-REN-42)	Homo sapiens	others	HPRD_03042		2.8	2	3	0.022	3.9	2	5	0.014	1.4	1	2	0.009	4.4	3	3	0.009	2	1	2	0.005	3.4	2	5	0.021
P49589	CARS	Cysteine--tRNA ligase, cytoplasmic (EC 6.1.1.16) (Cysteinyl-tRNA synthetase) (CysRS)	Homo sapiens	others	HPRD_00464						7.9	3	4	0.011					9.3	5	5	0.015
P49591	SARS SERS	Serine--tRNA ligase, cytoplasmic (EC 6.1.1.11) (Seryl-tRNA synthetase) (SerRS) (Seryl-tRNA(Ser/Sec) synthetase)	Homo sapiens	others	HPRD_09605														24.5	10	30	0.093
P49641	MAN2A2 MANA2X	Alpha-mannosidase 2x (EC 3.2.1.114) (Alpha-mannosidase IIx) (Man IIx) (Mannosidase alpha class 2A member 2) (Mannosyl-oligosaccharide 1,3-1,6-alpha-mannosidase)	Homo sapiens	nonclassical secretion	HPRD_02994																		2.1	1	1	0.002
P49720	PSMB3	Proteasome subunit beta type-3 (EC 3.4.25.1) (Proteasome chain 13) (Proteasome component C10-II) (Proteasome theta chain)	Homo sapiens	others	HPRD_03709		22	3	6	0.045	33.7	5	18	0.049	23.9	3	11	0.05	34.1	5	20	0.063	24.9	3	10	0.025	34.1	6	20	0.084
P49721	PSMB2	Proteasome subunit beta type-2 (EC 3.4.25.1) (Macropain subunit C7-I) (Multicatalytic endopeptidase complex subunit C7-I) (Proteasome component C7-I)	Homo sapiens	others	HPRD_03708		15.9	3	5	0.038	26.4	3	30	0.082	15.9	2	4	0.018	30.8	6	30	0.093	17.9	2	4	0.01	46.3	6	14	0.059
P49736	MCM2 BM28 CCNL1 CDCL1 KIAA0030	DNA replication licensing factor MCM2 (EC 3.6.4.12) (Minichromosome maintenance protein 2 homolog) (Nuclear protein BM28)	Homo sapiens	others	HPRD_00303						4.6	2	3	0.008	4.1	2	2	0.009	10.5	6	9	0.025	9	4	9	0.011	3.2	2	3	0.012
P49746	THBS3 TSP3	Thrombospondin-3	Homo sapiens	classical secretion	HPRD_01767						9.2	4	10	0.027	5.7	1	2	0.009					3.3	1	1	0.003
P49748	ACADVL VLCAD	Very long-chain specific acyl-CoA dehydrogenase, mitochondrial (VLCAD) (EC 1.3.8.9)	Homo sapiens	others	HPRD_01940														8.4	2	2	0.006
P49756	RBM25 RNPC7	RNA-binding protein 25 (Arg/Glu/Asp-rich protein of 120 kDa) (RED120) (Protein S164) (RNA-binding motif protein 25) (RNA-binding region-containing protein 7)	Homo sapiens	nonclassical secretion	HPRD_15229						7	1	2	0.005									7	1	1	0.003
P49763	PGF PGFL PLGF	Placenta growth factor (PlGF)	Homo sapiens	classical secretion	HPRD_03076						10	1	1	0.003
P49767	VEGFC	Vascular endothelial growth factor C (VEGF-C) (Flt4 ligand) (Flt4-L) (Vascular endothelial growth factor-related protein) (VRP)	Homo sapiens	classical secretion			2.9	1	1	0.008					3.3	1	1	0.005
P49770	EIF2B2 EIF2BB	Translation initiation factor eIF-2B subunit beta (S20I15) (S20III15) (eIF-2B GDP-GTP exchange factor subunit beta)	Homo sapiens	nonclassical secretion	HPRD_05923																						9.7	2	2	0.008
P49773	HINT1 HINT PKCI1 PRKCNH1	Histidine triad nucleotide-binding protein 1 (EC 3.-.-.-) (Adenosine 5'-monophosphoramidase) (Protein kinase C inhibitor 1) (Protein kinase C-interacting protein 1) (PKCI-1)	Homo sapiens	nonclassical secretion	HPRD_03204		36.5	3	5	0.038	61.1	12	43	0.117	47.6	8	11	0.05	66.7	8	33	0.103	61.1	9	44	0.11	55.6	8	32	0.135
P49796	RGS3	Regulator of G-protein signaling 3 (RGP3) (RGS3)	Homo sapiens	others	HPRD_03720										1.2	1	1	0.005
P49902	NT5C2 NT5B NT5CP PNT5	Cytosolic purine 5'-nucleotidase (EC 3.1.3.5) (Cytosolic 5'-nucleotidase II)	Homo sapiens	others	HPRD_02686																		10	2	2	0.005
P49903	SEPHS1 SELD SPS SPS1	Selenide, water dikinase 1 (EC 2.7.9.3) (Selenium donor protein 1) (Selenophosphate synthase 1)	Homo sapiens	nonclassical secretion	HPRD_02944						39.8	7	14	0.038	4.6	1	1	0.005					12.6	2	5	0.013	13.6	2	4	0.017
P49915	GMPS	GMP synthase [glutamine-hydrolyzing] (EC 6.3.5.2) (GMP synthetase) (Glutamine amidotransferase)	Homo sapiens	others	HPRD_10927						33.3	10	16	0.043					16.6	7	11	0.034	14.3	4	7	0.018	19	7	7	0.029
P50238	CRIP1 CRIP CRP1	Cysteine-rich protein 1 (CRP-1) (Cysteine-rich heart protein) (CRHP) (hCRHP) (Cysteine-rich intestinal protein) (CRIP)	Homo sapiens	others	HPRD_00469						36.4	1	3	0.008					36.4	1	3	0.009
P50395	GDI2 RABGDIB	Rab GDP dissociation inhibitor beta (Rab GDI beta) (Guanosine diphosphate dissociation inhibitor 2) (GDI-2)	Homo sapiens	others	HPRD_02863		20.2	5	14	0.102	47	17	84	0.286	37	6	6	0.073	62.2	24	82	0.321	40.4	10	34	0.155	60.4	25	52	0.313
P50448		Factor XIIa inhibitor (XIIaINH)	Bos taurus	bovine contaminant							3.4	1	2	0.005					6	2	6	0.019	4.7	1	1	0.003
P50453	SERPINB9 PI9	Serpin B9 (Cytoplasmic antiproteinase 3) (CAP-3) (CAP3) (Peptidase inhibitor 9) (PI-9)	Homo sapiens	nonclassical secretion	HPRD_03480														6.2	1	2	0.006	13.8	3	4	0.01
P50454	SERPINH1 CBP1 CBP2 HSP47 SERPINH2 PIG14	Serpin H1 (47 kDa heat shock protein) (Arsenic-transactivated protein 3) (AsTP3) (Cell proliferation-inducing gene 14 protein) (Collagen-binding protein) (Colligin) (Rheumatoid arthritis-related antigen RA-A47)	Homo sapiens	classical secretion	HPRD_02968		20.9	1	1	0.008	43.8	12	52	0.139	13.6	4	8	0.036	42.6	13	52	0.158	18.2	2	2	0.005	29.2	7	9	0.037
P50502	ST13 AAG2 FAM10A1 HIP SNC6	Hsc70-interacting protein (Hip) (Aging-associated protein 2) (Progesterone receptor-associated p48 protein) (Protein FAM10A1) (Putative tumor suppressor ST13) (Renal carcinoma antigen NY-REN-33) (Suppression of tumorigenicity 13 protein)	Homo sapiens	nonclassical secretion	HPRD_08426		3.3	1	1	0.008	7.1	1	2	0.005	7	2	3	0.014	10.6	3	9	0.028	7.1	1	3	0.008	11.7	3	4	0.017
P50552	VASP	Vasodilator-stimulated phosphoprotein (VASP)	Homo sapiens	nonclassical secretion	HPRD_03415						23.2	3	4	0.011	10.8	2	3	0.014	13.9	3	4	0.013	6.6	1	1	0.003
P50570	DNM2 DYN2	Dynamin-2 (EC 3.6.5.5)	Homo sapiens	others	HPRD_03852										4.3	2	2	0.009
P50579	METAP2 MNPEP P67EIF2	Methionine aminopeptidase 2 (MAP 2) (MetAP 2) (EC 3.4.11.18) (Initiation factor 2-associated 67 kDa glycoprotein) (p67) (p67eIF2) (Peptidase M)	Homo sapiens	others	HPRD_03522		3.8	1	2	0.015									22.8	5	10	0.031	11.7	3	4	0.01
P50583	NUDT2 APAH1	Bis(5'-nucleosyl)-tetraphosphatase [asymmetrical] (EC 3.6.1.17) (Diadenosine 5',5'''-P1,P4-tetraphosphate asymmetrical hydrolase) (Ap4A hydrolase) (Ap4Aase) (Diadenosine tetraphosphatase) (Nucleoside diphosphate-linked moiety X motif 2) (Nudix motif 2)	Homo sapiens	nonclassical secretion	HPRD_04168										9.5	1	1	0.005									21.8	2	6	0.025
P50895	BCAM LU MSK19	Basal cell adhesion molecule (Auberger B antigen) (B-CAM cell surface glycoprotein) (F8/G253 antigen) (Lutheran antigen) (Lutheran blood group glycoprotein) (CD antigen CD239)	Homo sapiens	classical secretion	HPRD_00197										9.4	4	4	0.018
P50897	PPT1 PPT	Palmitoyl-protein thioesterase 1 (PPT-1) (EC 3.1.2.22) (Palmitoyl-protein hydrolase 1)	Homo sapiens	classical secretion	HPRD_07203		10.8	3	4	0.03	25.4	4	12	0.032	29.1	5	14	0.063	37.1	5	17	0.053	45.4	14	83	0.205	38.2	6	24	0.1
P50990	CCT8 C21orf112 CCTQ KIAA0002	T-complex protein 1 subunit theta (TCP-1-theta) (CCT-theta) (Renal carcinoma antigen NY-REN-15)	Homo sapiens	nonclassical secretion	HPRD_10816		5.1	2	4	0.03	28.2	7	25	0.068	27.2	10	43	0.196	32.5	13	80	0.249	12.4	3	4	0.01	17.2	6	42	0.176
P50991	CCT4 CCTD SRB	T-complex protein 1 subunit delta (TCP-1-delta) (CCT-delta) (Stimulator of TAR RNA-binding)	Homo sapiens	nonclassical secretion	HPRD_05506		7.9	3	3	0.022	32.9	8	17	0.046	26.9	9	16	0.073	48.4	15	37	0.117	23	5	5	0.012	31.3	10	16	0.067
P51116	FXR2 FMR1L2	Fragile X mental retardation syndrome-related protein 2	Homo sapiens	others	HPRD_05629																						3.3	1	1	0.004
P51148	RAB5C RABL	Ras-related protein Rab-5C (L1880) (RAB5L)	Homo sapiens	nonclassical secretion	HPRD_04947														6.5	1	5	0.015
P51172	SCNN1D DNACH	Amiloride-sensitive sodium channel subunit delta (Delta-NaCH) (Epithelial Na(+) channel subunit delta) (Delta-ENaC) (ENaCD) (Nonvoltage-gated sodium channel 1 subunit delta) (SCNED)	Homo sapiens	nonclassical secretion	HPRD_03209						7.2	1	1	0.003
P51452	DUSP3 VHR	Dual specificity protein phosphatase 3 (EC 3.1.3.16) (EC 3.1.3.48) (Dual specificity protein phosphatase VHR) (Vaccinia H1-related phosphatase) (VHR)	Homo sapiens	nonclassical secretion	HPRD_02553		7.6	1	1	0.007									9	1	1	0.003
P51512	MMP16 MMPX2	Matrix metalloproteinase-16 (MMP-16) (EC 3.4.24.-) (MMP-X2) (Membrane-type matrix metalloproteinase 3) (MT-MMP 3) (MTMMP3) (Membrane-type-3 matrix metalloproteinase) (MT3-MMP) (MT3MMP)	Homo sapiens	nonclassical secretion							4.6	1	1	0.003
P51610	HCFC1 HCF1 HFC1	Host cell factor 1 (HCF) (HCF-1) (C1 factor) (CFF) (VCAF) (VP16 accessory protein) [Cleaved into: HCF N-terminal chain 1; HCF N-terminal chain 2; HCF N-terminal chain 3; HCF N-terminal chain 4; HCF N-terminal chain 5; HCF N-terminal chain 6; HCF C-terminal chain 1; HCF C-terminal chain 2; HCF C-terminal chain 3; HCF C-terminal chain 4; HCF C-terminal chain 5; HCF C-terminal chain 6]	Homo sapiens	others	HPRD_02061		0.8	1	1	0.007	2.7	2	3	0.008	0.7	1	1	0.005	1.4	2	2	0.006					0.7	1	1	0.004
P51659	HSD17B4 EDH17B4 SDR8C1	Peroxisomal multifunctional enzyme type 2 (MFE-2) (17-beta-hydroxysteroid dehydrogenase 4) (17-beta-HSD 4) (D-bifunctional protein) (DBP) (Multifunctional protein 2) (MPF-2) (Short chain dehydrogenase/reductase family 8C member 1) [Cleaved into: (3R)-hydroxyacyl-CoA dehydrogenase (EC 1.1.1.n12); Enoyl-CoA hydratase 2 (EC 4.2.1.107) (EC 4.2.1.119) (3-alpha,7-alpha,12-alpha-trihydroxy-5-beta-choles…	Homo sapiens	nonclassical secretion	HPRD_03514		3	1	1	0.008													4.6	1	1	0.003
P51665	PSMD7 MOV34L	26S proteasome non-ATPase regulatory subunit 7 (26S proteasome regulatory subunit RPN8) (26S proteasome regulatory subunit S12) (Mov34 protein homolog) (Proteasome subunit p40)	Homo sapiens	others	HPRD_01147						12.7	2	3	0.008	5.2	1	2	0.009	20.1	4	8	0.025	9.7	1	2	0.005
P51668	UBE2D1 SFT UBC5A UBCH5 UBCH5A	Ubiquitin-conjugating enzyme E2 D1 (EC 6.3.2.19) (Stimulator of Fe transport) (SFT) (UBC4/5 homolog) (UbcH5) (Ubiquitin carrier protein D1) (Ubiquitin-conjugating enzyme E2(17)KB 1) (Ubiquitin-conjugating enzyme E2-17 kDa 1) (Ubiquitin-protein ligase D1)	Homo sapiens	nonclassical secretion	HPRD_04267						30.6	1	1	0.019
P51684	CCR6 CKRL3 CMKBR6 GPR29 STRL22	C-C chemokine receptor type 6 (C-C CKR-6) (CC-CKR-6) (CCR-6) (Chemokine receptor-like 3) (CKR-L3) (DRY6) (G-protein coupled receptor 29) (GPR-CY4) (GPRCY4) (LARC receptor) (CD antigen CD196)	Homo sapiens	membrane protein	HPRD_03498										7.5	1	1	0.004
P51693	APLP1	Amyloid-like protein 1 (APLP) (APLP-1) [Cleaved into: C30]	Homo sapiens	classical secretion	HPRD_00102						3.7	1	1	0.003	10	4	9	0.041					7.1	2	3	0.008
P51809	VAMP7 SYBL1	Vesicle-associated membrane protein 7 (VAMP-7) (Synaptobrevin-like protein 1) (Tetanus-insensitive VAMP) (Ti-VAMP)	Homo sapiens	membrane protein											10	1	1	0.004
P51858	HDGF HMG1L2	Hepatoma-derived growth factor (HDGF) (High mobility group protein 1-like 2) (HMG-1L2)	Homo sapiens	others	HPRD_02079		40.9	6	18	0.135	44.7	9	43	0.117	16.3	2	7	0.032	66.8	10	61	0.19	44.7	8	20	0.051	53.8	7	39	0.165
P51884	LUM LDC SLRR2D	Lumican (Keratan sulfate proteoglycan lumican) (KSPG lumican)	Homo sapiens	classical secretion	HPRD_02793						11.5	2	33	0.09									11.5	2	49	0.124	5.3	1	5	0.021
P51948	MNAT1 CAP35 MAT1 RNF66	CDK-activating kinase assembly factor MAT1 (CDK7/cyclin-H assembly factor) (Cyclin-G1-interacting protein) (Menage a trois) (RING finger protein 66) (RING finger protein MAT1) (p35) (p36)	Homo sapiens	nonclassical secretion	HPRD_04042						6.1	1	1	0.003
P51991	HNRNPA3 HNRPA3	Heterogeneous nuclear ribonucleoprotein A3 (hnRNP A3)	Homo sapiens	others	HPRD_05644		11.8	2	11	0.083	25.2	5	10	0.027	15.8	1	2	0.009	34.2	7	9	0.028	24.8	4	7	0.018	28.6	7	8	0.034
P52209	PGD PGDH	6-phosphogluconate dehydrogenase, decarboxylating (EC 1.1.1.44)	Homo sapiens	others	HPRD_01391		23.1	7	37	0.279	36.4	10	24	0.064	14	3	3	0.014	11.9	3	5	0.015	46.6	11	75	0.187	35.1	11	29	0.12
P52272	HNRNPM HNRPM NAGR1	Heterogeneous nuclear ribonucleoprotein M (hnRNP M)	Homo sapiens	others	HPRD_01188														1.5	1	2	0.006					3.3	2	2	0.008
P52292	KPNA2 RCH1 SRP1	Importin subunit alpha-1 (Karyopherin subunit alpha-2) (RAG cohort protein 1) (SRP1-alpha)	Homo sapiens	nonclassical secretion	HPRD_02818		12.3	4	7	0.053	8.5	2	8	0.022	12.9	4	10	0.046	12.9	6	19	0.059	16.1	4	15	0.038	3.4	1	1	0.004
P52565	ARHGDIA GDIA1	Rho GDP-dissociation inhibitor 1 (Rho GDI 1) (Rho-GDI alpha)	Homo sapiens	others	HPRD_03565		22.1	5	9	0.067	42.6	6	26	0.07	34.3	3	7	0.032	43.6	8	20	0.062	35.3	4	10	0.025	52.9	7	21	0.087
P52594	AGFG1 HRB RAB RIP	Arf-GAP domain and FG repeat-containing protein 1 (HIV-1 Rev-binding protein) (Nucleoporin-like protein RIP) (Rev-interacting protein) (Rev/Rex activation domain-binding protein)	Homo sapiens	others	HPRD_02918						9.7	1	1	0.003					9.7	1	1	0.003
P52597	HNRNPF HNRPF	Heterogeneous nuclear ribonucleoprotein F (hnRNP F) (Nucleolin-like protein mcs94-1) [Cleaved into: Heterogeneous nuclear ribonucleoprotein F, N-terminally processed]	Homo sapiens	others	HPRD_03023						44.6	8	17	0.05					35.2	6	11	0.034	16.6	2	4	0.018	19.3	3	6	0.04
P52732	KIF11 EG5 KNSL1 TRIP5	Kinesin-like protein KIF11 (Kinesin-like protein 1) (Kinesin-like spindle protein HKSP) (Kinesin-related motor protein Eg5) (Thyroid receptor-interacting protein 5) (TR-interacting protein 5) (TRIP-5)	Homo sapiens	others	HPRD_01023														1.3	1	1	0.003
P52735	VAV2	Guanine nucleotide exchange factor VAV2 (VAV-2)	Homo sapiens	others	HPRD_02694																						1.4	1	1	0.004
P52746	ZNF142 KIAA0236	Zinc finger protein 142 (HA4654)	Homo sapiens	others	HPRD_04967		1.6	1	1	0.007
P52758	HRSP12 PSP	Ribonuclease UK114 (EC 3.1.-.-) (14.5 kDa translational inhibitor protein) (p14.5) (Heat-responsive protein 12) (UK114 antigen homolog)	Homo sapiens	nonclassical secretion	HPRD_03924		14	1	3	0.022					13.9	1	1	0.005									14	1	3	0.013
P52788	SMS	Spermine synthase (SPMSY) (EC 2.5.1.22) (Spermidine aminopropyltransferase)	Homo sapiens	others															26	5	13	0.041					57.9	14	33	0.139
P52799	EFNB2 EPLG5 HTKL LERK5	Ephrin-B2 (EPH-related receptor tyrosine kinase ligand 5) (LERK-5) (HTK ligand) (HTK-L)	Homo sapiens	membrane protein	HPRD_02754		6.7	1	1	0.007	11.4	5	23	0.062									6.7	1	6	0.015
P52803	EFNA5 EPLG7 LERK7	Ephrin-A5 (AL-1) (EPH-related receptor tyrosine kinase ligand 7) (LERK-7)	Homo sapiens	classical secretion			7.5	1	1	0.008	19.3	3	12	0.033									9.5	2	6	0.015
P52823	STC1 STC	Stanniocalcin-1 (STC-1)	Homo sapiens	classical secretion	HPRD_03115		18.5	2	3	0.023	23.6	3	10	0.027	31.5	8	33	0.152	37.6	4	8	0.025	19.8	2	2	0.005
P52848	NDST1 HSST HSST1	Bifunctional heparan sulfate N-deacetylase/N-sulfotransferase 1 (EC 2.8.2.8) (Glucosaminyl N-deacetylase/N-sulfotransferase 1) (NDST-1) (N-heparan sulfate sulfotransferase 1) (N-HSST 1) ([Heparan sulfate]-glucosamine N-sulfotransferase 1) (HSNST 1) [Includes: Heparan sulfate N-deacetylase 1 (EC 3.-.-.-); Heparan sulfate N-sulfotransferase 1 (EC 2.8.2.-)]	Homo sapiens	nonclassical secretion	HPRD_02912										4.1	1	1	0.004									2.5	1	1	0.002
P52888	THOP1	Thimet oligopeptidase (EC 3.4.24.15) (Endopeptidase 24.15) (MP78)	Homo sapiens	others	HPRD_03072										2.9	1	1	0.005	4.1	2	3	0.009					2.2	1	1	0.004
P52895	AKR1C2 DDH2	Aldo-keto reductase family 1 member C2 (EC 1.-.-.-) (3-alpha-HSD3) (Chlordecone reductase homolog HAKRD) (Dihydrodiol dehydrogenase 2) (DD-2) (DD2) (Dihydrodiol dehydrogenase/bile acid-binding protein) (DD/BABP) (Trans-1,2-dihydrobenzene-1,2-diol dehydrogenase) (EC 1.3.1.20) (Type III 3-alpha-hydroxysteroid dehydrogenase) (EC 1.1.1.357)	Homo sapiens	others			30.6	10	24	0.229																	45.2	1	3	0.105
P52907	CAPZA1	F-actin-capping protein subunit alpha-1 (CapZ alpha-1)	Homo sapiens	others	HPRD_03347		21.3	4	8	0.06	46.5	6	19	0.057	26.9	4	16	0.073	55.9	11	34	0.112	18.9	3	6	0.015	28.7	5	18	0.076
P52943	CRIP2 CRP2	Cysteine-rich protein 2 (CRP-2) (Protein ESP1)	Homo sapiens	nonclassical secretion	HPRD_03113						38	4	8	0.021	23.1	2	15	0.069
P53004	BLVRA BLVR BVR	Biliverdin reductase A (BVR A) (EC 1.3.1.24) (Biliverdin-IX alpha-reductase)	Homo sapiens	nonclassical secretion	HPRD_11229		8.4	2	3	0.023	8.4	1	1	0.003					8.1	2	5	0.015					8.1	2	2	0.008
P53041	PPP5C PPP5	Serine/threonine-protein phosphatase 5 (PP5) (EC 3.1.3.16) (Protein phosphatase T) (PP-T) (PPT)	Homo sapiens	others	HPRD_02805						7.2	2	6	0.016					6.4	2	2	0.006	3.8	1	3	0.008	3.8	1	2	0.008
P53370	NUDT6 FGF2AS	Nucleoside diphosphate-linked moiety X motif 6 (Nudix motif 6) (EC 3.6.1.-) (Antisense basic fibroblast growth factor) (Protein GFG)	Homo sapiens	nonclassical secretion	HPRD_05880																		7	1	1	0.002
P53396	ACLY	ATP-citrate synthase (EC 2.3.3.8) (ATP-citrate (pro-S-)-lyase) (ACL) (Citrate cleavage enzyme)	Homo sapiens	nonclassical secretion	HPRD_00155		13.3	12	33	0.248	11.8	7	20	0.054	1.8	1	2	0.009	27.5	15	42	0.131	10.7	6	28	0.071	18.8	11	14	0.058
P53582	METAP1 KIAA0094	Methionine aminopeptidase 1 (MAP 1) (MetAP 1) (EC 3.4.11.18) (Peptidase M 1)	Homo sapiens	others	HPRD_10071																						15.3	3	3	0.013
P53597	SUCLG1	Succinyl-CoA ligase [ADP/GDP-forming] subunit alpha, mitochondrial (EC 6.2.1.4) (EC 6.2.1.5) (Succinyl-CoA synthetase subunit alpha) (SCS-alpha)	Homo sapiens	others	HPRD_18128										4.6	1	1	0.005					4.6	1	1	0.003
P53602	MVD MPD	Diphosphomevalonate decarboxylase (EC 4.1.1.33) (Mevalonate (diphospho)decarboxylase) (MDDase) (Mevalonate pyrophosphate decarboxylase)	Homo sapiens	others	HPRD_04454										5.8	1	1	0.004
P53618	COPB1 COPB MSTP026	Coatomer subunit beta (Beta-coat protein) (Beta-COP)	Homo sapiens	others	HPRD_02981						11.4	5	9	0.024	5.4	2	2	0.009	11.3	6	8	0.025	2	1	2	0.005
P53621	COPA	Coatomer subunit alpha (Alpha-coat protein) (Alpha-COP) (HEP-COP) (HEPCOP) [Cleaved into: Xenin (Xenopsin-related peptide); Proxenin]	Homo sapiens	others	HPRD_03564						12.1	6	8	0.021	2.5	2	2	0.009	7.6	5	6	0.019	5	3	4	0.01
P53634	CTSC CPPI	Dipeptidyl peptidase 1 (EC 3.4.14.1) (Cathepsin C) (Cathepsin J) (Dipeptidyl peptidase I) (DPP-I) (DPPI) (Dipeptidyl transferase) [Cleaved into: Dipeptidyl peptidase 1 exclusion domain chain (Dipeptidyl peptidase I exclusion domain chain); Dipeptidyl peptidase 1 heavy chain (Dipeptidyl peptidase I heavy chain); Dipeptidyl peptidase 1 light chain (Dipeptidyl peptidase I light chain)]	Homo sapiens	classical secretion	HPRD_03841		7.4	2	4	0.03	38.6	17	84	0.229	27.6	9	31	0.141	22	6	7	0.022	41.9	17	188	0.474	15.7	4	5	0.021
P53701	HCCS CCHL	Cytochrome c-type heme lyase (CCHL) (EC 4.4.1.17) (Holocytochrome c-type synthase)	Homo sapiens	nonclassical secretion	HPRD_02085										4.9	1	1	0.004
P53999	SUB1 PC4 RPO2TC1	Activated RNA polymerase II transcriptional coactivator p15 (Positive cofactor 4) (PC4) (SUB1 homolog) (p14)	Homo sapiens	nonclassical secretion	HPRD_02737		11.4	2	5	0.037	30.7	4	6	0.016	10.6	1	2	0.009	30.7	5	21	0.065	19.7	2	4	0.01	29.9	4	17	0.071
P54105	CLNS1A CLCI ICLN	Methylosome subunit pICln (Chloride channel, nucleotide sensitive 1A) (Chloride conductance regulatory protein ICln) (I(Cln)) (Chloride ion current inducer protein) (ClCI) (Reticulocyte pICln)	Homo sapiens	others	HPRD_03694														22.9	2	3	0.009					22.9	2	5	0.021
P54108	CRISP3	Cysteine-rich secretory protein 3 (CRISP-3) (Specific granule protein of 28 kDa) (SGP28)	Homo sapiens	classical secretion	HPRD_11788																		9.4	1	1	0.002
P54136	RARS	Arginine--tRNA ligase, cytoplasmic (EC 6.1.1.19) (Arginyl-tRNA synthetase) (ArgRS)	Homo sapiens	others	HPRD_00142						2.6	1	2	0.005					20.9	10	16	0.05	6.4	2	4	0.01
P54289	CACNA2D1 CACNL2A CCHL2A MHS3	Voltage-dependent calcium channel subunit alpha-2/delta-1 (Voltage-gated calcium channel subunit alpha-2/delta-1) [Cleaved into: Voltage-dependent calcium channel subunit alpha-2-1; Voltage-dependent calcium channel subunit delta-1]	Homo sapiens	classical secretion	HPRD_00245		4.6	1	1	0.007					5	1	2	0.009
P54577	YARS	Tyrosine--tRNA ligase, cytoplasmic (EC 6.1.1.1) (Tyrosyl-tRNA synthetase) (TyrRS) [Cleaved into: Tyrosine--tRNA ligase, cytoplasmic, N-terminally processed]	Homo sapiens	others	HPRD_09153						3.4	1	1	0.003	2.8	1	1	0.005	15.9	5	13	0.04
P54578	USP14 TGT	Ubiquitin carboxyl-terminal hydrolase 14 (EC 3.4.19.12) (Deubiquitinating enzyme 14) (Ubiquitin thioesterase 14) (Ubiquitin-specific-processing protease 14)	Homo sapiens	nonclassical secretion	HPRD_06279						23.5	5	11	0.029					22.7	7	22	0.068	17.9	4	7	0.017	13.1	3	7	0.03
P54652	HSPA2	Heat shock-related 70 kDa protein 2 (Heat shock 70 kDa protein 2)	Homo sapiens	others	HPRD_07174		12.4	1	1	0.276									11.9	1	1	0.06
P54725	RAD23A	UV excision repair protein RAD23 homolog A (HR23A) (hHR23A)	Homo sapiens	others	HPRD_07191		19	2	2	0.015					8.3	1	1	0.005									16.5	2	4	0.017
P54727	RAD23B	UV excision repair protein RAD23 homolog B (HR23B) (hHR23B) (XP-C repair-complementing complex 58 kDa protein) (p58)	Homo sapiens	others	HPRD_06772		32.5	5	8	0.061	4.6	1	8	0.022	15.6	3	5	0.023	18.8	4	12	0.037	4.6	1	9	0.023	11.7	4	10	0.042
P54756	EPHA5 BSK EHK1 HEK7 TYRO4	Ephrin type-A receptor 5 (EC 2.7.10.1) (Brain-specific kinase) (EPH homology kinase 1) (EHK-1) (EPH-like kinase 7) (EK7) (hEK7)	Homo sapiens	others	HPRD_02474										1.7	1	1	0.005					6	3	8	0.02
P54760	EPHB4 HTK MYK1 TYRO11	Ephrin type-B receptor 4 (EC 2.7.10.1) (Hepatoma transmembrane kinase) (Tyrosine-protein kinase TYRO11)	Homo sapiens	classical secretion	HPRD_02481										3.9	1	1	0.004					3.9	1	4	0.01
P54764	EPHA4 HEK8 SEK TYRO1	Ephrin type-A receptor 4 (EC 2.7.10.1) (EPH-like kinase 8) (EK8) (hEK8) (Tyrosine-protein kinase TYRO1) (Tyrosine-protein kinase receptor SEK)	Homo sapiens	classical secretion	HPRD_03719						20	10	36	0.098
P54802	NAGLU UFHSD1	Alpha-N-acetylglucosaminidase (EC 3.2.1.50) (N-acetyl-alpha-glucosaminidase) (NAG) [Cleaved into: Alpha-N-acetylglucosaminidase 82 kDa form; Alpha-N-acetylglucosaminidase 77 kDa form]	Homo sapiens	classical secretion	HPRD_02017						11	4	7	0.019	2.4	1	1	0.004					5.4	2	8	0.02	7.3	3	3	0.013
P54803	GALC	Galactocerebrosidase (GALCERase) (EC 3.2.1.46) (Galactocerebroside beta-galactosidase) (Galactosylceramidase) (Galactosylceramide beta-galactosidase)	Homo sapiens	classical secretion	HPRD_06057	Multiple reaction monitoring																	4.6	1	1	0.003
P54819	AK2 ADK2	Adenylate kinase 2, mitochondrial (AK 2) (EC 2.7.4.3) (ATP-AMP transphosphorylase 2) (ATP:AMP phosphotransferase) (Adenylate monophosphate kinase) [Cleaved into: Adenylate kinase 2, mitochondrial, N-terminally processed]	Homo sapiens	nonclassical secretion	HPRD_00047		8.4	1	1	0.007	24.7	5	30	0.082	33.9	6	13	0.06	38.5	9	35	0.11	24.3	3	9	0.023	24.7	4	9	0.038
P54920	NAPA SNAPA	Alpha-soluble NSF attachment protein (SNAP-alpha) (N-ethylmaleimide-sensitive factor attachment protein alpha)	Homo sapiens	nonclassical secretion															10.2	2	4	0.012					5.1	1	1	0.004
P55001	MFAP2 MAGP1	Microfibrillar-associated protein 2 (MFAP-2) (Microfibril-associated glycoprotein 1) (MAGP) (MAGP-1)	Homo sapiens	classical secretion							10.4	2	22	0.06	10.4	1	7	0.032									17	5	38	0.161
P55010	EIF5	Eukaryotic translation initiation factor 5 (eIF-5)	Homo sapiens	others	HPRD_03417		3.5	1	2	0.015	9	2	3	0.008					17.2	5	6	0.019	4.6	1	11	0.028	8.1	2	4	0.017
P55036	PSMD4 MCB1	26S proteasome non-ATPase regulatory subunit 4 (26S proteasome regulatory subunit RPN10) (26S proteasome regulatory subunit S5A) (Antisecretory factor 1) (AF) (ASF) (Multiubiquitin chain-binding protein)	Homo sapiens	others	HPRD_03386		6.6	3	4	0.03																	15.8	2	2	0.008
P55058	PLTP	Phospholipid transfer protein (Lipid transfer protein II)	Homo sapiens	classical secretion	HPRD_01399						35.7	11	52	0.071	12.8	5	7	0.032	25.1	6	13	0.04	30.9	7	29	0.073
P55060	CSE1L CAS XPO2	Exportin-2 (Exp2) (Cellular apoptosis susceptibility protein) (Chromosome segregation 1-like protein) (Importin-alpha re-exporter)	Homo sapiens	others	HPRD_03217						16.3	6	17	0.046					18.4	11	29	0.089	9.9	5	15	0.038	12.4	7	8	0.033
P55072	VCP	Transitional endoplasmic reticulum ATPase (TER ATPase) (EC 3.6.4.6) (15S Mg(2+)-ATPase p97 subunit) (Valosin-containing protein) (VCP)	Homo sapiens	others	HPRD_03013		25.6	12	39	0.294	42.3	20	44	0.12	48	29	113	0.518	54.2	45	229	0.713	31.3	15	33	0.083	50.6	25	77	0.324
P55081	MFAP1	Microfibrillar-associated protein 1	Homo sapiens	others	HPRD_02569						5.2	1	1	0.003
P55083	MFAP4	Microfibril-associated glycoprotein 4	Homo sapiens	classical secretion	HPRD_02789						7.1	1	1	0.003
P55145	MANF ARMET ARP	Mesencephalic astrocyte-derived neurotrophic factor (Arginine-rich protein) (Protein ARMET)	Homo sapiens	classical secretion	HPRD_03558		9.3	1	1	0.008	18.7	2	3	0.008	9.3	1	1	0.005	17	2	2	0.006	26.9	3	13	0.032	23.1	3	3	0.012
P55196	MLLT4 AF6	Afadin (ALL1-fused gene from chromosome 6 protein) (Protein AF-6)	Homo sapiens	others	HPRD_01164										1.2	1	1	0.005
P55209	NAP1L1 NRP	Nucleosome assembly protein 1-like 1 (NAP-1-related protein) (hNRP)	Homo sapiens	others	HPRD_01248		14.2	3	6	0.045	18.3	4	12	0.032	16.9	5	11	0.05	28.7	10	36	0.111	22.2	4	12	0.03	19.8	7	13	0.056
P55263	ADK	Adenosine kinase (AK) (EC 2.7.1.20) (Adenosine 5'-phosphotransferase)	Homo sapiens	others	HPRD_00039						10.2	1	1	0.003					18.4	3	3	0.009
P55268	LAMB2 LAMS	Laminin subunit beta-2 (Laminin B1s chain) (Laminin-11 subunit beta) (Laminin-14 subunit beta) (Laminin-15 subunit beta) (Laminin-3 subunit beta) (Laminin-4 subunit beta) (Laminin-7 subunit beta) (Laminin-9 subunit beta) (S-laminin subunit beta) (S-LAM beta)	Homo sapiens	classical secretion	HPRD_01034		1.8	2	2	0.015	8.8	6	9	0.025	7.6	7	10	0.046					26.8	23	72	0.182	1.7	2	2	0.008
P55283	CDH4	Cadherin-4 (Retinal cadherin) (R-CAD) (R-cadherin)	Homo sapiens	classical secretion	HPRD_04304		2.3	1	2	0.015
P55285	CDH6	Cadherin-6 (Kidney cadherin) (K-cadherin)	Homo sapiens	classical secretion	HPRD_04305						3.6	1	2	0.005
P55287	CDH11	Cadherin-11 (OSF-4) (Osteoblast cadherin) (OB-cadherin)	Homo sapiens	classical secretion	HPRD_08960						7.3	2	2	0.005									12.6	4	8	0.02
P55290	CDH13 CDHH	Cadherin-13 (Heart cadherin) (H-cadherin) (P105) (Truncated cadherin) (T-cad) (T-cadherin)	Homo sapiens	classical secretion	HPRD_03219																		9.1	2	4	0.01
P55327	TPD52	Tumor protein D52 (Protein N8)	Homo sapiens	nonclassical secretion	HPRD_04963		43.5	5	7	0.052	12.6	1	2	0.005	12.6	1	2	0.009	17.9	2	13	0.041	12.6	1	1	0.003	50	6	17	0.071
P55735	SEC13 D3S1231E SEC13L1 SEC13R	Protein SEC13 homolog (SEC13-like protein 1) (SEC13-related protein)	Homo sapiens	nonclassical secretion	HPRD_02538						18	2	3	0.008	8.1	1	1	0.005					8.1	1	1	0.003
P55769	NHP2L1	NHP2-like protein 1 (High mobility group-like nuclear protein 2 homolog 1) (OTK27) (SNU13 homolog) (hSNU13) (U4/U6.U5 tri-snRNP 15.5 kDa protein) [Cleaved into: NHP2-like protein 1, N-terminally processed]	Homo sapiens	others	HPRD_03197		9.4	1	1	0.007									25	3	11	0.034					9.4	1	2	0.008
P55786	NPEPPS PSA	Puromycin-sensitive aminopeptidase (PSA) (EC 3.4.11.14) (Cytosol alanyl aminopeptidase) (AAP-S)	Homo sapiens	others	HPRD_07366		5.2	3	8	0.06	4.1	2	4	0.011	10.5	6	11	0.049	20.1	15	30	0.091	12.6	4	8	0.02	11.1	8	15	0.062
P55789	GFER ALR HERV1 HPO	FAD-linked sulfhydryl oxidase ALR (EC 1.8.3.2) (Augmenter of liver regeneration) (hERV1) (Hepatopoietin)	Homo sapiens	nonclassical secretion							12.2	1	1	0.003
P55795	HNRNPH2 FTP3 HNRPH2	Heterogeneous nuclear ribonucleoprotein H2 (hnRNP H2) (FTP-3) (Heterogeneous nuclear ribonucleoprotein H') (hnRNP H')	Homo sapiens	others	HPRD_03022														8.4	2	4	0.012	5.2	1	1	0.002	11.6	1	1	0.013
P55809	OXCT1 OXCT SCOT	Succinyl-CoA:3-ketoacid coenzyme A transferase 1, mitochondrial (EC 2.8.3.5) (3-oxoacid CoA-transferase 1) (Somatic-type succinyl-CoA:3-oxoacid CoA-transferase) (SCOT-s)	Homo sapiens	classical secretion	HPRD_02001						9.2	2	3	0.008									4	1	2	0.005
P55884	EIF3B EIF3S9	Eukaryotic translation initiation factor 3 subunit B (eIF3b) (Eukaryotic translation initiation factor 3 subunit 9) (Prt1 homolog) (hPrt1) (eIF-3-eta) (eIF3 p110) (eIF3 p116)	Homo sapiens	others	HPRD_06795		1.8	1	1	0.007	22.1	8	19	0.051	8.9	4	6	0.027	23.2	10	31	0.096	7.7	3	8	0.02	12.6	7	9	0.037
P55957	BID	BH3-interacting domain death agonist (p22 BID) (BID) [Cleaved into: BH3-interacting domain death agonist p15 (p15 BID); BH3-interacting domain death agonist p13 (p13 BID); BH3-interacting domain death agonist p11 (p11 BID)]	Homo sapiens	nonclassical secretion	HPRD_03590						15.2	1	1	0.003									15.2	1	2	0.005	14.4	2	3	0.013
P56192	MARS	Methionine--tRNA ligase, cytoplasmic (EC 6.1.1.10) (Methionyl-tRNA synthetase) (MetRS)	Homo sapiens	nonclassical secretion	HPRD_08864														3.1	1	1	0.003	4	1	2	0.005
P56199	ITGA1	Integrin alpha-1 (CD49 antigen-like family member A) (Laminin and collagen receptor) (VLA-1) (CD antigen CD49a)	Homo sapiens	classical secretion	HPRD_01892																						1.4	1	1	0.004
P56537	EIF6 EIF3A ITGB4BP OK/SW-cl.27	Eukaryotic translation initiation factor 6 (eIF-6) (B(2)GCN homolog) (B4 integrin interactor) (CAB) (p27(BBP))	Homo sapiens	nonclassical secretion	HPRD_04221		22.9	3	8	0.061	46.9	7	23	0.063	38	6	48	0.22	56.7	12	63	0.194	31.4	3	8	0.02	40.8	6	16	0.068
P56652	ITIH3	Inter-alpha-trypsin inhibitor heavy chain H3 (ITI heavy chain H3) (ITI-HC3) (Inter-alpha-inhibitor heavy chain 3)	Bos taurus	Bovine contaminant							5.2	2	2	0.005	3	1	1	0.005	8	5	8	0.025					15.6	8	12	0.051
P57075	UBASH3A STS2	Ubiquitin-associated and SH3 domain-containing protein A (Cbl-interacting protein 4) (CLIP4) (Suppressor of T-cell receptor signaling 2) (STS-2) (T-cell ubiquitin ligand 1) (TULA-1)	Homo sapiens	nonclassical secretion	HPRD_06904																		3.9	1	1	0.002
P57081	WDR4	tRNA (guanine-N(7)-)-methyltransferase non-catalytic subunit WDR4 (WD repeat-containing protein 4)	Homo sapiens	others	HPRD_09330														5.6	1	1	0.003
P57678	GEMIN4	Gem-associated protein 4 (Gemin-4) (Component of gems 4) (p97)	Homo sapiens	nonclassical secretion	HPRD_07370		1.5	1	5	0.037									1.5	1	3	0.009
P58546	MTPN	Myotrophin (Protein V-1)	Homo sapiens	others	HPRD_07574		32.7	1	2	0.015	77.1	6	29	0.079	17.8	1	1	0.005	79.7	9	29	0.09	23.7	2	8	0.02	66.9	4	10	0.042
P59797	SELV	Selenoprotein V (SelV)	Homo sapiens	nonclassical secretion	HPRD_12134																						2.3	1	1	0.004
P59998	ARPC4 ARC20	Actin-related protein 2/3 complex subunit 4 (Arp2/3 complex 20 kDa subunit) (p20-ARC)	Homo sapiens	nonclassical secretion	HPRD_10368						25	4	8	0.022	19.2	2	2	0.009	42.3	6	18	0.055	12.2	1	1	0.003	14.1	2	10	0.042
P60002	ELOF1	Transcription elongation factor 1 homolog	Homo sapiens	nonclassical secretion															21.7	1	1	0.003
P60022	DEFB1 BD1 HBD1	Beta-defensin 1 (BD-1) (hBD-1) (Defensin, beta 1)	Homo sapiens	classical secretion	HPRD_03634																		33.8	1	2	0.005
P60174	TPI1 TPI	Triosephosphate isomerase (TIM) (EC 5.3.1.1) (Triose-phosphate isomerase)	Homo sapiens	nonclassical secretion	HPRD_01833		74.3	31	496	3.744	64.7	25	199	0.538	61.4	21	299	1.37	71.9	35	354	1.1	52.6	12	22	0.055	67.1	24	175	0.736
P60228	EIF3E EIF3S6 INT6	Eukaryotic translation initiation factor 3 subunit E (eIF3e) (Eukaryotic translation initiation factor 3 subunit 6) (Viral integration site protein INT-6 homolog) (eIF-3 p48)	Homo sapiens	nonclassical secretion	HPRD_03734						5.7	1	2	0.005					10.6	4	5	0.015	5.7	1	2	0.005
P60507	ERVFC1	Endogenous retrovirus group FC1 Env polyprotein (Envelope polyprotein) (Fc1env) (HERV-F(c)1_Xq21.33 provirus ancestral Env polyprotein) (HERV-Fc1env) [Cleaved into: Surface protein (SU); Transmembrane protein (TM)]	Homo sapiens	classical secretion											5.1	1	1	0.005
P60842	EIF4A1 DDX2A EIF4A	Eukaryotic initiation factor 4A-I (eIF-4A-I) (eIF4A-I) (EC 3.6.4.13) (ATP-dependent RNA helicase eIF4A-1)	Homo sapiens	nonclassical secretion	HPRD_04030		17	6	16	0.12	41.9	15	62	0.185	30	8	37	0.168	31	11	63	0.139	39.4	15	69	0.202	27.3	3	4	0.101
P60866	RPS20	40S ribosomal protein S20	Homo sapiens	nonclassical secretion	HPRD_04728														10.1	2	3	0.009
P60900	PSMA6 PROS27	Proteasome subunit alpha type-6 (EC 3.4.25.1) (27 kDa prosomal protein) (PROS-27) (p27K) (Macropain iota chain) (Multicatalytic endopeptidase complex iota chain) (Proteasome iota chain)	Homo sapiens	others	HPRD_04171		26.4	4	9	0.068	45.4	7	19	0.052	26.9	4	5	0.023	59.3	18	78	0.244	37.9	5	8	0.02	48	8	35	0.148
P60903	S100A10 ANX2LG CAL1L CLP11	Protein S100-A10 (Calpactin I light chain) (Calpactin-1 light chain) (Cellular ligand of annexin II) (S100 calcium-binding protein A10) (p10 protein) (p11)	Homo sapiens	membrane protein	HPRD_00232						35.1	2	11	0.03					35.1	3	16	0.05	17.5	1	4	0.01
P60981	DSTN ACTDP DSN	Destrin (Actin-depolymerizing factor) (ADF)	Homo sapiens	nonclassical secretion	HPRD_16446		8.9	1	1	0.008	12.6	1	1	0.003					12.6	2	3	0.009					20	2	2	0.008
P60983	GMFB	Glia maturation factor beta (GMF-beta)	Homo sapiens	nonclassical secretion	HPRD_03420						35.2	2	5	0.013					35.2	2	10	0.031	16.2	1	1	0.002
P61011	SRP54	Signal recognition particle 54 kDa protein (SRP54)	Homo sapiens	others	HPRD_05330						8.4	1	1	0.003					4.2	1	1	0.003
P61019	RAB2A RAB2	Ras-related protein Rab-2A	Homo sapiens	others	HPRD_01539										18.1	2	2	0.009
P61024	CKS1B CKS1 PNAS-143 PNAS-16	Cyclin-dependent kinases regulatory subunit 1 (CKS-1)	Homo sapiens	others	HPRD_00299		20.6	1	1	0.008	41.3	1	2	0.005					33.3	1	1	0.003
P61081	UBE2M UBC12	NEDD8-conjugating enzyme Ubc12 (EC 6.3.2.-) (NEDD8 carrier protein) (NEDD8 protein ligase) (Ubiquitin-conjugating enzyme E2 M)	Homo sapiens	nonclassical secretion							8.7	1	1	0.003
P61086	UBE2K HIP2 LIG	Ubiquitin-conjugating enzyme E2 K (EC 6.3.2.19) (Huntingtin-interacting protein 2) (HIP-2) (Ubiquitin carrier protein) (Ubiquitin-conjugating enzyme E2-25 kDa) (Ubiquitin-conjugating enzyme E2(25K)) (Ubiquitin-conjugating enzyme E2-25K) (Ubiquitin-protein ligase)	Homo sapiens	nonclassical secretion	HPRD_04165						14.6	1	2	0.005	14.6	1	2	0.009	31.5	5	6	0.018	18.5	2	2	0.005	37	5	7	0.029
P61088	UBE2N BLU	Ubiquitin-conjugating enzyme E2 N (EC 6.3.2.19) (Bendless-like ubiquitin-conjugating enzyme) (Ubc13) (UbcH13) (Ubiquitin carrier protein N) (Ubiquitin-protein ligase N)	Homo sapiens	nonclassical secretion	HPRD_04725		16.4	2	2	0.015	25.7	2	9	0.025	13.2	1	2	0.009	39.5	7	14	0.043	13.2	1	6	0.015	34.9	4	9	0.038
P61158	ACTR3 ARP3	Actin-related protein 3 (Actin-like protein 3)	Homo sapiens	others	HPRD_05024		11	3	12	0.091	34.4	7	39	0.105	13.4	3	7	0.032	35.4	9	39	0.12	12	2	10	0.025	28.7	7	23	0.096
P61160	ACTR2 ARP2	Actin-related protein 2 (Actin-like protein 2)	Homo sapiens	others	HPRD_05023		8.9	4	5	0.037	18.3	3	12	0.032					16.5	5	12	0.037	4.8	1	1	0.002	21.6	6	8	0.03
P61163	ACTR1A CTRN1	Alpha-centractin (Centractin) (ARP1) (Actin-RPV) (Centrosome-associated actin homolog)	Homo sapiens	others	HPRD_05507						17.2	3	5	0.014					30.3	6	11	0.034	7.3	1	2	0.005	15.6	2	4	0.017
P61201	COPS2 CSN2 TRIP15	COP9 signalosome complex subunit 2 (SGN2) (Signalosome subunit 2) (Alien homolog) (JAB1-containing signalosome subunit 2) (Thyroid receptor-interacting protein 15) (TR-interacting protein 15) (TRIP-15)	Homo sapiens	others	HPRD_05146						16.1	2	4	0.011					16.6	4	4	0.012	10.6	1	1	0.002	9	2	2	0.008
P61221	ABCE1 RLI RNASEL1 RNASELI RNS4I OK/SW-cl.40	ATP-binding cassette sub-family E member 1 (2'-5'-oligoadenylate-binding protein) (HuHP68) (RNase L inhibitor) (Ribonuclease 4 inhibitor) (RNS4I)	Homo sapiens	others	HPRD_03132						4.8	1	1	0.003					5.2	2	5	0.015	4.8	1	1	0.003
P61224	RAP1B OK/SW-cl.11	Ras-related protein Rap-1b (GTP-binding protein smg p21B)	Homo sapiens	nonclassical secretion	HPRD_01546						10.2	1	1	0.003	21.2	2	5	0.023	21.2	2	3	0.009	10.2	1	2	0.005
P61244	MAX BHLHD4	Protein max (Class D basic helix-loop-helix protein 4) (bHLHd4) (Myc-associated factor X)	Homo sapiens	others																			13.1	1	1	0.003
P61247	RPS3A FTE1 MFTL	40S ribosomal protein S3a (v-fos transformation effector protein) (Fte-1)	Homo sapiens	nonclassical secretion	HPRD_01606						9.7	1	1	0.003									9.7	1	1	0.003	13.9	2	2	0.008
P61289	PSME3	Proteasome activator complex subunit 3 (11S regulator complex subunit gamma) (REG-gamma) (Activator of multicatalytic protease subunit 3) (Ki nuclear autoantigen) (Proteasome activator 28 subunit gamma) (PA28g) (PA28gamma)	Homo sapiens	others	HPRD_05500														18.9	5	13	0.04
P61313	RPL15 EC45 TCBAP0781	60S ribosomal protein L15	Homo sapiens	others	HPRD_16043										6.9	1	1	0.004	6.9	1	3	0.009
P61457	PCBD1 DCOH PCBD	Pterin-4-alpha-carbinolamine dehydratase (PHS) (EC 4.2.1.96) (4-alpha-hydroxy-tetrahydropterin dehydratase) (Dimerization cofactor of hepatocyte nuclear factor 1-alpha) (DCoH) (Dimerization cofactor of HNF1) (Phenylalanine hydroxylase-stimulating protein) (Pterin carbinolamine dehydratase) (PCD)	Homo sapiens	others	HPRD_00523										15.4	1	1	0.005					19.2	1	1	0.002
P61576	HERV-K104	Endogenous retrovirus group K member 104 Rec protein (HERV-K104 Rec protein) (HERV-K_5q13.3 provirus Rec protein)	Homo sapiens	nonclassical secretion																			26.7	1	1	0.002
P61586	RHOA ARH12 ARHA RHO12	Transforming protein RhoA (Rho cDNA clone 12) (h12)	Homo sapiens	nonclassical secretion							27.9	1	1	0.003	29.5	2	5	0.023									6.2	1	2	0.008
P61604	HSPE1	10 kDa heat shock protein, mitochondrial (Hsp10) (10 kDa chaperonin) (Chaperonin 10) (CPN10) (Early-pregnancy factor) (EPF)	Homo sapiens	nonclassical secretion	HPRD_02535		35.3	5	13	0.097	25.5	1	1	0.003	25.5	2	18	0.082	21.8	5	76	0.237	25.5	1	2	0.005	31.7	7	47	0.198
P61626	LYZ LZM	Lysozyme C (EC 3.2.1.17) (1,4-beta-N-acetylmuramidase C)	Homo sapiens	classical secretion	HPRD_01085						27	3	10	0.027
P61758	VBP1 PFDN3	Prefoldin subunit 3 (HIBBJ46) (Von Hippel-Lindau-binding protein 1) (VBP-1) (VHL-binding protein 1)	Homo sapiens	nonclassical secretion	HPRD_02135														26.9	5	13	0.04					20.8	3	4	0.017
P61769	B2M CDABP0092 HDCMA22P	Beta-2-microglobulin [Cleaved into: Beta-2-microglobulin form pI 5.3]	Homo sapiens	classical secretion	HPRD_00189	Multiple reaction monitoring	33.6	7	10	0.076	55.5	17	135	0.367	37	7	106	0.488	18.5	2	8	0.025	52.9	14	222	0.56	46.2	4	25	0.106
P61812	TGFB2	Transforming growth factor beta-2 (TGF-beta-2) (BSC-1 cell growth inhibitor) (Cetermin) (Glioblastoma-derived T-cell suppressor factor) (G-TSF) (Polyergin) [Cleaved into: Latency-associated peptide (LAP)]	Homo sapiens	classical secretion							27.3	7	19	0.052	3.9	1	3	0.014					21.5	7	16	0.04	37.7	11	23	0.097
P61916	NPC2 HE1	Epididymal secretory protein E1 (Human epididymis-specific protein 1) (He1) (Niemann-Pick disease type C2 protein)	Homo sapiens	classical secretion	HPRD_03008		49.6	8	47	0.354	58.3	8	61	0.166	58.3	10	207	0.948	41.6	7	30	0.093	31.2	3	42	0.106	39.2	4	29	0.122
P61956	SUMO2 SMT3B SMT3H2	Small ubiquitin-related modifier 2 (SUMO-2) (HSMT3) (SMT3 homolog 2) (SUMO-3) (Sentrin-2) (Ubiquitin-like protein SMT3B) (Smt3B)	Homo sapiens	nonclassical secretion			21.1	1	1	0.008					16.9	1	1	0.004
P61960	UFM1 C13orf20 BM-002	Ubiquitin-fold modifier 1	Homo sapiens	others	HPRD_15644						41.2	2	4	0.011					58.8	3	6	0.019					41.2	1	3	0.013
P61962	DCAF7 HAN11 WDR68	DDB1- and CUL4-associated factor 7 (WD repeat-containing protein 68) (WD repeat-containing protein An11 homolog)	Homo sapiens	nonclassical secretion	HPRD_09340						5.6	1	1	0.003
P61964	WDR5 BIG3	WD repeat-containing protein 5 (BMP2-induced 3-kb gene protein)	Homo sapiens	nonclassical secretion	HPRD_10614		4.5	1	1	0.008	13.5	2	2	0.005									5.4	1	1	0.002
P61968	LMO4	LIM domain transcription factor LMO4 (Breast tumor autoantigen) (LIM domain only protein 4) (LMO-4)	Homo sapiens	nonclassical secretion	HPRD_09122																		12.7	1	1	0.002
P61970	NUTF2 NTF2	Nuclear transport factor 2 (NTF-2) (Placental protein 15) (PP15)	Homo sapiens	nonclassical secretion	HPRD_12050						33.9	4	22	0.06	32.3	2	8	0.037	33.9	3	16	0.05	33.9	4	28	0.07	63	6	27	0.114
P61978	HNRNPK HNRPK	Heterogeneous nuclear ribonucleoprotein K (hnRNP K) (Transformation up-regulated nuclear protein) (TUNP)	Homo sapiens	others	HPRD_02834										20.1	5	25	0.106
P61981	YWHAG	14-3-3 protein gamma (Protein kinase C inhibitor protein 1) (KCIP-1) [Cleaved into: 14-3-3 protein gamma, N-terminally processed]	Homo sapiens	others	HPRD_05639		42	5	20	0.176	45.7	9	29	0.081	26.2	4	7	0.032	45.3	6	10	0.055	32.9	4	11	0.028	51.6	7	24	0.119
P62081	RPS7	40S ribosomal protein S7	Homo sapiens	nonclassical secretion	HPRD_04712														43.8	8	19	0.059	20.6	2	2	0.005	12.3	2	3	0.013
P62136	PPP1CA PPP1A	Serine/threonine-protein phosphatase PP1-alpha catalytic subunit (PP-1A) (EC 3.1.3.16)	Homo sapiens	nonclassical secretion	HPRD_15942														35.8	10	20	0.061
P62140	PPP1CB	Serine/threonine-protein phosphatase PP1-beta catalytic subunit (PP-1B) (PPP1CD) (EC 3.1.3.16) (EC 3.1.3.53)	Homo sapiens	nonclassical secretion	HPRD_11792		10.7	1	1	0.008	50.3	5	9	0.024
P62191	PSMC1	26S protease regulatory subunit 4 (P26s4) (26S proteasome AAA-ATPase subunit RPT2) (Proteasome 26S subunit ATPase 1)	Homo sapiens	nonclassical secretion	HPRD_04084						5.4	1	2	0.005					3.3	1	3	0.009	5.4	1	1	0.003
P62195	PSMC5 SUG1	26S protease regulatory subunit 8 (26S proteasome AAA-ATPase subunit RPT6) (Proteasome 26S subunit ATPase 5) (Proteasome subunit p45) (Thyroid hormone receptor-interacting protein 1) (TRIP1) (p45/SUG)	Homo sapiens	others	HPRD_03400						10.3	2	2	0.005					12.1	3	3	0.009	5.5	1	2	0.005
P62241	RPS8 OK/SW-cl.83	40S ribosomal protein S8	Homo sapiens	others	HPRD_15969														26.4	5	6	0.019
P62244	RPS15A OK/SW-cl.82	40S ribosomal protein S15a	Homo sapiens	nonclassical secretion	HPRD_04723														6.9	1	1	0.003
P62249	RPS16	40S ribosomal protein S16	Homo sapiens	nonclassical secretion	HPRD_04724														6.8	1	3	0.009
P62253	UBE2G1 UBE2G	Ubiquitin-conjugating enzyme E2 G1 (EC 6.3.2.19) (E217K) (UBC7) (Ubiquitin carrier protein G1) (Ubiquitin-protein ligase G1) [Cleaved into: Ubiquitin-conjugating enzyme E2 G1, N-terminally processed]	Homo sapiens	nonclassical secretion	HPRD_03340		7.1	1	1	0.008
P62258	YWHAE	14-3-3 protein epsilon (14-3-3E)	Homo sapiens	others	HPRD_05457		42.7	7	36	0.297	45.9	10	50	0.135	16.1	4	13	0.06	49.8	14	72	0.247	45.9	8	32	0.08	54.1	13	46	0.211
P62263	RPS14 PRO2640	40S ribosomal protein S14	Homo sapiens	nonclassical secretion	HPRD_00562														20.9	2	2	0.006					20.9	2	2	0.008
P62266	RPS23	40S ribosomal protein S23	Homo sapiens	others	HPRD_04729														7.7	1	1	0.003					7.7	1	1	0.004
P62269	RPS18 D6S218E	40S ribosomal protein S18 (Ke-3) (Ke3)	Homo sapiens	others	HPRD_01601														13.2	2	4	0.012					7.9	1	1	0.004
P62280	RPS11	40S ribosomal protein S11	Homo sapiens	nonclassical secretion	HPRD_01599														17.7	2	3	0.009
P62304	SNRPE	Small nuclear ribonucleoprotein E (snRNP-E) (Sm protein E) (Sm-E) (SmE)	Homo sapiens	nonclassical secretion	HPRD_00548		12	1	1	0.008									52.2	4	12	0.037
P62310	LSM3 MDS017	U6 snRNA-associated Sm-like protein LSm3	Homo sapiens	nonclassical secretion	HPRD_06283														21.6	3	9	0.028					11.8	1	10	0.042
P62314	SNRPD1	Small nuclear ribonucleoprotein Sm D1 (Sm-D1) (Sm-D autoantigen) (snRNP core protein D1)	Homo sapiens	others	HPRD_03040						34.5	2	5	0.013					45.4	4	15	0.047	16.8	1	2	0.005	16.8	1	6	0.025
P62316	SNRPD2 SNRPD1	Small nuclear ribonucleoprotein Sm D2 (Sm-D2) (snRNP core protein D2)	Homo sapiens	nonclassical secretion	HPRD_03038														22.9	2	3	0.009
P62318	SNRPD3	Small nuclear ribonucleoprotein Sm D3 (Sm-D3) (snRNP core protein D3)	Homo sapiens	nonclassical secretion	HPRD_03039		8.3	1	2	0.015	17.5	1	2	0.005					33.3	3	11	0.034					8.3	1	1	0.004
P62328	TMSB4X TB4X THYB4 TMSB4	Thymosin beta-4 (T beta-4) (Fx) [Cleaved into: Hematopoietic system regulatory peptide (Seraspenide)]	Homo sapiens	nonclassical secretion	HPRD_02153														54.5	1	1	0.003
P62333	PSMC6 SUG2	26S protease regulatory subunit 10B (26S proteasome AAA-ATPase subunit RPT4) (Proteasome 26S subunit ATPase 6) (Proteasome subunit p42)	Homo sapiens	nonclassical secretion	HPRD_04086		3.6	1	3	0.023					7.7	2	3	0.014	3.6	1	1	0.003					6.7	2	3	0.013
P62424	RPL7A SURF-3 SURF3	60S ribosomal protein L7a (PLA-X polypeptide) (Surfeit locus protein 3)	Homo sapiens	others	HPRD_01712														23.3	5	7	0.022
P62487	POLR2G RPB7	DNA-directed RNA polymerase II subunit RPB7 (RNA polymerase II subunit B7) (DNA-directed RNA polymerase II subunit G) (RNA polymerase II 19 kDa subunit) (RPB19)	Homo sapiens	others							12.2	1	1	0.003					21.5	2	2	0.006
P62495	ETF1 ERF1 RF1 SUP45L1	Eukaryotic peptide chain release factor subunit 1 (Eukaryotic release factor 1) (eRF1) (Protein Cl1) (TB3-1)	Homo sapiens	others	HPRD_02616						26.8	5	11	0.03	5.2	1	1	0.005	23.8	6	22	0.069	12.1	2	3	0.008	18.8	5	10	0.042
P62633	CNBP RNF163 ZNF9	Cellular nucleic acid-binding protein (CNBP) (Zinc finger protein 9)	Homo sapiens	nonclassical secretion	HPRD_00311		16.4	1	1	0.019	8.8	1	4	0.011	16.4	1	6	0.029	23.2	3	8	0.019					16.4	1	6	0.028
P62701	RPS4X CCG2 RPS4 SCAR	40S ribosomal protein S4, X isoform (SCR10) (Single copy abundant mRNA protein)	Homo sapiens	nonclassical secretion	HPRD_02427														11	3	5	0.015
P62714	PPP2CB	Serine/threonine-protein phosphatase 2A catalytic subunit beta isoform (PP2A-beta) (EC 3.1.3.16)	Homo sapiens	others	HPRD_01487						24.6	5	9	0.025	12.6	3	3	0.014	25.9	6	15	0.047	12.9	2	4	0.01
P62753	RPS6 OK/SW-cl.2	40S ribosomal protein S6 (Phosphoprotein NP33)	Homo sapiens	others	HPRD_01592														9.6	2	4	0.012
P62805	HIST1H4A H4/A H4FA; HIST1H4B H4/I H4FI; HIST1H4C H4/G H4FG; HIST1H4D H4/B H4FB; HIST1H4E H4/J H4FJ; HIST1H4F H4/C H4FC; HIST1H4H H4/H H4FH; HIST1H4I H4/M H4FM; HIST1H4J H4/E H4FE; HIST1H4K H4/D H4FD; HIST1H4L H4/K H4FK; HIST2H4A H4/N H4F2 H4FN HIST2H4; HIST2H4B H4/O H4FO; HIST4H4	Histone H4	Homo sapiens	others	HPRD_04157		35.9	4	7	0.053					39.8	3	6	0.028	33	5	17	0.053	12.6	1	3	0.008	42.7	8	31	0.13
P62820	RAB1A RAB1	Ras-related protein Rab-1A (YPT1-related protein)	Homo sapiens	others	HPRD_01538														25.4	1	1	0.011
P62826	RAN ARA24 OK/SW-cl.81	GTP-binding nuclear protein Ran (Androgen receptor-associated protein 24) (GTPase Ran) (Ras-like protein TC4) (Ras-related nuclear protein)	Homo sapiens	nonclassical secretion	HPRD_03109		18	2	2	0.015	24.1	4	26	0.07	24.1	3	3	0.014	37.2	8	42	0.13	24.1	4	46	0.116	35.2	7	22	0.092
P62829	RPL23	60S ribosomal protein L23 (60S ribosomal protein L17)	Homo sapiens	nonclassical secretion	HPRD_04716		22	1	1	0.008	41.8	2	4	0.011	22	1	1	0.005	49.3	4	13	0.041	22	1	4	0.01	22	1	3	0.012
P62837	UBE2D2 PUBC1 UBC4 UBC5B UBCH4 UBCH5B	Ubiquitin-conjugating enzyme E2 D2 (EC 6.3.2.19) (Ubiquitin carrier protein D2) (Ubiquitin-conjugating enzyme E2(17)KB 2) (Ubiquitin-conjugating enzyme E2-17 kDa 2) (Ubiquitin-protein ligase D2) (p53-regulated ubiquitin-conjugating enzyme 1)	Homo sapiens	nonclassical secretion	HPRD_04268						42.9	2	17	0.03					40.3	2	7	0.022	42.9	2	10	0.025	54.1	3	7	0.029
P62841	RPS15 RIG	40S ribosomal protein S15 (RIG protein)	Homo sapiens	nonclassical secretion															31.7	3	14	0.044					18.6	1	1	0.004
P62847	RPS24	40S ribosomal protein S24	Homo sapiens	nonclassical secretion	HPRD_03877														30	3	5	0.016
P62851	RPS25	40S ribosomal protein S25	Homo sapiens	others	HPRD_01593														24	3	7	0.022					7.2	1	1	0.004
P62857	RPS28	40S ribosomal protein S28	Homo sapiens	nonclassical secretion	HPRD_04731														17.4	2	2	0.006
P62873	GNB1	Guanine nucleotide-binding protein G(I)/G(S)/G(T) subunit beta-1 (Transducin beta chain 1)	Homo sapiens	others	HPRD_00766						12.9	2	5	0.014
P62877	RBX1 RNF75 ROC1	E3 ubiquitin-protein ligase RBX1 (EC 6.3.2.-) (Protein ZYP) (RING finger protein 75) (RING-box protein 1) (Rbx1) (Regulator of cullins 1) [Cleaved into: E3 ubiquitin-protein ligase RBX1, N-terminally processed]	Homo sapiens	nonclassical secretion	HPRD_06794						37	1	1	0.003
P62879	GNB2	Guanine nucleotide-binding protein G(I)/G(S)/G(T) subunit beta-2 (G protein subunit beta-2) (Transducin beta chain 2)	Homo sapiens	others	HPRD_11820										12.6	2	2	0.009					12.9	2	2	0.005
P62888	RPL30	60S ribosomal protein L30	Homo sapiens	others	HPRD_01595														21.1	2	7	0.022
P62899	RPL31	60S ribosomal protein L31	Homo sapiens	others	HPRD_17994																						12.2	1	1	0.004
P62906	RPL10A NEDD6	60S ribosomal protein L10a (CSA-19) (Neural precursor cell expressed developmentally down-regulated protein 6) (NEDD-6)	Homo sapiens	nonclassical secretion	HPRD_10199														19.8	3	5	0.015
P62913	RPL11	60S ribosomal protein L11 (CLL-associated antigen KW-12)	Homo sapiens	others	HPRD_10364														12.9	2	14	0.043
P62917	RPL8	60S ribosomal protein L8	Homo sapiens	nonclassical secretion	HPRD_16044		8.5	1	1	0.008									27.1	2	2	0.006	10.6	1	1	0.003
P62942	FKBP1A FKBP1 FKBP12	Peptidyl-prolyl cis-trans isomerase FKBP1A (PPIase FKBP1A) (EC 5.2.1.8) (12 kDa FK506-binding protein) (12 kDa FKBP) (FKBP-12) (Calstabin-1) (FK506-binding protein 1A) (FKBP-1A) (Immunophilin FKBP12) (Rotamase)	Homo sapiens	others	HPRD_01741		29.1	2	4	0.03	50.5	5	14	0.038	50	2	3	0.014	63.1	7	14	0.044	16.5	2	5	0.013	52.2	3	5	0.021
P62979	RPS27A UBA80 UBCEP1	Ubiquitin-40S ribosomal protein S27a (Ubiquitin carboxyl extension protein 80) [Cleaved into: Ubiquitin; 40S ribosomal protein S27a]	Homo sapiens	nonclassical secretion			23.9	1	1	0.008	23.9	2	2	0.005	34.3	2	5	0.023	22.4	2	3	0.009					23.9	1	3	0.013
P62993	GRB2 ASH	Growth factor receptor-bound protein 2 (Adapter protein GRB2) (Protein Ash) (SH2/SH3 adapter GRB2)	Homo sapiens	others	HPRD_00150		5.5	1	1	0.008	21.2	2	4	0.011	6.5	1	1	0.005	12	3	5	0.015	19.8	2	3	0.008	32.7	4	7	0.029
P62995	TRA2B SFRS10	Transformer-2 protein homolog beta (TRA-2 beta) (TRA2-beta) (hTRA2-beta) (Splicing factor, arginine/serine-rich 10) (Transformer-2 protein homolog B)	Homo sapiens	others	HPRD_04097						14.7	2	5	0.014	6.3	1	1	0.005					8.3	1	1	0.003	8.3	1	2	0.008
P63010	AP2B1 ADTB2 CLAPB1	AP-2 complex subunit beta (AP105B) (Adaptor protein complex AP-2 subunit beta) (Adaptor-related protein complex 2 subunit beta) (Beta-2-adaptin) (Beta-adaptin) (Clathrin assembly protein complex 2 beta large chain) (Plasma membrane adaptor HA2/AP2 adaptin beta subunit)	Homo sapiens	nonclassical secretion							8.5	3	3	0.008	10.5	3	4	0.018					3.2	2	2	0.005	22.4	4	6	0.025
P63104	YWHAZ	14-3-3 protein zeta/delta (Protein kinase C inhibitor protein 1) (KCIP-1)	Homo sapiens	others	HPRD_03183	Multiple reaction monitoring									30.4	4	5	0.023					33.3	3	5	0.012
P63146	UBE2B RAD6B	Ubiquitin-conjugating enzyme E2 B (EC 6.3.2.19) (RAD6 homolog B) (HR6B) (hHR6B) (Ubiquitin carrier protein B) (Ubiquitin-conjugating enzyme E2-17 kDa) (Ubiquitin-protein ligase B)	Homo sapiens	nonclassical secretion							50.7	1	2	0.015	51.9	1	1	0.005
P63151	PPP2R2A	Serine/threonine-protein phosphatase 2A 55 kDa regulatory subunit B alpha isoform (PP2A subunit B isoform B55-alpha) (PP2A subunit B isoform PR55-alpha) (PP2A subunit B isoform R2-alpha) (PP2A subunit B isoform alpha)	Homo sapiens	others							13.2	2	2	0.005									8.5	1	1	0.002
P63167	DYNLL1 DLC1 DNCL1 DNCLC1 HDLC1	Dynein light chain 1, cytoplasmic (8 kDa dynein light chain) (DLC8) (Dynein light chain LC8-type 1) (Protein inhibitor of neuronal nitric oxide synthase) (PIN)	Homo sapiens	others	HPRD_03334						24.7	1	2	0.005	12.4	1	5	0.023					24.7	1	1	0.003
P63172	DYNLT1 TCTEL1 TCTEX-1 TCTEX1	Dynein light chain Tctex-type 1 (Protein CW-1) (T-complex testis-specific protein 1 homolog)	Homo sapiens	nonclassical secretion	HPRD_15987														19.6	1	1	0.003	19.6	1	2	0.005
P63173	RPL38	60S ribosomal protein L38	Homo sapiens	nonclassical secretion															35.7	3	11	0.034
P63208	SKP1 EMC19 OCP2 SKP1A TCEB1L	S-phase kinase-associated protein 1 (Cyclin-A/CDK2-associated protein p19) (p19A) (Organ of Corti protein 2) (OCP-2) (Organ of Corti protein II) (OCP-II) (RNA polymerase II elongation factor-like protein) (SIII) (Transcription elongation factor B polypeptide 1-like) (p19skp1)	Homo sapiens	nonclassical secretion	HPRD_03255						28.8	3	3	0.008	7.4	1	1	0.005	41.2	2	7	0.022
P63220	RPS21	40S ribosomal protein S21	Homo sapiens	nonclassical secretion	HPRD_01605		17.3	1	1	0.008	22.2	1	4	0.011					33.3	4	11	0.034	22.2	1	1	0.003	33.3	3	6	0.025
P63241	EIF5A	Eukaryotic translation initiation factor 5A-1 (eIF-5A-1) (eIF-5A1) (Eukaryotic initiation factor 5A isoform 1) (eIF-5A) (Rev-binding factor) (eIF-4D)	Homo sapiens	others	HPRD_02555		30.5	6	13	0.098	75.3	15	129	0.351	50	9	39	0.177	59.1	16	78	0.242	46.1	13	103	0.258	35.1	8	43	0.18
P63258	ACTG1 ACTG	Actin, cytoplasmic 2 (Gamma-actin) [Cleaved into: Actin, cytoplasmic 2, N-terminally processed]	Bos taurus	nonclassical secretion			38.4	12	35	0.261					53.7	20	93	0.42					51	15	150	0.379
P63279	UBE2I UBC9 UBCE9	SUMO-conjugating enzyme UBC9 (EC 6.3.2.-) (SUMO-protein ligase) (Ubiquitin carrier protein 9) (Ubiquitin carrier protein I) (Ubiquitin-conjugating enzyme E2 I) (Ubiquitin-protein ligase I) (p18)	Homo sapiens	nonclassical secretion	HPRD_09045						61.4	5	16	0.043	12	1	2	0.009	20.3	4	6	0.019	19.6	2	3	0.008	41.8	5	7	0.03
P67775	PPP2CA	Serine/threonine-protein phosphatase 2A catalytic subunit alpha isoform (PP2A-alpha) (EC 3.1.3.16) (Replication protein C) (RP-C)	Homo sapiens	others	HPRD_08912																						30.1	7	11	0.042
P67809	YBX1 NSEP1 YB1	Nuclease-sensitive element-binding protein 1 (CCAAT-binding transcription factor I subunit A) (CBF-A) (DNA-binding protein B) (DBPB) (Enhancer factor I subunit A) (EFI-A) (Y-box transcription factor) (Y-box-binding protein 1) (YB-1)	Homo sapiens	nonclassical secretion	HPRD_01095		30.2	4	44	0.277	13.9	2	12	0.033	11.5	1	34	0.052	31.8	4	57	0.081	13.9	1	7	0.018	21	3	37	0.054
P67870	CSNK2B CK2N G5A	Casein kinase II subunit beta (CK II beta) (Phosvitin) (Protein G5a)	Homo sapiens	nonclassical secretion	HPRD_00278	Multiple reaction monitoring													41.9	7	15	0.046					12.6	2	2	0.008
P67936	TPM4	Tropomyosin alpha-4 chain (TM30p1) (Tropomyosin-4)	Homo sapiens	others	HPRD_11734		23	5	27	0.219	35.1	5	14	0.036					29	4	12	0.053	14.5	2	3	0.007	29	5	22	0.099
P68036	UBE2L3 UBCE7 UBCH7	Ubiquitin-conjugating enzyme E2 L3 (EC 6.3.2.19) (L-UBC) (UbcH7) (Ubiquitin carrier protein L3) (Ubiquitin-conjugating enzyme E2-F1) (Ubiquitin-protein ligase L3)	Homo sapiens	nonclassical secretion	HPRD_04762		45.1	3	4	0.03	64.9	8	21	0.057	28.7	2	20	0.092	59.8	7	16	0.05	45.1	3	8	0.02	57.8	5	18	0.075
P68104	EEF1A1 EEF1A EF1A LENG7	Elongation factor 1-alpha 1 (EF-1-alpha-1) (Elongation factor Tu) (EF-Tu) (Eukaryotic elongation factor 1 A-1) (eEF1A-1) (Leukocyte receptor cluster member 7)	Homo sapiens	others	HPRD_00559		21.5	8	11	0.083	56.7	17	105	0.347	47.6	16	173	0.776					44.7	11	71	0.206	51.3	2	4	0.342
P68363	TUBA1B	Tubulin alpha-1B chain (Alpha-tubulin ubiquitous) (Tubulin K-alpha-1) (Tubulin alpha-ubiquitous chain)	Homo sapiens	others	HPRD_03960						63.6	4	13	0.107	42.4	4	9	0.203	69.4	6	34	0.421	39.9	3	10	0.064	59.2	6	29	0.306
P68366	TUBA4A TUBA1	Tubulin alpha-4A chain (Alpha-tubulin 1) (Testis-specific alpha-tubulin) (Tubulin H2-alpha) (Tubulin alpha-1 chain)	Homo sapiens	nonclassical secretion	HPRD_01851		35.6	2	5	0.177
P68371	TUBB4B TUBB2C	Tubulin beta-4B chain (Tubulin beta-2 chain) (Tubulin beta-2C chain)	Homo sapiens	nonclassical secretion	HPRD_04043		21.8	8	14	0.1									64	5	12	0.3					50.8	4	5	0.1
P68400	CSNK2A1 CK2A1	Casein kinase II subunit alpha (CK II alpha) (EC 2.7.11.1)	Homo sapiens	nonclassical secretion															24.7	8	16	0.049					3.9	1	1	0.004
P68402	PAFAH1B2 PAFAHB	Platelet-activating factor acetylhydrolase IB subunit beta (EC 3.1.1.47) (PAF acetylhydrolase 30 kDa subunit) (PAF-AH 30 kDa subunit) (PAF-AH subunit beta) (PAFAH subunit beta)	Homo sapiens	others							33.6	3	8	0.022	14.4	1	1	0.005	28.8	4	22	0.069	14.4	1	8	0.02	37.6	6	24	0.101
P68431	HIST1H3A H3FA; HIST1H3B H3FL; HIST1H3C H3FC; HIST1H3D H3FB; HIST1H3E H3FD; HIST1H3F H3FI; HIST1H3G H3FH; HIST1H3H H3FK; HIST1H3I H3FF; HIST1H3J H3FJ	Histone H3.1 (Histone H3/a) (Histone H3/b) (Histone H3/c) (Histone H3/d) (Histone H3/f) (Histone H3/h) (Histone H3/i) (Histone H3/j) (Histone H3/k) (Histone H3/l)	Homo sapiens	nonclassical secretion							23.5	2	7	0.019					23.5	1	2	0.006	23.5	2	3	0.008	23.5	2	5	0.021
P78318	IGBP1 IBP1	Immunoglobulin-binding protein 1 (B-cell signal transduction molecule alpha 4) (Protein alpha-4) (CD79a-binding protein 1) (Protein phosphatase 2/4/6 regulatory subunit) (Renal carcinoma antigen NY-REN-16)	Homo sapiens	others	HPRD_02140														10.3	3	3	0.009
P78324	SIRPA BIT MFR MYD1 PTPNS1 SHPS1 SIRP	Tyrosine-protein phosphatase non-receptor type substrate 1 (SHP substrate 1) (SHPS-1) (Brain Ig-like molecule with tyrosine-based activation motifs) (Bit) (CD172 antigen-like family member A) (Inhibitory receptor SHPS-1) (Macrophage fusion receptor) (MyD-1 antigen) (Signal-regulatory protein alpha-1) (Sirp-alpha-1) (Signal-regulatory protein alpha-2) (Sirp-alpha-2) (Signal-regulatory protein alph…	Homo sapiens	classical secretion	HPRD_03912		8.7	3	8	0.06
P78330	PSPH	Phosphoserine phosphatase (PSP) (PSPase) (EC 3.1.3.3) (L-3-phosphoserine phosphatase) (O-phosphoserine phosphohydrolase)	Homo sapiens	others	HPRD_01406														32.1	4	8	0.025					32.1	4	18	0.075
P78371	CCT2 99D8.1 CCTB	T-complex protein 1 subunit beta (TCP-1-beta) (CCT-beta)	Homo sapiens	others	HPRD_06895		10.7	3	3	0.022	40.4	15	51	0.138	25.8	8	21	0.096	52.9	25	69	0.213	26.6	7	19	0.048	39.1	16	34	0.142
P78380	OLR1 CLEC8A LOX1	Oxidized low-density lipoprotein receptor 1 (Ox-LDL receptor 1) (C-type lectin domain family 8 member A) (Lectin-like oxidized LDL receptor 1) (LOX-1) (Lectin-like oxLDL receptor 1) (hLOX-1) (Lectin-type oxidized LDL receptor 1) [Cleaved into: Oxidized low-density lipoprotein receptor 1, soluble form]	Homo sapiens	nonclassical secretion															7.9	1	3	0.009
P78406	RAE1 MRNP41	mRNA export factor (Rae1 protein homolog) (mRNA-associated protein mrnp 41)	Homo sapiens	nonclassical secretion	HPRD_11939						14.6	1	2	0.005					8.3	1	1	0.003
P78417	GSTO1 GSTTLP28	Glutathione S-transferase omega-1 (GSTO-1) (EC 2.5.1.18) (Glutathione S-transferase omega 1-1) (GSTO 1-1) (Glutathione-dependent dehydroascorbate reductase) (EC 1.8.5.1) (Monomethylarsonic acid reductase) (MMA(V) reductase) (EC 1.20.4.2) (S-(Phenacyl)glutathione reductase) (SPG-R)	Homo sapiens	others	HPRD_10401		5	1	10	0.075	20	1	3	0.008	6.5	1	1	0.005	37.3	7	25	0.077	20	1	3	0.008	29.5	4	16	0.067
P78423	CX3CL1 FKN NTT SCYD1 A-152E5.2	Fractalkine (C-X3-C motif chemokine 1) (CX3C membrane-anchored chemokine) (Neurotactin) (Small-inducible cytokine D1) [Cleaved into: Processed fractalkine]	Homo sapiens	classical secretion	HPRD_03529						4.5	1	1	0.003
P78504	JAG1 JAGL1	Protein jagged-1 (Jagged1) (hJ1) (CD antigen CD339)	Homo sapiens	classical secretion	HPRD_03562		10	8	19	0.144	25	16	39	0.106	1	1	1	0.005					6.2	3	7	0.018
P78527	PRKDC HYRC HYRC1	DNA-dependent protein kinase catalytic subunit (DNA-PK catalytic subunit) (DNA-PKcs) (EC 2.7.11.1) (DNPK1) (p460)	Homo sapiens	others	HPRD_02941						0.9	2	2	0.005	0.8	2	2	0.009	1.9	4	6	0.019	0.4	1	1	0.003
P78539	SRPX ETX1	Sushi repeat-containing protein SRPX	Homo sapiens	classical secretion	HPRD_02175						33.4	12	91	0.247	23.7	8	35	0.16					25.6	7	22	0.055
P78556	CCL20 LARC MIP3A SCYA20	C-C motif chemokine 20 (Beta-chemokine exodus-1) (CC chemokine LARC) (Liver and activation-regulated chemokine) (Macrophage inflammatory protein 3 alpha) (MIP-3-alpha) (Small-inducible cytokine A20) [Cleaved into: CCL20(1-67); CCL20(1-64); CCL20(2-70)]	Homo sapiens	classical secretion	HPRD_03571														17.7	1	2	0.006
P80188	LCN2 HNL NGAL	Neutrophil gelatinase-associated lipocalin (NGAL) (25 kDa alpha-2-microglobulin-related subunit of MMP-9) (Lipocalin-2) (Oncogene 24p3) (Siderocalin LCN2) (p25)	Homo sapiens	classical secretion	HPRD_02551	Multiple reaction monitoring	8.6	1	1	0.007																	52.5	11	66	0.278
P80192	MAP3K9 MLK1 PRKE1	Mitogen-activated protein kinase kinase kinase 9 (EC 2.7.11.25) (Mixed lineage kinase 1)	Homo sapiens	others	HPRD_15965						1.4	1	1	0.003
P80303	NUCB2 NEFA	Nucleobindin-2 (DNA-binding protein NEFA) (Gastric cancer antigen Zg4) (Prepronesfatin) [Cleaved into: Nesfatin-1]	Homo sapiens	classical secretion	HPRD_09726		5	1	1	0.008													5.4	1	1	0.003
P80365	HSD11B2 HSD11K SDR9C3	Corticosteroid 11-beta-dehydrogenase isozyme 2 (EC 1.1.1.-) (11-beta-hydroxysteroid dehydrogenase type 2) (11-DH2) (11-beta-HSD2) (11-beta-hydroxysteroid dehydrogenase type II) (-HSD11 type II) (NAD-dependent 11-beta-hydroxysteroid dehydrogenase) (11-beta-HSD) (Short chain dehydrogenase/reductase family 9C member 3)	Homo sapiens	others	HPRD_01958										5.2	1	1	0.005
P80723	BASP1 NAP22	Brain acid soluble protein 1 (22 kDa neuronal tissue-enriched acidic protein) (Neuronal axonal membrane protein NAP-22)	Homo sapiens	others	HPRD_08389		47.6	9	17	0.128					37	3	4	0.018	47.6	7	32	0.1	12.8	3	6	0.015
P81187	CFB BF	Complement factor B (EC 3.4.21.47) (C3/C5 convertase) (EC-VMFB) [Cleaved into: Complement factor B Ba fragment; Complement factor B Bb fragment]	Bos taurus	Bovine contaminant							6	2	3	0.008					15.4	5	5	0.016	2.8	1	2	0.005	12.1	5	9	0.038
P81644	APOA2	Apolipoprotein A-II (Apo-AII) (ApoA-II) (Antimicrobial peptide BAMP-1) (Apolipoprotein A2) [Cleaved into: Proapolipoprotein A-II (ProapoA-II); Truncated apolipoprotein A-II (Apolipoprotein A-II(1-76))]	Bos taurus	Bovine contaminant							16	1	1	0.003									36	3	6	0.015	17	2	2	0.008
P82251	SLC7A9 BAT1	b(0,+)-type amino acid transporter 1 (b(0,+)AT1) (Glycoprotein-associated amino acid transporter b0,+AT1) (Solute carrier family 7 member 9)	Homo sapiens	membrane protein			3.9	1	1	0.007
P83731	RPL24	60S ribosomal protein L24 (60S ribosomal protein L30)	Homo sapiens	nonclassical secretion	HPRD_10365														10.7	1	2	0.006
P83916	CBX1 CBX	Chromobox protein homolog 1 (HP1Hsbeta) (Heterochromatin protein 1 homolog beta) (HP1 beta) (Heterochromatin protein p25) (M31) (Modifier 1 protein) (p25beta)	Homo sapiens	nonclassical secretion							44.5	3	3	0.008	9.5	1	2	0.009	28	2	2	0.014	28.2	2	4	0.01	28	4	6	0.019
P84077	ARF1	ADP-ribosylation factor 1	Homo sapiens	nonclassical secretion															37.2	6	6	0.018	27.8	2	3	0.008	22.9	2	2	0.008
P84085	ARF5	ADP-ribosylation factor 5	Homo sapiens	nonclassical secretion	HPRD_00055										19.6	1	1	0.005
P84090	ERH	Enhancer of rudimentary homolog	Homo sapiens	nonclassical secretion	HPRD_09026		30.8	4	7	0.053	30.8	2	6	0.016	16.3	2	7	0.032	30.8	3	10	0.031	14.4	1	4	0.01	30.8	3	13	0.055
P84098	RPL19	60S ribosomal protein L19	Homo sapiens	others	HPRD_01594														8.7	1	3	0.009					8.7	1	1	0.004
P84243	H3F3A H3.3A H3F3 PP781; H3F3B H3.3B	Histone H3.3	Homo sapiens	nonclassical secretion							23.5	2	4	0.011					23.5	1	3	0.009	23.5	2	4	0.011
P98088	MUC5AC MUC5	Mucin-5AC (MUC-5AC) (Gastric mucin) (Lewis B blood group antigen) (LeB) (Major airway glycoprotein) (Mucin-5 subtype AC, tracheobronchial) (Tracheobronchial mucin) (TBM)	Homo sapiens	classical secretion							1.8	1	1	0.003
P98095	FBLN2	Fibulin-2 (FIBL-2)	Homo sapiens	classical secretion	HPRD_00630										18.2	12	47	0.215									26.9	20	64	0.271
P98155	VLDLR	Very low-density lipoprotein receptor (VLDL receptor) (VLDL-R)	Homo sapiens	classical secretion	HPRD_01895		2.2	1	1	0.008
P98160	HSPG2	Basement membrane-specific heparan sulfate proteoglycan core protein (HSPG) (Perlecan) (PLC) [Cleaved into: Endorepellin; LG3 peptide]	Homo sapiens	classical secretion	HPRD_00804		8	23	47	0.355	14.5	28	68	0.185	26.9	62	200	0.917	0.6	2	2	0.006	31.6	74	291	0.734
P98172	EFNB1 EFL3 EPLG2 LERK2	Ephrin-B1 (EFL-3) (ELK ligand) (ELK-L) (EPH-related receptor tyrosine kinase ligand 2) (LERK-2)	Homo sapiens	classical secretion	HPRD_02072										3.8	1	1	0.005	4.3	2	3	0.009
P98175	RBM10 DXS8237E GPATC9 GPATCH9 KIAA0122	RNA-binding protein 10 (G patch domain-containing protein 9) (RNA-binding motif protein 10) (RNA-binding protein S1-1) (S1-1)	Homo sapiens	others	HPRD_02095																		1.6	1	1	0.002
P98179	RBM3 RNPL	RNA-binding protein 3 (RNA-binding motif protein 3) (RNPL)	Homo sapiens	nonclassical secretion	HPRD_02067						31.8	3	6	0.016	11.5	2	4	0.018	11.5	2	7	0.022	41.4	5	16	0.04	31.8	3	4	0.017
P99999	CYCS CYC	Cytochrome c	Homo sapiens	others	HPRD_00479		10.9	1	5	0.038	28.7	2	3	0.008					44.6	7	29	0.091					30.7	3	11	0.046
Q00056	HOXA4 HOX1D	Homeobox protein Hox-A4 (Homeobox protein Hox-1.4) (Homeobox protein Hox-1D)	Homo sapiens	others	HPRD_00841		3.1	1	1	0.008
Q00169	PITPNA PITPN	Phosphatidylinositol transfer protein alpha isoform (PI-TP-alpha) (PtdIns transfer protein alpha) (PtdInsTP alpha)	Homo sapiens	others	HPRD_02548														12.6	2	2	0.006
Q00534	CDK6 CDKN6	Cyclin-dependent kinase 6 (EC 2.7.11.22) (Cell division protein kinase 6) (Serine/threonine-protein kinase PLSTIRE)	Homo sapiens	others	HPRD_04533	Multiple reaction monitoring					5.2	1	2	0.005
Q00577	PURA PUR1	Transcriptional activator protein Pur-alpha (Purine-rich single-stranded DNA-binding protein alpha)	Homo sapiens	others	HPRD_02721														9.3	1	1	0.003	7.1	1	1	0.003
Q00610	CLTC CLH17 CLTCL2 KIAA0034	Clathrin heavy chain 1 (Clathrin heavy chain on chromosome 17) (CLH-17)	Homo sapiens	others	HPRD_00350		2.2	2	2	0.015	18.6	18	37	0.101	12.7	13	23	0.106	21.3	25	59	0.184	20.4	21	55	0.139	15	16	27	0.114
Q00688	FKBP3 FKBP25	Peptidyl-prolyl cis-trans isomerase FKBP3 (PPIase FKBP3) (EC 5.2.1.8) (25 kDa FK506-binding protein) (25 kDa FKBP) (FKBP-25) (FK506-binding protein 3) (FKBP-3) (Immunophilin FKBP25) (Rapamycin-selective 25 kDa immunophilin) (Rotamase)	Homo sapiens	nonclassical secretion	HPRD_01743						27.2	5	25	0.068	12.5	1	1	0.005	30.8	9	13	0.04	20.5	2	2	0.005	27.2	7	12	0.051
Q00796	SORD	Sorbitol dehydrogenase (EC 1.1.1.14) (L-iditol 2-dehydrogenase)	Homo sapiens	nonclassical secretion	HPRD_01679						5	1	2	0.005	10.4	2	2	0.009	22.4	5	11	0.034	21.8	4	7	0.018	24.4	5	11	0.046
Q00839	HNRNPU HNRPU SAFA U21.1	Heterogeneous nuclear ribonucleoprotein U (hnRNP U) (Scaffold attachment factor A) (SAF-A) (p120) (pp120)	Homo sapiens	others	HPRD_04185		3.9	2	7	0.053	8.2	3	3	0.008	15.6	9	26	0.119	14.5	6	18	0.056	13.6	5	8	0.02	18.1	8	16	0.067
Q01081	U2AF1 U2AF35 U2AFBP FP793	Splicing factor U2AF 35 kDa subunit (U2 auxiliary factor 35 kDa subunit) (U2 small nuclear RNA auxiliary factor 1) (U2 snRNP auxiliary factor small subunit)	Homo sapiens	others	HPRD_01871						10.8	1	2	0.005	10.8	1	1	0.005	10.8	1	1	0.003
Q01082	SPTBN1 SPTB2	Spectrin beta chain, non-erythrocytic 1 (Beta-II spectrin) (Fodrin beta chain) (Spectrin, non-erythroid beta chain 1)	Homo sapiens	others	HPRD_01683		3.4	5	10	0.075	23.8	30	75	0.204	4.1	6	7	0.032	11.7	17	39	0.121	12.4	14	37	0.094	25	38	63	0.264
Q01105	SET	Protein SET (HLA-DR-associated protein II) (Inhibitor of granzyme A-activated DNase) (IGAAD) (PHAPII) (Phosphatase 2A inhibitor I2PP2A) (I-2PP2A) (Template-activating factor I) (TAF-I)	Homo sapiens	others	HPRD_09023		22.1	5	12	0.09	34.5	11	71	0.193	21.1	4	36	0.166	37.9	9	22	0.068	28.3	5	13	0.033	37.9	8	44	0.185
Q01130	SRSF2 SFRS2	Serine/arginine-rich splicing factor 2 (Protein PR264) (Splicing component, 35 kDa) (Splicing factor SC35) (SC-35) (Splicing factor, arginine/serine-rich 2)	Homo sapiens	nonclassical secretion	HPRD_02888		8.5	4	6	0.044	8.5	1	1	0.003	8.5	1	1	0.005	8.5	1	2	0.006					8.5	3	4	0.017
Q01459	CTBS CTB	Di-N-acetylchitobiase (EC 3.2.1.-)	Homo sapiens	classical secretion	HPRD_02927						14.8	5	7	0.019	15.8	3	7	0.032	9.2	1	2	0.006	15.6	3	5	0.013	3.9	1	2	0.008
Q01469	FABP5	Fatty acid-binding protein, epidermal (Epidermal-type fatty acid-binding protein) (E-FABP) (Fatty acid-binding protein 5) (Psoriasis-associated fatty acid-binding protein homolog) (PA-FABP)	Homo sapiens	others	HPRD_05524		53.3	7	56	0.422	65.2	16	95	0.257	65.2	15	56	0.257	65.2	10	24	0.075	57.8	7	21	0.053	64.4	11	41	0.173
Q01518	CAP1 CAP	Adenylyl cyclase-associated protein 1 (CAP 1)	Homo sapiens	others	HPRD_09869		14.2	4	6	0.045	31.9	9	37	0.1	20.8	6	52	0.237	42.5	15	115	0.354	9.5	2	14	0.035	45.6	18	94	0.39
Q01581	HMGCS1 HMGCS	Hydroxymethylglutaryl-CoA synthase, cytoplasmic (HMG-CoA synthase) (EC 2.3.3.10) (3-hydroxy-3-methylglutaryl coenzyme A synthase)	Homo sapiens	nonclassical secretion	HPRD_07515						13.2	2	3	0.008									4.3	1	1	0.002	3.5	1	4	0.017
Q01650	SLC7A5 CD98LC LAT1 MPE16	Large neutral amino acids transporter small subunit 1 (4F2 light chain) (4F2 LC) (4F2LC) (CD98 light chain) (Integral membrane protein E16) (L-type amino acid transporter 1) (hLAT1) (Solute carrier family 7 member 5) (y+ system cationic amino acid transporter)	Homo sapiens	nonclassical secretion	HPRD_02552																						3.6	1	1	0.004
Q01658	DR1	Protein Dr1 (Down-regulator of transcription 1) (Negative cofactor 2-beta) (NC2-beta) (TATA-binding protein-associated phosphoprotein)	Homo sapiens	others							14.2	2	5	0.014
Q01813	PFKP PFKF	ATP-dependent 6-phosphofructokinase, platelet type (ATP-PFK) (PFK-P) (EC 2.7.1.11) (6-phosphofructokinase type C) (Phosphofructo-1-kinase isozyme C) (PFK-C) (Phosphohexokinase)	Homo sapiens	others	HPRD_01384						7.7	3	3	0.008					19.7	10	17	0.053	4.9	2	2	0.005
Q01844	EWSR1 EWS	RNA-binding protein EWS (EWS oncogene) (Ewing sarcoma breakpoint region 1 protein)	Homo sapiens	others	HPRD_00592						6.3	2	13	0.035
Q02218	OGDH	2-oxoglutarate dehydrogenase, mitochondrial (EC 1.2.4.2) (2-oxoglutarate dehydrogenase complex component E1) (OGDC-E1) (Alpha-ketoglutarate dehydrogenase)	Homo sapiens	nonclassical secretion	HPRD_08938																		2.1	1	1	0.002
Q02241	KIF23 KNSL5 MKLP1	Kinesin-like protein KIF23 (Kinesin-like protein 5) (Mitotic kinesin-like protein 1)	Homo sapiens	nonclassical secretion	HPRD_05455										6.9	4	5	0.023					5	2	3	0.008
Q02297	NRG1 GGF HGL HRGA NDF SMDF	Pro-neuregulin-1, membrane-bound isoform (Pro-NRG1) [Cleaved into: Neuregulin-1 (Acetylcholine receptor-inducing activity) (ARIA) (Breast cancer cell differentiation factor p45) (Glial growth factor) (Heregulin) (HRG) (Neu differentiation factor) (Sensory and motor neuron-derived factor)]	Homo sapiens	membrane protein	HPRD_00802	Multiple reaction monitoring	6	2	4	0.03
Q02388	COL7A1	Collagen alpha-1(VII) chain (Long-chain collagen) (LC collagen)	Homo sapiens	classical secretion	HPRD_00358		6.6	10	16	0.12	13	24	81	0.221									1.4	2	3	0.007
Q02487	DSC2 CDHF2 DSC3	Desmocollin-2 (Cadherin family member 2) (Desmocollin-3) (Desmosomal glycoprotein II) (Desmosomal glycoprotein III)	Homo sapiens	classical secretion	HPRD_00512																						2.8	1	2	0.008
Q02543	RPL18A	60S ribosomal protein L18a	Homo sapiens	nonclassical secretion	HPRD_16045														8.4	1	3	0.009
Q02742	GCNT1 NACGT2	Beta-1,3-galactosyl-O-glycosyl-glycoprotein beta-1,6-N-acetylglucosaminyltransferase (EC 2.4.1.102) (Core 2-branching enzyme) (Core2-GlcNAc-transferase) (C2GNT) (Core 2 GNT)	Homo sapiens	nonclassical secretion	HPRD_02669																						6.3	2	2	0.008
Q02750	MAP2K1 MEK1 PRKMK1	Dual specificity mitogen-activated protein kinase kinase 1 (MAP kinase kinase 1) (MAPKK 1) (MKK1) (EC 2.7.12.2) (ERK activator kinase 1) (MAPK/ERK kinase 1) (MEK 1)	Homo sapiens	others																							12.2	2	3	0.013
Q02790	FKBP4 FKBP52	Peptidyl-prolyl cis-trans isomerase FKBP4 (PPIase FKBP4) (EC 5.2.1.8) (51 kDa FK506-binding protein) (FKBP51) (52 kDa FK506-binding protein) (52 kDa FKBP) (FKBP-52) (59 kDa immunophilin) (p59) (FK506-binding protein 4) (FKBP-4) (FKBP59) (HSP-binding immunophilin) (HBI) (Immunophilin FKBP52) (Rotamase) [Cleaved into: Peptidyl-prolyl cis-trans isomerase FKBP4, N-terminally processed]	Homo sapiens	others	HPRD_11794		21.4	7	14	0.106	41.2	15	77	0.211	33.1	9	23	0.105	56.2	28	150	0.466	21.1	8	19	0.048	35.1	13	29	0.121
Q02809	PLOD1 LLH PLOD	Procollagen-lysine,2-oxoglutarate 5-dioxygenase 1 (EC 1.14.11.4) (Lysyl hydroxylase 1) (LH1)	Homo sapiens	classical secretion	HPRD_01086		4.7	2	13	0.098	35.8	17	63	0.17	23.9	11	59	0.27	8.4	4	10	0.031	38.1	20	91	0.228	2.1	1	2	0.008
Q02818	NUCB1 NUC	Nucleobindin-1 (CALNUC)	Homo sapiens	classical secretion	HPRD_03205		29.9	11	19	0.143	43	22	49	0.133	32.3	12	36	0.164	8.7	3	5	0.016	44	19	45	0.112	8	3	3	0.013
Q02833	RASSF7 C11orf13 HRC1	Ras association domain-containing protein 7 (HRAS1-related cluster protein 1)	Homo sapiens	others	HPRD_00878		3.8	1	1	0.007
Q02878	RPL6 TXREB1	60S ribosomal protein L6 (Neoplasm-related protein C140) (Tax-responsive enhancer element-binding protein 107) (TaxREB107)	Homo sapiens	others	HPRD_04745														13.2	3	8	0.025
Q02952	AKAP12 AKAP250	A-kinase anchor protein 12 (AKAP-12) (A-kinase anchor protein 250 kDa) (AKAP 250) (Gravin) (Myasthenia gravis autoantigen)	Homo sapiens	others	HPRD_05263		1.1	1	1	0.008					7	8	17	0.078	24.1	24	57	0.178
Q02978	SLC25A11 SLC20A4	Mitochondrial 2-oxoglutarate/malate carrier protein (OGCP) (Solute carrier family 25 member 11)	Homo sapiens	nonclassical secretion	HPRD_05003		6.8	1	1	0.008
Q03167	TGFBR3	Transforming growth factor beta receptor type 3 (TGF-beta receptor type 3) (TGFR-3) (Betaglycan) (Transforming growth factor beta receptor III) (TGF-beta receptor type III)	Homo sapiens	classical secretion	HPRD_02846						7.8	3	3	0.008	18.2	9	38	0.175					6.8	2	2	0.005
Q03247	APOE	Apolipoprotein E (Apo-E)	Bos taurus	Bovine contaminant			10.1	2	2	0.015	6.3	1	1	0.003	4.7	1	1	0.005	9.2	2	4	0.012	6.3	1	1	0.002	13.9	3	4	0.017
Q03252	LMNB2 LMN2	Lamin-B2	Homo sapiens	others	HPRD_01037		2.8	1	1	0.007	6.7	2	6	0.016	4.5	2	2	0.009	6.2	3	3	0.009					10.7	5	5	0.021
Q03403	TFF2 SML1	Trefoil factor 2 (Spasmolysin) (Spasmolytic polypeptide) (SP)	Homo sapiens	classical secretion	HPRD_01682						27.9	1	1	0.003
Q03405	PLAUR MO3 UPAR	Urokinase plasminogen activator surface receptor (U-PAR) (uPAR) (Monocyte activation antigen Mo3) (CD antigen CD87)	Homo sapiens	classical secretion			23.3	6	8	0.061	32.8	8	32	0.087	39.1	14	73	0.336	6.3	1	1	0.003	21.8	4	10	0.025
Q03989	ARID5A MRF1	AT-rich interactive domain-containing protein 5A (ARID domain-containing protein 5A) (Modulator recognition factor 1) (MRF-1)	Homo sapiens	others																			4.2	1	1	0.002
Q04323	UBXN1 SAKS1	UBX domain-containing protein 1 (SAPK substrate protein 1) (UBA/UBX 33.3 kDa protein)	Homo sapiens	nonclassical secretion	HPRD_11266														10	1	1	0.003					20.7	2	5	0.021
Q04446	GBE1	1,4-alpha-glucan-branching enzyme (EC 2.4.1.18) (Brancher enzyme) (Glycogen-branching enzyme)	Homo sapiens	others	HPRD_01985						6.4	2	4	0.011									2.4	1	2	0.005
Q04637	EIF4G1 EIF4F EIF4G EIF4GI	Eukaryotic translation initiation factor 4 gamma 1 (eIF-4-gamma 1) (eIF-4G 1) (eIF-4G1) (p220)	Homo sapiens	others	HPRD_06774														5	3	3	0.009	4.9	3	3	0.007	5.2	3	3	0.012
Q04721	NOTCH2	Neurogenic locus notch homolog protein 2 (Notch 2) (hN2) [Cleaved into: Notch 2 extracellular truncation; Notch 2 intracellular domain]	Homo sapiens	classical secretion	HPRD_02606	Multiple reaction monitoring									1.9	3	4	0.018	2.3	4	6	0.019	0.8	1	1	0.003
Q04756	HGFAC	Hepatocyte growth factor activator (HGF activator) (HGFA) (EC 3.4.21.-) [Cleaved into: Hepatocyte growth factor activator short chain; Hepatocyte growth factor activator long chain]	Homo sapiens	classical secretion	HPRD_05184	Multiple reaction monitoring					3.2	1	1	0.003
Q04760	GLO1	Lactoylglutathione lyase (EC 4.4.1.5) (Aldoketomutase) (Glyoxalase I) (Glx I) (Ketone-aldehyde mutase) (Methylglyoxalase) (S-D-lactoylglutathione methylglyoxal lyase)	Homo sapiens	others	HPRD_00730		20.1	2	4	0.03	29.3	5	14	0.038	20.7	3	18	0.083	34.8	9	41	0.128	20.1	3	8	0.02	43.5	7	15	0.063
Q04828	AKR1C1 DDH DDH1	Aldo-keto reductase family 1 member C1 (EC 1.1.1.-) (20-alpha-hydroxysteroid dehydrogenase) (20-alpha-HSD) (EC 1.1.1.149) (Chlordecone reductase homolog HAKRC) (Dihydrodiol dehydrogenase 1/2) (DD1/DD2) (High-affinity hepatic bile acid-binding protein) (HBAB) (Indanol dehydrogenase) (EC 1.1.1.112) (Trans-1,2-dihydrobenzene-1,2-diol dehydrogenase) (EC 1.3.1.20)	Homo sapiens	others	HPRD_07194																		53.3	12	67	0.288	59.4	6	14	0.15
Q04837	SSBP1 SSBP	Single-stranded DNA-binding protein, mitochondrial (Mt-SSB) (MtSSB) (PWP1-interacting protein 17)	Homo sapiens	nonclassical secretion	HPRD_02703		12.4	1	1	0.007	33.1	3	6	0.016	12.2	1	1	0.005	22.3	2	4	0.013	12.4	1	4	0.01	22.3	3	5	0.021
Q04917	YWHAH YWHA1	14-3-3 protein eta (Protein AS1)	Homo sapiens	others	HPRD_00215		19.9	2	3	0.048	11.7	1	2	0.005					35	5	7	0.045					28.5	4	5	0.039
Q05048	CSTF1	Cleavage stimulation factor subunit 1 (CF-1 50 kDa subunit) (Cleavage stimulation factor 50 kDa subunit) (CSTF 50 kDa subunit) (CstF-50)	Homo sapiens	nonclassical secretion	HPRD_02653		3.2	1	2	0.015	15.3	3	5	0.014					21.8	2	2	0.006	6	1	2	0.005	4.9	1	1	0.004
Q05086	UBE3A E6AP EPVE6AP HPVE6A	Ubiquitin-protein ligase E3A (EC 6.3.2.-) (E6AP ubiquitin-protein ligase) (Human papillomavirus E6-associated protein) (Oncogenic protein-associated protein E6-AP) (Renal carcinoma antigen NY-REN-54)	Homo sapiens	others	HPRD_03375																		2.2	1	1	0.003
Q05469	LIPE	Hormone-sensitive lipase (HSL) (EC 3.1.1.79)	Homo sapiens	others	HPRD_01062										2.3	1	1	0.004
Q05519	SRSF11 SFRS11	Serine/arginine-rich splicing factor 11 (Arginine-rich 54 kDa nuclear protein) (p54) (Splicing factor, arginine/serine-rich 11)	Homo sapiens	nonclassical secretion	HPRD_03599						16.4	1	2	0.005					16.4	1	1	0.003
Q05639	EEF1A2 EEF1AL STN	Elongation factor 1-alpha 2 (EF-1-alpha-2) (Eukaryotic elongation factor 1 A-2) (eEF1A-2) (Statin-S1)	Homo sapiens	others	HPRD_04265						53.6	10	30	0.146					52.1	11	54	0.771	40	9	31	0.105
Q05682	CALD1 CAD CDM	Caldesmon (CDM)	Homo sapiens	others	HPRD_00251		7.5	2	2	0.015	7.5	2	3	0.008									12	1	1	0.003
Q05707	COL14A1 UND	Collagen alpha-1(XIV) chain (Undulin)	Homo sapiens	membrane protein	HPRD_00379																		1	1	2	0.005
Q06124	PTPN11 PTP2C SHPTP2	Tyrosine-protein phosphatase non-receptor type 11 (EC 3.1.3.48) (Protein-tyrosine phosphatase 1D) (PTP-1D) (Protein-tyrosine phosphatase 2C) (PTP-2C) (SH-PTP2) (SHP-2) (Shp2) (SH-PTP3)	Homo sapiens	others	HPRD_01470						6.2	2	3	0.008									6.2	2	2	0.005
Q06203	PPAT GPAT	Amidophosphoribosyltransferase (ATase) (EC 2.4.2.14) (Glutamine phosphoribosylpyrophosphate amidotransferase) (GPAT)	Homo sapiens	others	HPRD_01402																						2.1	1	1	0.004
Q06210	GFPT1 GFAT GFPT	Glutamine--fructose-6-phosphate aminotransferase [isomerizing] 1 (EC 2.6.1.16) (D-fructose-6-phosphate amidotransferase 1) (Glutamine:fructose-6-phosphate amidotransferase 1) (GFAT 1) (GFAT1) (Hexosephosphate aminotransferase 1)	Homo sapiens	others	HPRD_00702		2.4	1	1	0.008	4.6	2	2	0.005					3.4	2	2	0.006	5.2	2	3	0.008
Q06323	PSME1 IFI5111	Proteasome activator complex subunit 1 (11S regulator complex subunit alpha) (REG-alpha) (Activator of multicatalytic protease subunit 1) (Interferon gamma up-regulated I-5111 protein) (IGUP I-5111) (Proteasome activator 28 subunit alpha) (PA28a) (PA28alpha)	Homo sapiens	others	HPRD_02803		4.4	1	3	0.023	16.9	4	7	0.019					19.3	5	12	0.037	9.2	1	1	0.002	23.7	5	9	0.038
Q06418	TYRO3 BYK DTK RSE SKY TIF	Tyrosine-protein kinase receptor TYRO3 (EC 2.7.10.1) (Tyrosine-protein kinase BYK) (Tyrosine-protein kinase DTK) (Tyrosine-protein kinase RSE) (Tyrosine-protein kinase SKY) (Tyrosine-protein kinase TIF)	Homo sapiens	classical secretion	HPRD_02641																		2.7	1	1	0.003
Q06481	APLP2 APPL2	Amyloid-like protein 2 (APLP-2) (APPH) (Amyloid protein homolog) (CDEI box-binding protein) (CDEBP)	Homo sapiens	classical secretion	HPRD_00103		8.5	4	5	0.037	30.4	12	33	0.088	34.2	27	128	0.57	15.7	6	12	0.037	38.7	17	48	0.119	23.9	11	21	0.087
Q06830	PRDX1 PAGA PAGB TDPX2	Peroxiredoxin-1 (EC 1.11.1.15) (Natural killer cell-enhancing factor A) (NKEF-A) (Proliferation-associated gene protein) (PAG) (Thioredoxin peroxidase 2) (Thioredoxin-dependent peroxide reductase 2)	Homo sapiens	nonclassical secretion	HPRD_01458		58.8	18	55	0.406	52.3	14	91	0.247	61.8	12	50	0.228	57.8	17	103	0.298	66.8	20	475	1.195	61.8	29	391	1.617
Q07021	C1QBP GC1QBP HABP1 SF2P32	Complement component 1 Q subcomponent-binding protein, mitochondrial (ASF/SF2-associated protein p32) (Glycoprotein gC1qBP) (C1qBP) (Hyaluronan-binding protein 1) (Mitochondrial matrix protein p32) (gC1q-R protein) (p33)	Homo sapiens	nonclassical secretion	HPRD_03168		16.7	4	9	0.068	23.8	6	11	0.03	16.7	2	4	0.018	26.6	6	12	0.037	18.8	4	8	0.02	16.7	2	9	0.038
Q07157	TJP1 ZO1	Tight junction protein ZO-1 (Tight junction protein 1) (Zona occludens protein 1) (Zonula occludens protein 1)	Homo sapiens	others	HPRD_03002		1.4	2	2	0.015	3.4	3	5	0.014					0.9	1	1	0.003
Q07654	TFF3 ITF TFI	Trefoil factor 3 (Intestinal trefoil factor) (hITF) (Polypeptide P1.B) (hP1.B)	Homo sapiens	classical secretion	HPRD_02797						22.5	1	2	0.005
Q07666	KHDRBS1 SAM68	KH domain-containing, RNA-binding, signal transduction-associated protein 1 (GAP-associated tyrosine phosphoprotein p62) (Src-associated in mitosis 68 kDa protein) (Sam68) (p21 Ras GTPase-activating protein-associated p62) (p68)	Homo sapiens	others	HPRD_03926						6.9	2	4	0.011					8.1	2	3	0.009	4.8	1	1	0.003	10.3	3	6	0.025
Q07812	BAX BCL2L4	Apoptosis regulator BAX (Bcl-2-like protein 4) (Bcl2-L-4)	Homo sapiens	nonclassical secretion	HPRD_02498		6.8	1	1	0.007	10.4	1	1	0.003
Q07866	KLC1 KLC KNS2	Kinesin light chain 1 (KLC 1)	Homo sapiens	others	HPRD_02489														2.6	1	1	0.003
Q07955	SRSF1 ASF SF2 SF2P33 SFRS1 OK/SW-cl.3	Serine/arginine-rich splicing factor 1 (Alternative-splicing factor 1) (ASF-1) (Splicing factor, arginine/serine-rich 1) (pre-mRNA-splicing factor SF2, P33 subunit)	Homo sapiens	others	HPRD_02887		21.4	4	27	0.203	22.2	3	21	0.057					14.1	3	5	0.015	22.2	3	11	0.028	20.6	4	6	0.025
Q08209	PPP3CA CALNA CNA	Serine/threonine-protein phosphatase 2B catalytic subunit alpha isoform (EC 3.1.3.16) (CAM-PRP catalytic subunit) (Calmodulin-dependent calcineurin A subunit alpha isoform)	Homo sapiens	others	HPRD_00234		6.9	2	2	0.015
Q08211	DHX9 DDX9 LKP NDH2	ATP-dependent RNA helicase A (RHA) (EC 3.6.4.13) (DEAH box protein 9) (Leukophysin) (LKP) (Nuclear DNA helicase II) (NDH II)	Homo sapiens	others	HPRD_04386		2.8	1	1	0.008	6.3	2	4	0.011	1.3	1	1	0.005	11.6	10	14	0.043	7.4	5	8	0.02	5.3	4	6	0.025
Q08257	CRYZ	Quinone oxidoreductase (EC 1.6.5.5) (NADPH:quinone reductase) (Zeta-crystallin)	Homo sapiens	nonclassical secretion	HPRD_00437		6.8	1	2	0.015	42.7	4	5	0.014	30.1	3	3	0.014	59.2	8	24	0.075	24.3	2	4	0.01	13.6	2	5	0.021
Q08380	LGALS3BP M2BP	Galectin-3-binding protein (Basement membrane autoantigen p105) (Lectin galactoside-binding soluble 3-binding protein) (Mac-2-binding protein) (MAC2BP) (Mac-2 BP) (Tumor-associated antigen 90K)	Homo sapiens	classical secretion	HPRD_02796		5.5	2	2	0.015	31.3	16	206	0.553	17.3	5	19	0.086					32.8	37	1039	2.585	27	16	106	0.441
Q08397	LOXL1 LOXL	Lysyl oxidase homolog 1 (EC 1.4.3.-) (Lysyl oxidase-like protein 1) (LOL)	Homo sapiens	classical secretion	HPRD_08861						24.9	6	13	0.035	5.9	2	4	0.018
Q08431	MFGE8	Lactadherin (Breast epithelial antigen BA46) (HMFG) (MFGM) (Milk fat globule-EGF factor 8) (MFG-E8) (SED1) [Cleaved into: Lactadherin short form; Medin]	Homo sapiens	classical secretion	HPRD_03789		14.3	4	7	0.053					28	7	22	0.1					30	6	25	0.063	16.9	4	7	0.029
Q08623	HDHD1 DXF68S1E FAM16AX GS1 HDHD1A	Pseudouridine-5'-phosphatase (EC 3.1.3.96) (Haloacid dehalogenase-like hydrolase domain-containing protein 1) (Haloacid dehalogenase-like hydrolase domain-containing protein 1A) (Protein GS1) (Pseudouridine-5'-monophosphatase) (5'-PsiMPase)	Homo sapiens	others	HPRD_02383										8.4	1	1	0.005									18.3	2	2	0.008
Q08629	SPOCK1 SPOCK TIC1 TICN1	Testican-1 (Protein SPOCK)	Homo sapiens	classical secretion	HPRD_11887		5.7	2	3	0.022									29.2	7	22	0.069	42.8	20	73	0.183
Q08752	PPID CYP40 CYPD	Peptidyl-prolyl cis-trans isomerase D (PPIase D) (EC 5.2.1.8) (40 kDa peptidyl-prolyl cis-trans isomerase) (Cyclophilin-40) (CYP-40) (Cyclophilin-related protein) (Rotamase D)	Homo sapiens	others	HPRD_11875						5.4	1	2	0.005									5.4	1	4	0.01
Q08945	SSRP1 FACT80	FACT complex subunit SSRP1 (Chromatin-specific transcription elongation factor 80 kDa subunit) (Facilitates chromatin transcription complex 80 kDa subunit) (FACT 80 kDa subunit) (FACTp80) (Facilitates chromatin transcription complex subunit SSRP1) (Recombination signal sequence recognition protein 1) (Structure-specific recognition protein 1) (hSSRP1) (T160)	Homo sapiens	others	HPRD_05061		2.5	1	1	0.008	15.2	5	9	0.024					10.2	5	8	0.025	3	1	2	0.005	10.9	5	5	0.021
Q08AD1	CAMSAP2 CAMSAP1L1 KIAA1078	Calmodulin-regulated spectrin-associated protein 2 (Calmodulin-regulated spectrin-associated protein 1-like protein 1)	Homo sapiens	others							1.3	1	1	0.003
Q09028	RBBP4 RBAP48	Histone-binding protein RBBP4 (Chromatin assembly factor 1 subunit C) (CAF-1 subunit C) (Chromatin assembly factor I p48 subunit) (CAF-I 48 kDa subunit) (CAF-I p48) (Nucleosome-remodeling factor subunit RBAP48) (Retinoblastoma-binding protein 4) (RBBP-4) (Retinoblastoma-binding protein p48)	Homo sapiens	nonclassical secretion	HPRD_04232						45.6	7	29	0.079	16.9	2	3	0.014	31.3	8	18	0.056	24.2	3	5	0.013	40.7	6	20	0.084
Q09160	HLA-A HLAA	HLA class I histocompatibility antigen, A-80 alpha chain (Aw-80) (HLA class I histocompatibility antigen, A-1 alpha chain) (MHC class I antigen A*80)	Homo sapiens	classical secretion															14.8	3	4	0.012
Q09328	MGAT5 GGNT5	Alpha-1,6-mannosylglycoprotein 6-beta-N-acetylglucosaminyltransferase A (EC 2.4.1.155) (Alpha-mannoside beta-1,6-N-acetylglucosaminyltransferase) (GlcNAc-T V) (GNT-V) (Mannoside acetylglucosaminyltransferase 5) (N-acetylglucosaminyl-transferase V)	Homo sapiens	membrane protein	HPRD_03467						5.3	2	3	0.008	2.3	1	1	0.005					9.9	4	11	0.028	5.5	3	4	0.017
Q09328	MGAT5 GGNT5	Alpha-1,6-mannosylglycoprotein 6-beta-N-acetylglucosaminyltransferase A (EC 2.4.1.155) (Alpha-mannoside beta-1,6-N-acetylglucosaminyltransferase) (GlcNAc-T V) (GNT-V) (Mannoside acetylglucosaminyltransferase 5) (N-acetylglucosaminyl-transferase V)	Homo sapiens	membrane protein	HPRD_03467						5.3	2	3	0.008	2.3	1	1	0.005					9.9	4	11	0.028	5.5	3	4	0.017
Q09666	AHNAK PM227	Neuroblast differentiation-associated protein AHNAK (Desmoyokin)	Homo sapiens	others	HPRD_14684		2.1	4	8	0.06	2.8	3	3	0.008	5.1	7	7	0.032	5.4	13	13	0.04	0.5	1	2	0.005
Q0VCM5	ITIH1	Inter-alpha-trypsin inhibitor heavy chain H1 (ITI heavy chain H1) (ITI-HC1) (Inter-alpha-inhibitor heavy chain 1)	Bos taurus	bovine contaminant																			2	1	1	0.003
Q10469	MGAT2	Alpha-1,6-mannosyl-glycoprotein 2-beta-N-acetylglucosaminyltransferase (EC 2.4.1.143) (Beta-1,2-N-acetylglucosaminyltransferase II) (GlcNAc-T II) (GNT-II) (Mannoside acetylglucosaminyltransferase 2) (N-glycosyl-oligosaccharide-glycoprotein N-acetylglucosaminyltransferase II)	Homo sapiens	nonclassical secretion	HPRD_04013																		4.7	1	2	0.005
Q10471	GALNT2	Polypeptide N-acetylgalactosaminyltransferase 2 (EC 2.4.1.41) (Polypeptide GalNAc transferase 2) (GalNAc-T2) (pp-GaNTase 2) (Protein-UDP acetylgalactosaminyltransferase 2) (UDP-GalNAc:polypeptide N-acetylgalactosaminyltransferase 2) [Cleaved into: Polypeptide N-acetylgalactosaminyltransferase 2 soluble form]	Homo sapiens	classical secretion	HPRD_03782		21.2	8	10	0.075	10.5	3	3	0.008	13.8	5	7	0.032					30.1	10	40	0.101	3.2	1	2	0.008
Q10472	GALNT1	Polypeptide N-acetylgalactosaminyltransferase 1 (EC 2.4.1.41) (Polypeptide GalNAc transferase 1) (GalNAc-T1) (pp-GaNTase 1) (Protein-UDP acetylgalactosaminyltransferase 1) (UDP-GalNAc:polypeptide N-acetylgalactosaminyltransferase 1) [Cleaved into: Polypeptide N-acetylgalactosaminyltransferase 1 soluble form]	Homo sapiens	nonclassical secretion	HPRD_03781						4.2	1	1	0.003									4.2	1	1	0.003
Q10588	BST1	ADP-ribosyl cyclase/cyclic ADP-ribose hydrolase 2 (EC 3.2.2.6) (ADP-ribosyl cyclase 2) (Bone marrow stromal antigen 1) (BST-1) (Cyclic ADP-ribose hydrolase 2) (cADPr hydrolase 2) (CD antigen CD157)	Homo sapiens	classical secretion	HPRD_02665																		6	1	2	0.005
Q10713	PMPCA INPP5E KIAA0123 MPPA	Mitochondrial-processing peptidase subunit alpha (EC 3.4.24.64) (Alpha-MPP) (P-55)	Homo sapiens	others	HPRD_07500										6.9	1	1	0.004	6.9	1	1	0.003
Q12765	SCRN1 KIAA0193	Secernin-1	Homo sapiens	nonclassical secretion	HPRD_15304						11.6	3	9	0.024	6	1	1	0.005	13.3	3	5	0.015					6	1	1	0.004
Q12792	TWF1 PTK9	Twinfilin-1 (Protein A6) (Protein tyrosine kinase 9)	Homo sapiens	nonclassical secretion	HPRD_10174		3.7	1	1	0.008					12.9	3	14	0.064	19.7	4	8	0.025	6.3	1	1	0.003	11.4	3	4	0.016
Q12794	HYAL1 LUCA1	Hyaluronidase-1 (Hyal-1) (EC 3.2.1.35) (Hyaluronoglucosaminidase-1) (Lung carcinoma protein 1) (LuCa-1)	Homo sapiens	classical secretion	HPRD_06146	Multiple reaction monitoring																	7.1	2	4	0.01
Q12797	ASPH BAH	Aspartyl/asparaginyl beta-hydroxylase (EC 1.14.11.16) (Aspartate beta-hydroxylase) (ASP beta-hydroxylase) (Peptide-aspartate beta-dioxygenase)	Homo sapiens	nonclassical secretion	HPRD_08996		14.1	2	4	0.03	15.9	1	2	0.005
Q12805	EFEMP1 FBLN3 FBNL	EGF-containing fibulin-like extracellular matrix protein 1 (Extracellular protein S1-5) (Fibrillin-like protein) (Fibulin-3) (FIBL-3)	Homo sapiens	classical secretion	HPRD_03331		29	9	35	0.262									32.7	13	26	0.08	41.2	30	242	0.604
Q12830	BPTF FAC1 FALZ	Nucleosome-remodeling factor subunit BPTF (Bromodomain and PHD finger-containing transcription factor) (Fetal Alz-50 clone 1 protein) (Fetal Alzheimer antigen)	Homo sapiens	others	HPRD_03490														0.4	1	1	0.003
Q12837	POU4F2 BRN3B	POU domain, class 4, transcription factor 2 (Brain-specific homeobox/POU domain protein 3B) (Brain-3B) (Brn-3B)	Homo sapiens	nonclassical secretion	HPRD_00220														4.9	1	2	0.006
Q12841	FSTL1 FRP	Follistatin-related protein 1 (Follistatin-like protein 1)	Homo sapiens	classical secretion	HPRD_16120		31.5	11	45	0.339	37.3	13	50	0.135	27.6	7	30	0.137					37.3	10	48	0.121
Q12849	GRSF1	G-rich sequence factor 1 (GRSF-1)	Homo sapiens	nonclassical secretion	HPRD_07276						6.9	1	1	0.003													3.5	1	1	0.004
Q12860	CNTN1	Contactin-1 (Glycoprotein gp135) (Neural cell surface protein F3)	Homo sapiens	classical secretion	HPRD_07189		6.5	4	5	0.038					3.9	2	3	0.014									32.9	25	47	0.197
Q12874	SF3A3 SAP61	Splicing factor 3A subunit 3 (SF3a60) (Spliceosome-associated protein 61) (SAP 61)	Homo sapiens	others	HPRD_10411						20.8	5	12	0.033					22.5	6	12	0.037					10.7	2	3	0.013
Q12888	TP53BP1	Tumor suppressor p53-binding protein 1 (53BP1) (p53-binding protein 1) (p53BP1)	Homo sapiens	others	HPRD_05569						4.3	3	3	0.008					2	2	3	0.009	1.2	1	1	0.002	0.7	1	1	0.004
Q12904	AIMP1 EMAP2 SCYE1	Aminoacyl tRNA synthase complex-interacting multifunctional protein 1 (Multisynthase complex auxiliary component p43) [Cleaved into: Endothelial monocyte-activating polypeptide 2 (EMAP-2) (Endothelial monocyte-activating polypeptide II) (EMAP-II) (Small inducible cytokine subfamily E member 1)]	Homo sapiens	nonclassical secretion	HPRD_04676		11.2	3	3	0.023	18.9	3	8	0.022	5.9	1	1	0.005	28.2	5	7	0.022	6.7	1	1	0.003
Q12905	ILF2 NF45 PRO3063	Interleukin enhancer-binding factor 2 (Nuclear factor of activated T-cells 45 kDa)	Homo sapiens	others	HPRD_04419						39.5	9	27	0.074	24.4	6	16	0.074	22.8	6	22	0.069	22.8	4	6	0.015	37.4	9	16	0.067
Q12906	ILF3 DRBF MPHOSPH4 NF90	Interleukin enhancer-binding factor 3 (Double-stranded RNA-binding protein 76) (DRBP76) (M-phase phosphoprotein 4) (MPP4) (Nuclear factor associated with dsRNA) (NFAR) (Nuclear factor of activated T-cells 90 kDa) (NF-AT-90) (Translational control protein 80) (TCP80)	Homo sapiens	others	HPRD_04420		11	4	6	0.045	33.3	16	42	0.113	13.1	7	10	0.045	21.8	14	26	0.081	16.1	5	10	0.025	14.7	9	13	0.054
Q12913	PTPRJ DEP1	Receptor-type tyrosine-protein phosphatase eta (Protein-tyrosine phosphatase eta) (R-PTP-eta) (EC 3.1.3.48) (Density-enhanced phosphatase 1) (DEP-1) (HPTP eta) (Protein-tyrosine phosphatase receptor type J) (R-PTP-J) (CD antigen CD148)	Homo sapiens	classical secretion	HPRD_02955						11.5	4	6	0.016
Q12931	TRAP1 HSP75	Heat shock protein 75 kDa, mitochondrial (HSP 75) (TNFR-associated protein 1) (Tumor necrosis factor type 1 receptor-associated protein) (TRAP-1)	Homo sapiens	nonclassical secretion	HPRD_05868						2.2	1	3	0.008					10.6	5	6	0.018	2.2	1	1	0.002	3.5	2	3	0.012
Q12951	FOXI1 FKHL10 FREAC6	Forkhead box protein I1 (Forkhead-related protein FKHL10) (Forkhead-related transcription factor 6) (FREAC-6) (Hepatocyte nuclear factor 3 forkhead homolog 3) (HFH-3) (HNF-3/fork-head homolog 3)	Homo sapiens	nonclassical secretion	HPRD_03057										5.8	1	1	0.005
Q12959	DLG1	Disks large homolog 1 (Synapse-associated protein 97) (SAP-97) (SAP97) (hDlg)	Homo sapiens	others	HPRD_03007						2.5	1	2	0.005	2.9	1	1	0.004									2.9	1	1	0.004
Q12962	TAF10 TAF2A TAF2H TAFII30	Transcription initiation factor TFIID subunit 10 (STAF28) (Transcription initiation factor TFIID 30 kDa subunit) (TAF(II)30) (TAFII-30) (TAFII30)	Homo sapiens	nonclassical secretion	HPRD_15972		11.5	1	2	0.015									11.5	1	4	0.013
Q12965	MYO1E MYO1C	Unconventional myosin-Ie (Myosin-Ic) (Unconventional myosin 1E)	Homo sapiens	others	HPRD_03281										2.6	1	1	0.005
Q12972	PPP1R8 ARD1 NIPP1	Nuclear inhibitor of protein phosphatase 1 (NIPP-1) (Protein phosphatase 1 regulatory inhibitor subunit 8) [Includes: Activator of RNA decay (EC 3.1.4.-) (ARD-1)]	Homo sapiens	nonclassical secretion	HPRD_04028						11.1	1	1	0.003
Q13011	ECH1	Delta(3,5)-Delta(2,4)-dienoyl-CoA isomerase, mitochondrial (EC 5.3.3.-)	Homo sapiens	nonclassical secretion	HPRD_02825		8.2	2	5	0.037	11.6	2	3	0.008	4.9	1	6	0.028	8.2	2	4	0.012					22	4	7	0.03
Q13033	STRN3 GS2NA SG2NA	Striatin-3 (Cell cycle autoantigen SG2NA) (S/G2 antigen)	Homo sapiens	others	HPRD_11613														5.9	3	3	0.009
Q13045	FLII FLIL	Protein flightless-1 homolog	Homo sapiens	others	HPRD_02647		0.9	1	1	0.008									2.6	1	1	0.003
Q13068	GAGE4	G antigen 4 (GAGE-4) (Cancer/testis antigen 4.4) (CT4.4)	Homo sapiens	nonclassical secretion											32.5	3	4	0.018
Q13098	GPS1 COPS1 CSN1	COP9 signalosome complex subunit 1 (SGN1) (Signalosome subunit 1) (G protein pathway suppressor 1) (GPS-1) (JAB1-containing signalosome subunit 1) (Protein MFH)	Homo sapiens	others	HPRD_15991						3.3	1	1	0.003					3.3	1	1	0.003
Q13103	SPP2 SPP24	Secreted phosphoprotein 24 (Spp-24) (Secreted phosphoprotein 2)	Homo sapiens	classical secretion	HPRD_04029														5.7	1	1	0.003					5.7	1	2	0.008
Q13107	USP4 UNP UNPH	Ubiquitin carboxyl-terminal hydrolase 4 (EC 3.4.19.12) (Deubiquitinating enzyme 4) (Ubiquitin thioesterase 4) (Ubiquitin-specific-processing protease 4) (Ubiquitous nuclear protein homolog)	Homo sapiens	others	HPRD_04598						3.3	1	1	0.003
Q13126	MTAP MSAP	S-methyl-5'-thioadenosine phosphorylase (EC 2.4.2.28) (5'-methylthioadenosine phosphorylase) (MTA phosphorylase) (MTAP) (MTAPase)	Homo sapiens	others	HPRD_01134						20.5	4	15	0.041	24.5	2	10	0.046	20.8	3	6	0.019	14.1	2	4	0.01	38.2	7	18	0.075
Q13145	BAMBI NMA	BMP and activin membrane-bound inhibitor homolog (Non-metastatic gene A protein) (Putative transmembrane protein NMA)	Homo sapiens	classical secretion	HPRD_05117																						14.6	2	2	0.008
Q13151	HNRNPA0 HNRPA0	Heterogeneous nuclear ribonucleoprotein A0 (hnRNP A0)	Homo sapiens	others	HPRD_17112						6.6	1	1	0.003
Q13153	PAK1	Serine/threonine-protein kinase PAK 1 (EC 2.7.11.1) (Alpha-PAK) (p21-activated kinase 1) (PAK-1) (p65-PAK)	Homo sapiens	others	HPRD_03995																						25	5	8	0.042
Q13155	AIMP2 JTV1 PRO0992	Aminoacyl tRNA synthase complex-interacting multifunctional protein 2 (Multisynthase complex auxiliary component p38) (Protein JTV-1)	Homo sapiens	others	HPRD_02915																						7.8	1	1	0.004
Q13158	FADD MORT1 GIG3	FAS-associated death domain protein (FAS-associating death domain-containing protein) (Growth-inhibiting gene 3 protein) (Mediator of receptor induced toxicity) (Protein FADD)	Homo sapiens	nonclassical secretion	HPRD_03909																		8.2	1	1	0.002
Q13162	PRDX4	Peroxiredoxin-4 (EC 1.11.1.15) (Antioxidant enzyme AOE372) (AOE37-2) (Peroxiredoxin IV) (Prx-IV) (Thioredoxin peroxidase AO372) (Thioredoxin-dependent peroxide reductase A0372)	Homo sapiens	classical secretion	HPRD_05935		9.7	1	1	0.015	24	3	3	0.008	33.2	5	9	0.041	24.5	5	12	0.037	42.1	9	23	0.057	33.9	5	8	0.034
Q13177	PAK2	Serine/threonine-protein kinase PAK 2 (EC 2.7.11.1) (Gamma-PAK) (PAK65) (S6/H4 kinase) (p21-activated kinase 2) (PAK-2) (p58) [Cleaved into: PAK-2p27 (p27); PAK-2p34 (p34) (C-t-PAK2)]	Homo sapiens	others	HPRD_05428						18.9	3	4	0.012	11.3	3	4	0.018	31.5	7	18	0.051	9	2	4	0.01	32.4	6	10	0.05
Q13185	CBX3	Chromobox protein homolog 3 (HECH) (Heterochromatin protein 1 homolog gamma) (HP1 gamma) (Modifier 2 protein)	Homo sapiens	nonclassical secretion	HPRD_05130		32.2	3	8	0.06	23.5	5	10	0.026					33.3	5	12	0.03	16.9	3	6	0.015	39.9	8	14	0.053
Q13191	CBLB RNF56 Nbla00127	E3 ubiquitin-protein ligase CBL-B (EC 6.3.2.-) (Casitas B-lineage lymphoma proto-oncogene b) (RING finger protein 56) (SH3-binding protein CBL-B) (Signal transduction protein CBL-B)	Homo sapiens	others	HPRD_05136						2.3	1	1	0.003
Q13214	SEMA3B SEMA5 SEMAA	Semaphorin-3B (Sema A(V)) (Semaphorin-V) (Sema V)	Homo sapiens	classical secretion	HPRD_03179						5	1	1	0.003
Q13217	DNAJC3 P58IPK PRKRI	DnaJ homolog subfamily C member 3 (Endoplasmic reticulum DNA J domain-containing protein 6) (ER-resident protein ERdj6) (ERdj6) (Interferon-induced, double-stranded RNA-activated protein kinase inhibitor) (Protein kinase inhibitor of 58 kDa) (Protein kinase inhibitor p58)	Homo sapiens	classical secretion																			13.1	4	5	0.013
Q13219	PAPPA	Pappalysin-1 (EC 3.4.24.79) (Insulin-like growth factor-dependent IGF-binding protein 4 protease) (IGF-dependent IGFBP-4 protease) (IGFBP-4ase) (Pregnancy-associated plasma protein A) (PAPP-A)	Homo sapiens	classical secretion	HPRD_01448		2.4	1	3	0.022													6.9	6	10	0.025
Q13228	SELENBP1 SBP	Selenium-binding protein 1 (56 kDa selenium-binding protein) (SBP56) (SP56)	Homo sapiens	others	HPRD_05007																		12.9	2	3	0.008	5.4	1	1	0.004
Q13242	SRSF9 SFRS9 SRP30C	Serine/arginine-rich splicing factor 9 (Pre-mRNA-splicing factor SRp30C) (Splicing factor, arginine/serine-rich 9)	Homo sapiens	others	HPRD_09053														9.5	2	4	0.012					5	1	1	0.004
Q13247	SRSF6 SFRS6 SRP55	Serine/arginine-rich splicing factor 6 (Pre-mRNA-splicing factor SRP55) (Splicing factor, arginine/serine-rich 6)	Homo sapiens	nonclassical secretion																			7	1	1	0.002	6.5	1	2	0.008
Q13263	TRIM28 KAP1 RNF96 TIF1B	Transcription intermediary factor 1-beta (TIF1-beta) (E3 SUMO-protein ligase TRIM28) (EC 6.3.2.-) (KRAB-associated protein 1) (KAP-1) (KRAB-interacting protein 1) (KRIP-1) (Nuclear corepressor KAP-1) (RING finger protein 96) (Tripartite motif-containing protein 28)	Homo sapiens	others	HPRD_03445		2	1	2	0.015	24.4	6	7	0.019	10.2	3	4	0.018	7.4	3	10	0.031					6.8	2	3	0.012
Q13283	G3BP1 G3BP	Ras GTPase-activating protein-binding protein 1 (G3BP-1) (EC 3.6.4.12) (EC 3.6.4.13) (ATP-dependent DNA helicase VIII) (hDH VIII) (GAP SH3 domain-binding protein 1)	Homo sapiens	others	HPRD_06569		11.4	4	11	0.083	32.8	8	39	0.105	22.1	6	22	0.099	35	9	17	0.053	15.7	4	9	0.022	29.4	10	25	0.103
Q13303	KCNAB2 KCNA2B KCNK2	Voltage-gated potassium channel subunit beta-2 (EC 1.1.1.-) (K(+) channel subunit beta-2) (Kv-beta-2) (hKvbeta2)	Homo sapiens	others	HPRD_03090						6.7	1	2	0.005
Q13308	PTK7 CCK4	Inactive tyrosine-protein kinase 7 (Colon carcinoma kinase 4) (CCK-4) (Protein-tyrosine kinase 7) (Pseudo tyrosine kinase receptor 7) (Tyrosine-protein kinase-like 7)	Homo sapiens	classical secretion	HPRD_03534						12.2	8	17	0.046	3.4	2	3	0.014	5	4	8	0.025					23.8	16	75	0.313
Q13310	PABPC4 APP1 PABP4	Polyadenylate-binding protein 4 (PABP-4) (Poly(A)-binding protein 4) (Activated-platelet protein 1) (APP-1) (Inducible poly(A)-binding protein) (iPABP)	Homo sapiens	others	HPRD_04557										10.2	4	17	0.077	16.3	3	6	0.039					16.7	2	15	0.081
Q13325	IFIT5 ISG58 RI58	Interferon-induced protein with tetratricopeptide repeats 5 (IFIT-5) (Interferon-induced 58 kDa protein) (Retinoic acid- and interferon-inducible 58 kDa protein) (P58)	Homo sapiens	others																			4.4	1	1	0.003
Q13332	PTPRS	Receptor-type tyrosine-protein phosphatase S (R-PTP-S) (EC 3.1.3.48) (Receptor-type tyrosine-protein phosphatase sigma) (R-PTP-sigma)	Homo sapiens	classical secretion	HPRD_03344						5.9	5	8	0.022	6.8	8	11	0.05					2.3	2	2	0.005	2.5	2	2	0.008
Q13347	EIF3I EIF3S2 TRIP1	Eukaryotic translation initiation factor 3 subunit I (eIF3i) (Eukaryotic translation initiation factor 3 subunit 2) (TGF-beta receptor-interacting protein 1) (TRIP-1) (eIF-3-beta) (eIF3 p36)	Homo sapiens	nonclassical secretion	HPRD_04884						31.4	4	12	0.032					28	5	13	0.041	19.1	2	5	0.013	4.9	1	1	0.004
Q13362	PPP2R5C KIAA0044	Serine/threonine-protein phosphatase 2A 56 kDa regulatory subunit gamma isoform (PP2A B subunit isoform B'-gamma) (PP2A B subunit isoform B56-gamma) (PP2A B subunit isoform PR61-gamma) (PP2A B subunit isoform R5-gamma) (Renal carcinoma antigen NY-REN-29)	Homo sapiens	others	HPRD_03385														2.7	1	1	0.003
Q13363	CTBP1 CTBP	C-terminal-binding protein 1 (CtBP1) (EC 1.1.1.-)	Homo sapiens	nonclassical secretion	HPRD_04015																						12.4	1	1	0.004
Q13402	MYO7A USH1B	Unconventional myosin-VIIa	Homo sapiens	others	HPRD_02043																		1.8	1	1	0.003
Q13404	UBE2V1 CROC1 UBE2V UEV1 P/OKcl.19	Ubiquitin-conjugating enzyme E2 variant 1 (UEV-1) (CROC-1) (TRAF6-regulated IKK activator 1 beta Uev1A)	Homo sapiens	nonclassical secretion	HPRD_04294		17.7	1	4	0.038	32	3	5	0.013	25.2	1	2	0.018	40.1	3	29	0.109					40.1	2	6	0.048
Q13405	MRPL49 C11orf4 NOF1 OK/SW-cl.67	39S ribosomal protein L49, mitochondrial (L49mt) (MRP-L49) (Neighbor of FAU) (NOF) (Protein NOF1)	Homo sapiens	nonclassical secretion	HPRD_06037		8.4	1	3	0.023
Q13409	DYNC1I2 DNCI2 DNCIC2	Cytoplasmic dynein 1 intermediate chain 2 (Cytoplasmic dynein intermediate chain 2) (Dynein intermediate chain 2, cytosolic) (DH IC-2)	Homo sapiens	others	HPRD_04512						17.3	5	13	0.035									10	3	3	0.008
Q13426	XRCC4	DNA repair protein XRCC4 (X-ray repair cross-complementing protein 4)	Homo sapiens	nonclassical secretion	HPRD_15951																		5.7	1	1	0.003
Q13428	TCOF1	Treacle protein (Treacher Collins syndrome protein)	Homo sapiens	others	HPRD_06026		2.2	2	2	0.015									7.3	6	20	0.062					2.6	1	3	0.013
Q13435	SF3B2 SAP145	Splicing factor 3B subunit 2 (Pre-mRNA-splicing factor SF3b 145 kDa subunit) (SF3b145) (SF3b150) (Spliceosome-associated protein 145) (SAP 145)	Homo sapiens	others	HPRD_10410						4.6	2	2	0.005					6.6	5	9	0.028					9.9	2	2	0.008
Q13442	PDAP1 HASPP28	28 kDa heat- and acid-stable phosphoprotein (PDGF-associated protein) (PAP) (PDGFA-associated protein 1) (PAP1)	Homo sapiens	others	HPRD_06149		16.6	2	7	0.053	16.6	2	3	0.008	7.7	1	1	0.005	18.2	2	6	0.019					16.6	2	2	0.008
Q13444	ADAM15 MDC15	Disintegrin and metalloproteinase domain-containing protein 15 (ADAM 15) (EC 3.4.24.-) (Metalloprotease RGD disintegrin protein) (Metalloproteinase-like, disintegrin-like, and cysteine-rich protein 15) (MDC-15) (Metargidin)	Homo sapiens	classical secretion	HPRD_05674		2.3	1	1	0.008					2.3	1	1	0.005					8.3	4	7	0.018
Q13492	PICALM CALM	Phosphatidylinositol-binding clathrin assembly protein (Clathrin assembly lymphoid myeloid leukemia protein)	Homo sapiens	others	HPRD_04320						6.5	1	1	0.003									3.6	1	1	0.003
Q13501	SQSTM1 ORCA OSIL	Sequestosome-1 (EBI3-associated protein of 60 kDa) (EBIAP) (p60) (Phosphotyrosine-independent ligand for the Lck SH2 domain of 62 kDa) (Ubiquitin-binding protein p62)	Homo sapiens	nonclassical secretion			10.5	1	1	0.008													12.9	1	2	0.005
Q13509	TUBB3 TUBB4	Tubulin beta-3 chain (Tubulin beta-4 chain) (Tubulin beta-III)	Homo sapiens	others	HPRD_04044						27.1	4	10	0.041					48.9	8	17	0.146	16.7	3	7	0.022
Q13510	ASAH1 ASAH HSD-33 HSD33	Acid ceramidase (AC) (ACDase) (Acid CDase) (EC 3.5.1.23) (Acylsphingosine deacylase) (N-acylsphingosine amidohydrolase) (Putative 32 kDa heart protein) (PHP32) [Cleaved into: Acid ceramidase subunit alpha; Acid ceramidase subunit beta]	Homo sapiens	classical secretion	HPRD_01969		5.6	2	3	0.023													7.5	1	2	0.005
Q13515	BFSP2	Phakinin (49 kDa cytoskeletal protein) (Beaded filament structural protein 2) (Lens fiber cell beaded filament protein CP 47) (CP47) (Lens fiber cell beaded filament protein CP 49) (CP49) (Lens intermediate filament-like light) (LIFL-L)	Homo sapiens	others	HPRD_04444																						5.8	1	2	0.008
Q13523	PRPF4B KIAA0536 PRP4 PRP4H PRP4K	Serine/threonine-protein kinase PRP4 homolog (EC 2.7.11.1) (PRP4 kinase) (PRP4 pre-mRNA-processing factor 4 homolog)	Homo sapiens	others	HPRD_09087						1.7	1	2	0.005					3.2	2	3	0.009
Q13526	PIN1	Peptidyl-prolyl cis-trans isomerase NIMA-interacting 1 (EC 5.2.1.8) (Peptidyl-prolyl cis-trans isomerase Pin1) (PPIase Pin1) (Rotamase Pin1)	Homo sapiens	nonclassical secretion	HPRD_03031						23.9	2	3	0.008									42.2	1	1	0.003	33.1	3	4	0.017
[truncated: 1,278 more rows]
