# Supplementary material for: Integrative analysis for the discovery of lung cancer serological markers and validation by MRM-MS
Source: PLoS One. 2017 Aug 24;12(8):e0183896. doi: 10.1371/journal.pone.0183896 (PMC5570484; doi:10.1371/journal.pone.0183896)
Supplement: S3 Table — (XLSX) [file pone.0183896.s005.xlsx]

## Sheet: Sheet1
Supplemental Table S3. Identification of plasma proteins from NSCLC patients by mass spectrometry
Uniprot accession	Protein Description	Gene name	Sum(Coverage)	Sum				# Peptides		# PSM		Coverage		Score		# AAs	MW [kDa]	calc. pI	Plasma proteome datagase (PPD)
				# Proteins	# Unique Peptides	# Peptides	# PSM	High-pH frac.	In-gel	High-pH frac.	In-gel	High-pH frac.	In-gel	High-pH frac.	In-gel				PPD ID	MRM evidence in PPD
A2AB13	Flotillin-1 (Fragment) OS=Homo sapiens GN=FLOT1 PE=2 SV=1	FLOT1	0.1027	6	1	1	1	1		1		0.1027		2.74		185	20.5	8.18	HPRD_06105
A4FU69-2	Isoform 2 of EF-hand calcium-binding domain-containing protein 5 OS=Homo sapiens GN=EFCAB5	EFCAB5	0.0259	4	1	1	2	1		2		0.0259		6.02		926	106.8	5.38
A8MU44	Protein Hook homolog 1 OS=Homo sapiens GN=HOOK1 PE=2 SV=2	HOOK1	0.019	2	1	1	1	1		1		0.019		2.34		686	80	5.19	HPRD_07428
A8MWK3	Cadherin-2 OS=Homo sapiens GN=CDH2 PE=2 SV=1	CDH2	0.0297	2	1	1	1	1		1		0.0297		2.3		875	97	4.84	HPRD_00226
B1ALB4	Protein SMG7 (Fragment) OS=Homo sapiens GN=SMG7 PE=2 SV=1	SMG7	0.0106	7	1	1	1	1		1		0.0106		2.03		757	84.9	8.5	HPRD_10723
B1APR7	Eyes absent homolog 3 OS=Homo sapiens GN=EYA3 PE=2 SV=1	EYA3	0.0264	6	1	1	1	1		1		0.0264		2.11		416	45.5	5.85	HPRD_09042
B1B0G9	Factor VIIIa heavy chain, 200 kDa isoform (Fragment) OS=Homo sapiens GN=F8 PE=2 SV=1	F8	0.0848	3	1	1	1	1		1		0.0848		2.67		165	18.7	7.06	HPRD_02384
B4DKG3	Scaffold attachment factor B2 OS=Homo sapiens GN=SAFB2 PE=2 SV=1	SAFB2	0.2435	2	1	1	1	1		1		0.2435		2.59		115	12.2	8	HPRD_06424
B4E1H2	Plasma protease C1 inhibitor OS=Homo sapiens GN=SERPING1 PE=2 SV=1	SERPING1	0.4688	6	24	24	516	20	20	327	189	0.4353	0.3906	1036.12	557.19	448	49.7	6.54	HPRD_06033	Multiple reaction monitoring
B4E1Z4	Complement factor B OS=Homo sapiens GN=CFB PE=2 SV=1	CFB	0.5545	8	38	58	730	57	33	495	235	0.5482	0.327	1651.55	685.55	1266	140.9	7.18	HPRD_00718	Multiple reaction monitoring
B4E2S7	Lysosome-associated membrane glycoprotein 2 OS=Homo sapiens GN=LAMP2 PE=2 SV=1	LAMP2	0.0551	5	2	2	4	2	1	3	1	0.0551	0.0331	6.76	2.43	363	39.8	5.67	HPRD_02396
B4E2Z0	SPARC-like protein 1 OS=Homo sapiens GN=SPARCL1 PE=2 SV=1	SPARCL1	0.1354	2	4	4	4	4		4		0.1354		11.84		539	61.7	4.84	HPRD_06919
B4E351	Insulin-like growth factor-binding protein 4 OS=Homo sapiens GN=IGFBP4 PE=2 SV=1	IGFBP4	0.1582	2	2	2	2	2		2		0.1582		5.77		158	17.6	7.15	HPRD_00900
B7ZKJ8	35 kDa inter-alpha-trypsin inhibitor heavy chain H4 OS=Homo sapiens GN=ITIH4 PE=2 SV=1	ITIH4	0.5829	6	1	44	773	42	34	568	205	0.5668	0.4706	2000.29	649.01	935	103.8	6.89	HPRD_02781	Multiple reaction monitoring
C9IYF5	Processed exostosin-like 2 (Fragment) OS=Homo sapiens GN=EXTL2 PE=2 SV=1	EXTL2	0.1624	4	1	1	1	1		1		0.1624		2.71		117	13.2	9.99	HPRD_03876
C9J0J0	Coiled-coil domain-containing protein 126 (Fragment) OS=Homo sapiens GN=CCDC126 PE=2 SV=1	CCDC126	0.1081	2	1	1	4	1		4		0.1081		14.79		111	12.8	9.48	HPRD_14278
C9JA05	Immunoglobulin J chain (Fragment) OS=Homo sapiens GN=IGJ PE=2 SV=1	IGJ	0.1714	4	1	1	3	1	1	2	1	0.1714	0.1714	5.04	2.42	70	8.2	8.56	HPRD_00991	Multiple reaction monitoring
C9JCK5	Proteasome subunit alpha type-2 OS=Homo sapiens GN=PSMA2 PE=2 SV=1	PSMA2	0.1159	2	1	1	1	1		1		0.1159		4.27		164	18.6	5.99	HPRD_08907
C9JGA6	Zinc finger protein 589 OS=Homo sapiens GN=ZNF589 PE=2 SV=1	ZNF589	0.1	6	1	1	1	1		1		0.1		2.22		80	9.5	4.88
C9JPQ9	Fibrinogen gamma chain (Fragment) OS=Homo sapiens GN=FGG PE=2 SV=1	FGG	0.958	2	1	17	421	16	11	313	108	0.916	0.7143	1166.57	338.85	119	13.5	7.2	HPRD_00621	Multiple reaction monitoring
C9JRL4	Malate dehydrogenase, cytoplasmic (Fragment) OS=Homo sapiens GN=MDH1 PE=2 SV=1	MDH1	0.1417	5	1	1	1	1		1		0.1417		2.89		120	13	8.87	HPRD_01100
C9JT76	Tissue factor pathway inhibitor (Fragment) OS=Homo sapiens GN=TFPI PE=2 SV=1	TFPI	0.0762	6	1	1	2	1		2		0.0762		4.87		105	12.1	5.21	HPRD_01064	Multiple reaction monitoring
C9JZB1	Transmembrane protein 169 (Fragment) OS=Homo sapiens GN=TMEM169 PE=2 SV=1	TMEM169	0.2157	3	1	1	1	1		1		0.2157		2.45		102	11.4	4.58
C9JZJ5	Melanoma-associated antigen 4 (Fragment) OS=Homo sapiens GN=MAGEA4 PE=2 SV=1	MAGEA4	0.093	5	1	1	2	1	1	1	1	0.093	0.093	2.44	2.62	172	18.6	4.73	HPRD_02167
D6R934	Complement C1q subcomponent subunit B OS=Homo sapiens GN=C1QB PE=2 SV=1	C1QB	0.4104	3	7	7	248	6	7	168	80	0.3904	0.4104	619.2	234.73	251	26.4	8.63	HPRD_00394	Multiple reaction monitoring
D6RAR4	Hepatocyte growth factor activator OS=Homo sapiens GN=HGFAC PE=2 SV=1	HGFAC	0.2644	1	1	13	48	13	8	29	19	0.2644	0.1511	91.66	51.2	662	71.4	7.05	HPRD_05184	Multiple reaction monitoring
D6RE86	Ceruloplasmin (Fragment) OS=Homo sapiens GN=CP PE=2 SV=1	CP	0.514	1	1	8	198	8	5	168	30	0.514	0.3799	666.91	98.26	179	20.8	7.24	HPRD_00317	Multiple reaction monitoring
D6REX5	Selenoprotein P (Fragment) OS=Homo sapiens GN=SEPP1 PE=4 SV=1	SEPP1	0.1968	3	5	5	27	5	1	23	4	0.1968	0.0323	68.81	11.24	310	35.1	7.66	HPRD_03286
D6RF35	Vitamin D-binding protein OS=Homo sapiens GN=GC PE=2 SV=1	GC	0.7437	3	2	33	897	31	25	729	168	0.7227	0.6933	2815.41	512.61	476	53	5.52	HPRD_00749	Multiple reaction monitoring
E5RHG9	Cytochrome b-c1 complex subunit 7 OS=Homo sapiens GN=UQCRB PE=2 SV=1	UQCRB	0.1053	4	1	1	1	1		1		0.1053		2.57		76	9.2	8.12	HPRD_11770
E5RIA2	Ectonucleotide pyrophosphatase/phosphodiesterase family member 2 OS=Homo sapiens GN=ENPP2 PE=2 SV=1	ENPP2	0.0582	5	2	2	3	2		3		0.0582		8.65		498	57.7	7.53	HPRD_03037	Multiple reaction monitoring
E7EM93	Peroxisomal NADH pyrophosphatase NUDT12 OS=Homo sapiens GN=NUDT12 PE=2 SV=1	NUDT12	0.0405	2	1	1	11	1	1	1	10	0.0405	0.0405	2.34	27.95	444	50	6.79
E7EPA6	Laminin subunit beta-1 OS=Homo sapiens GN=LAMB1 PE=2 SV=1	LAMB1	0.0141	3	1	1	2	1		2		0.0141		5.47		850	95.1	5.44	HPRD_01029	Multiple reaction monitoring
E7EUT5	Glyceraldehyde-3-phosphate dehydrogenase OS=Homo sapiens GN=GAPDH PE=2 SV=1	GAPDH	0.1462	3	2	2	5	2	1	2	3	0.1462	0.0538	5.64	7.35	260	27.9	6.95	HPRD_00713	Multiple reaction monitoring
E9PEK4	Macrophage colony-stimulating factor 1 receptor OS=Homo sapiens GN=CSF1R PE=2 SV=1	CSF1R	0.0373	4	2	2	3	1	1	2	1	0.0238	0.0134	8	2.08	671	74.2	7.09	HPRD_01269	Multiple reaction monitoring
E9PFF2	Transketolase OS=Homo sapiens GN=TKT PE=2 SV=1	TKT	0.1078	4	2	2	3	2		3		0.1078		10.45		334	36.4	7.77	HPRD_06001
E9PG15	14-3-3 protein theta (Fragment) OS=Homo sapiens GN=YWHAQ PE=2 SV=1	YWHAQ	0.0805	2	1	1	1	1		1		0.0805		2.6		149	17	5.78	HPRD_00886
E9PHK0	Tetranectin OS=Homo sapiens GN=CLEC3B PE=2 SV=1	CLEC3B	0.8625	2	12	12	57	12	3	48	9	0.8625	0.2813	169.31	24.28	160	17.8	5.05	HPRD_01759	Multiple reaction monitoring
E9PL22	Hypoxia up-regulated protein 1 OS=Homo sapiens GN=HYOU1 PE=2 SV=1	HYOU1	0.016	2	1	1	2	1		2		0.016		7.05		937	104.7	5.72	HPRD_03448
E9PLJ3	Cofilin-1 (Fragment) OS=Homo sapiens GN=CFL1 PE=2 SV=1	CFL1	0.3544	7	1	1	4	1		4		0.3544		16.55		79	9.1	8.38	HPRD_03261
E9PMZ8	T-lymphoma invasion and metastasis-inducing protein 2 (Fragment) OS=Homo sapiens GN=TIAM2 PE=2 SV=1	TIAM2	0.0102	4	1	1	2	1		2		0.0102		4.73		1367	152.9	7.12	HPRD_05273
E9PN89	Heat shock cognate 71 kDa protein (Fragment) OS=Homo sapiens GN=HSPA8 PE=2 SV=1	HSPA8	0.0962	10	1	2	2	2		2		0.0962		5.78		312	34.8	7.53	HPRD_07205
E9PPZ3	AP-2 complex subunit alpha-2 (Fragment) OS=Homo sapiens GN=AP2A2 PE=2 SV=1	AP2A2	0.1167	12	1	1	1	1		1		0.1167		2.17		60	6.7	8.21	HPRD_06256
E9PQI5	Charged multivesicular body protein 4a OS=Homo sapiens GN=CHMP4A PE=2 SV=1	CHMP4A	0.0422	5	1	1	4	1	1	2	2	0.0422	0.0422	4.88	4.39	166	18.8	10.14	HPRD_16597
E9PQQ1	Zinc finger protein GLI1 (Fragment) OS=Homo sapiens GN=GLI1 PE=2 SV=1	GLI1	0.1163	2	1	1	1	1		1		0.1163		2.52		129	13.4	8.38	HPRD_01311
F2Z393	Transaldolase OS=Homo sapiens GN=TALDO1 PE=2 SV=1	TALDO1	0.0409	2	1	1	1	1		1		0.0409		3.51		318	35.3	8.97	HPRD_03640
F5GXD3	SH3 domain and tetratricopeptide repeat-containing protein 1 OS=Homo sapiens GN=SH3TC1 PE=2 SV=1	SH3TC1	0.0135	2	1	1	1	1		1		0.0135		2.65		1260	139.2	6.28	HPRD_11556
F5GXS5	Apolipoprotein F OS=Homo sapiens GN=APOF PE=2 SV=1	APOF	0.2468	2	5	5	19	5	1	14	5	0.2468	0.0455	53.29	15.43	308	33.4	5.45	HPRD_00137	Multiple reaction monitoring
F5GXY9	Low affinity immunoglobulin gamma Fc region receptor II-a OS=Homo sapiens GN=FCGR2A PE=2 SV=1	FCGR2A	0.1618	4	1	1	1	1		1		0.1618		2.64		136	15.1	5.36	HPRD_00906
F5GZZ9	Scavenger receptor cysteine-rich type 1 protein M130 OS=Homo sapiens GN=CD163 PE=2 SV=1	CD163	0.0893	6	7	7	16	7	1	15	1	0.0893	0.0099	51.65	2.99	1109	120.2	6.1	HPRD_05708
F5H155	L-lactate dehydrogenase OS=Homo sapiens GN=LDHC PE=2 SV=1	LDHC	0.1289	7	1	2	15	2	1	11	4	0.1289	0.0533	27.94	9.76	225	24.6	6.96	HPRD_01027
F5H628	Periostin OS=Homo sapiens GN=POSTN PE=2 SV=1	POSTN	0.255	7	11	11	20	11	2	18	2	0.255	0.0494	58.61	5.68	749	83.5	7.68	HPRD_12295	Multiple reaction monitoring
Q13724-2	Isoform 2 of Mannosyl-oligosaccharide glucosidase OS=Homo sapiens GN=MOGS	MOGS	0.0164	2	1	1	1	1		1		0.0164		2.18		731	80.7	7.11	HPRD_03214
F5H7R2	Condensin-2 complex subunit G2 OS=Homo sapiens GN=NCAPG2 PE=2 SV=1	NCAPG2	0.0369	5	1	1	4	1		4		0.0369		11.33		597	67.7	6.76	HPRD_10539
F5H8B0	Factor VII heavy chain OS=Homo sapiens GN=F7 PE=2 SV=1	F7	0.1537	3	4	4	5	3	1	4	1	0.1184	0.0353	11.63	2.48	397	43.6	7.31	HPRD_01965	Multiple reaction monitoring
F6SKP1	Transmembrane glycoprotein NMB OS=Homo sapiens GN=GPNMB PE=2 SV=1	GPNMB	0.039	4	1	1	1	1		1		0.039		4.54		461	51.1	6.39	HPRD_05081
F8VVC7	11-cis retinol dehydrogenase OS=Homo sapiens GN=RDH5 PE=2 SV=1	RDH5	0.1086	2	1	1	1	1		1		0.1086		3.48		221	24.2	9.64	HPRD_03370
F8VVQ8	Inhibin beta C chain OS=Homo sapiens GN=INHBC PE=2 SV=1	INHBC	0.0913	2	1	1	3	1		3		0.0913		11.69		208	22.7	6.19	HPRD_03136
F8W1Q3	Biotinidase OS=Homo sapiens GN=BTD PE=2 SV=1	BTD	0.3002	5	10	10	45	10	4	30	15	0.3002	0.1052	99.41	46.88	523	58.9	5.85	HPRD_08359	Multiple reaction monitoring
F8W912	Coiled-coil domain-containing protein 125 OS=Homo sapiens GN=CCDC125 PE=2 SV=1	CCDC125	0.0417	3	1	1	1	1		1		0.0417		2.44		312	36.1	7.37
G3V1M7	Very long-chain-specific acyl-CoA dehydrogenase, mitochondrial (Fragment) OS=Homo sapiens GN=ACADVL PE=4 SV=2	ACADVL	0.0638	4	1	1	1	1		1		0.0638		2.57		282	30.7	8.75	HPRD_01940
G3V2A0	Poly(A) polymerase alpha (Fragment) OS=Homo sapiens GN=PAPOLA PE=2 SV=1	PAPOLA	0.0442	3	1	1	1	1		1		0.0442		2.48		475	52.2	7.06	HPRD_10407
G3V357	Ribonuclease pancreatic OS=Homo sapiens GN=RNASE1 PE=2 SV=1	RNASE1	0.2069	2	1	1	2	1		2		0.2069		5.87		116	13	7.91	HPRD_01591
G3V3A0	Alpha-1-antichymotrypsin OS=Homo sapiens GN=SERPINA3 PE=3 SV=1	SERPINA3	0.7463	1	1	14	569	13	12	397	172	0.722	0.6878	1490.59	567.72	205	23.4	5.64	HPRD_00120	Multiple reaction monitoring
G3XAM2	Complement factor I light chain OS=Homo sapiens GN=CFI PE=3 SV=1	CFI	0.4688	4	23	23	168	23	10	129	39	0.4688	0.2569	473.32	124.81	576	65	7.5	HPRD_01955
G3XAP6	Cartilage oligomeric matrix protein OS=Homo sapiens GN=COMP PE=4 SV=1	COMP	0.3356	3	11	13	29	12	3	26	3	0.3177	0.0677	95.66	8.61	724	79.6	4.61	HPRD_02632
G8JLA8	Transforming growth factor-beta-induced protein ig-h3 OS=Homo sapiens GN=TGFBI PE=2 SV=1	TGFBI	0.3939	7	16	16	40	16	1	38	2	0.3939	0.022	123.43	4.97	683	74.6	7.25	HPRD_03409
H0Y2Q8	Doublecortin domain-containing protein 1 (Fragment) OS=Homo sapiens GN=DCDC1 PE=4 SV=1	DCDC1	0.0147	4	1	1	5	1		5		0.0147		11.21		407	45.9	9.52	HPRD_12158
H0Y337	Utrophin (Fragment) OS=Homo sapiens GN=UTRN PE=4 SV=1	UTRN	0.0359	1	1	1	1	1		1		0.0359		2.15		251	28.6	8.28	HPRD_00547
H0Y512	Adipocyte plasma membrane-associated protein (Fragment) OS=Homo sapiens GN=APMAP PE=4 SV=1	APMAP	0.3399	3	8	8	25	5	6	13	12	0.2494	0.2127	41.19	30.61	409	45.4	5.66	HPRD_09840
H0Y715	Voltage-dependent calcium channel subunit alpha-2-1 (Fragment) OS=Homo sapiens GN=CACNA2D1 PE=4 SV=1	CACNA2D1	0.075	4	1	1	1	1		1		0.075		2.89		280	32.5	5.47	HPRD_00245
H0Y867	Golgin subfamily B member 1 (Fragment) OS=Homo sapiens GN=GOLGB1 PE=4 SV=1	GOLGB1	0.0233	4	1	1	1	1		1		0.0233		2.71		1031	118.1	4.82	HPRD_03933
H0Y8H7	Rap guanine nucleotide exchange factor 2 (Fragment) OS=Homo sapiens GN=RAPGEF2 PE=4 SV=1	RAPGEF2	0.0338	2	1	1	1	1		1		0.0338		2.12		266	28.7	8.87	HPRD_19358
H0Y984	ADP-ribosyl cyclase 2 (Fragment) OS=Homo sapiens GN=BST1 PE=4 SV=1	BST1	0.1183	5	2	2	2	2		2		0.1183		5.51		186	21.1	5.58	HPRD_02665
H0Y9X5	Endoplasmic reticulum aminopeptidase 1 (Fragment) OS=Homo sapiens GN=ERAP1 PE=4 SV=1	ERAP1	0.0903	3	1	1	1	1		1		0.0903		2.86		144	17	9.89	HPRD_06015
H0YAC2	HMG domain-containing protein 3 (Fragment) OS=Homo sapiens GN=HMGXB3 PE=4 SV=1	HMGXB3	0.0982	4	1	1	1	1		1		0.0982		2.17		112	12.3	9.63	HPRD_19515
H0YAW2	DENN domain-containing protein 3 (Fragment) OS=Homo sapiens GN=DENND3 PE=2 SV=1	DENND3	0.0686	1	1	1	4	1		4		0.0686		8.46		102	11.8	7.65	HPRD_11114
H0YCI3	Yorkie homolog (Fragment) OS=Homo sapiens GN=YAP1 PE=4 SV=1	YAP1	0.0233	11	1	1	1	1		1		0.0233		2.23		258	28.6	4.77	HPRD_09424
H0YDX6	CD44 antigen (Fragment) OS=Homo sapiens GN=CD44 PE=4 SV=1	CD44	0.1215	26	2	2	4	2	1	3	1	0.1215	0.0663	8.23	2.64	181	19.6	4.55	HPRD_00115	Multiple reaction monitoring
H0YEA7	N-acetylglucosamine-1-phosphotransferase subunit gamma (Fragment) OS=Homo sapiens GN=GNPTG PE=4 SV=1	GNPTG	0.0757	2	1	1	1	1		1		0.0757		4.02		185	20.3	9.11	HPRD_06384
H0YFH3	Complement C1r subcomponent OS=Homo sapiens GN=C1R PE=2 SV=1	C1R	0.4701	11	1	20	164	16	15	122	42	0.4089	0.3507	476	122.75	653	73.7	5.83	HPRD_01954	Multiple reaction monitoring
H0YFX4	4F2 cell-surface antigen heavy chain (Fragment) OS=Homo sapiens GN=SLC3A2 PE=4 SV=1	SLC3A2	0.0984	7	1	1	5	1		5		0.0984		13.76		122	13.3	5.26	HPRD_01148	Multiple reaction monitoring
H0YJW9	Uncharacterized protein (Fragment) OS=Homo sapiens PE=4 SV=3		0.3176	1	1	3	27	2	2	22	5	0.223	0.2432	67.97	11.44	148	17	10.86
H3BMD2	Carnitine O-palmitoyltransferase 1, liver isoform OS=Homo sapiens GN=CPT1A PE=2 SV=1	CPT1A	0.1282	1	1	1	1	1		1		0.1282		2.24		78	9	7.34	HPRD_02755
H3BNI9	Casein kinase II subunit alpha' (Fragment) OS=Homo sapiens GN=CSNK2A2 PE=2 SV=1	CSNK2A2	0.0444	9	1	1	2	1		2		0.0444		4.24		135	15.6	9.6	HPRD_00279
H3BQ10	3-phosphoinositide-dependent protein kinase 1 (Fragment) OS=Homo sapiens GN=PDPK1 PE=2 SV=1	PDPK1	0.0604	8	1	1	1	1		1		0.0604		2.15		149	16.8	9.76	HPRD_05556
H3BQ34	Pyruvate kinase OS=Homo sapiens GN=PKM PE=2 SV=1	PKM	0.1388	9	2	2	4	2		4		0.1388		10.12		281	30.7	6.95	HPRD_01529
H3BR66	PEX (Fragment) OS=Homo sapiens GN=MMP2 PE=2 SV=1	MMP2	0.1095	5	2	2	2	2		2		0.1095		5.63		201	22.9	5.02	HPRD_00386
H7BXV5	Endostatin (Fragment) OS=Homo sapiens GN=COL18A1 PE=2 SV=1	COL18A1	0.067	5	3	3	6	1	3	1	5	0.0291	0.067	2.91	13.4	687	70.7	9.17	HPRD_00382	Multiple reaction monitoring
H7C1V0	Cathepsin D light chain (Fragment) OS=Homo sapiens GN=CTSD PE=2 SV=1	CTSD	0.0423	2	1	1	3	1	1	1	2	0.0423	0.0423	2.02	4.37	189	20.4	8.44	HPRD_00291	Multiple reaction monitoring
H7C1Y1	Protein phosphatase 1 regulatory subunit 21 (Fragment) OS=Homo sapiens GN=PPP1R21 PE=4 SV=1	PPP1R21	0.2069	5	1	1	1	1		1		0.2069		2.36		116	13.5	8.76
H7C3H0	Hormonally up-regulated neu tumor-associated kinase (Fragment) OS=Homo sapiens GN=HUNK PE=2 SV=1	HUNK	0.0988	2	1	1	2	1		2		0.0988		5.59		162	18.1	6.28	HPRD_09410
H7C4S2	Glycosylphosphatidylinositol-anchored high density lipoprotein-binding protein 1 (Fragment) OS=Homo sapiens GN=HBP1 PE=2 SV=1	HBP1	0.0396	4	1	1	1	1		1		0.0396		2.02		454	50.4	5.55	HPRD_13634
I3L145	Sex hormone-binding globulin OS=Homo sapiens GN=SHBG PE=2 SV=1	SHBG	0.6483	17	12	12	56	11	7	37	19	0.5843	0.3721	124.14	51.26	344	37.5	6.23	HPRD_01646	Multiple reaction monitoring
J3KSI6	Desmoglein-2 OS=Homo sapiens GN=DSG2 PE=2 SV=1	DSG2	0.069	2	1	1	1	1		1		0.069		2.24		232	25.9	6.42	HPRD_00516
J3QQR8	Intercellular adhesion molecule 2 (Fragment) OS=Homo sapiens GN=ICAM2 PE=2 SV=1	ICAM2	0.2455	6	3	3	7	3		7		0.2455		22.15		167	18.5	6.37	HPRD_00888
J3QSB2	GTPase Era, mitochondrial (Fragment) OS=Homo sapiens GN=ERAL1 PE=4 SV=1	ERAL1	0.0435	4	1	1	1	1		1		0.0435		2.44		276	30	9.28	HPRD_08466
K7EIT4	14-3-3 protein epsilon (Fragment) OS=Homo sapiens GN=YWHAE PE=4 SV=1	YWHAE	0.1101	3	1	1	1	1		1		0.1101		2.91		109	12.7	7.96	HPRD_05457
K7EK07	Histone H3 (Fragment) OS=Homo sapiens GN=H3F3B PE=2 SV=1	H3F3B	0.3106	8	1	2	3	2		3		0.3106		8.6		132	14.9	11.3
K7ER74	Apolipoprotein C-IV OS=Homo sapiens GN=APOC4 PE=2 SV=1	APOC4	0.309	4	4	6	182	6		182		0.309		622.32		178	20	6.64	HPRD_02848
K7ERI9	Truncated apolipoprotein C-I (Fragment) OS=Homo sapiens GN=APOC1 PE=2 SV=1	APOC1	0.2857	6	3	3	42	3		42		0.2857		120.72		77	8.6	6.71	HPRD_00131	Multiple reaction monitoring
M0QX72	Procollagen galactosyltransferase 1 (Fragment) OS=Homo sapiens GN=COLGALT1 PE=4 SV=1	COLGALT1	0.0413	2	1	1	1	1		1		0.0413		2.46		218	25.7	8.54
M0QYE7	Zinc finger protein 468 (Fragment) OS=Homo sapiens GN=ZNF468 PE=4 SV=1	ZNF468	0.1241	1	1	1	1	1		1		0.1241		2.06		137	15.7	5.31
M0QZL1	Flavin reductase (NADPH) OS=Homo sapiens GN=BLVRB PE=4 SV=1	BLVRB	0.1558	3	1	1	2	1		2		0.1558		9.6		154	15.7	5.45	HPRD_02967
M0R0Q9	Complement C3 (Fragment) OS=Homo sapiens GN=C3 PE=4 SV=1	C3	0.901	1	1	8	540	7	5	204	336	0.8416	0.7327	691.18	1062.95	101	11.1	4.77	HPRD_00400	Multiple reaction monitoring
M0R1Q1	Complement C3 (Fragment) OS=Homo sapiens GN=C3 PE=4 SV=1	C3	0.5437	1	1	3	306	3	2	272	34	0.5437	0.3107	1088.64	126.89	103	11.2	8.47	HPRD_00400	Multiple reaction monitoring
O00187	Mannan-binding lectin serine protease 2 OS=Homo sapiens GN=MASP2 PE=1 SV=4	MASP2	0.0977	2	5	5	12	5	2	10	2	0.0977	0.051	26.7	5.32	686	75.7	5.63	HPRD_05484
O00391-2	Isoform 2 of Sulfhydryl oxidase 1 OS=Homo sapiens GN=QSOX1	QSOX1	0.3295	3	16	16	35	12	9	19	16	0.255	0.1672	59.58	40.07	604	66.8	8.56	HPRD_06785
O00533	Neural cell adhesion molecule L1-like protein OS=Homo sapiens GN=CHL1 PE=1 SV=4	CHL1	0.154	7	11	11	20	10	1	18	2	0.1465	0.0075	57.63	5.03	1208	135	5.76	HPRD_07598
O14495	Lipid phosphate phosphohydrolase 3 OS=Homo sapiens GN=PPAP2B PE=1 SV=1	PPAP2B	0.0772	1	1	1	1	1		1		0.0772		2.58		311	35.1	9.14	HPRD_06179
O14511-6	Isoform 6 of Pro-neuregulin-2, membrane-bound isoform OS=Homo sapiens GN=NRG2	NRG2	0.0355	8	1	1	1	1		1		0.0355		2.09		422	45.7	9.57	HPRD_04821
O14791	Apolipoprotein L1 OS=Homo sapiens GN=APOL1 PE=1 SV=5	APOL1	0.407	6	11	11	65	11	3	41	24	0.407	0.1206	137.68	68.28	398	43.9	5.81	HPRD_04774	Multiple reaction monitoring
O15031	Plexin-B2 OS=Homo sapiens GN=PLXNB2 PE=1 SV=3	PLXNB2	0.0087	1	1	1	1	1		1		0.0087		2.68		1838	205	6.24	HPRD_05050
O43493-4	Isoform 4 of Trans-Golgi network integral membrane protein 2 OS=Homo sapiens GN=TGOLN2	TGOLN2	0.0739	7	2	2	4	2		4		0.0739		9.22		379	39.5	5.59	HPRD_04343
O43866	CD5 antigen-like OS=Homo sapiens GN=CD5L PE=1 SV=1	CD5L	0.3343	1	7	7	18	7	1	15	3	0.3343	0.0317	46.44	6.86	347	38.1	5.47	HPRD_03997
O60814	Histone H2B type 1-K OS=Homo sapiens GN=HIST1H2BK PE=1 SV=3	HIST1H2BK	0.119	16	1	1	2	1		2		0.119		7.68		126	13.9	10.32	HPRD_13658
O75015	Low affinity immunoglobulin gamma Fc region receptor III-B OS=Homo sapiens GN=FCGR3B PE=1 SV=2	FCGR3B	0.1502	4	1	3	10	3		10		0.1502		29.4		233	26.2	6.71	HPRD_09951
O75460	Serine/threonine-protein kinase/endoribonuclease IRE1 OS=Homo sapiens GN=ERN1 PE=1 SV=2	ERN1	0.0092	1	1	1	1	1		1		0.0092		2.03		977	109.7	6.42	HPRD_04943
O75636-2	Isoform 2 of Ficolin-3 OS=Homo sapiens GN=FCN3	FCN3	0.4826	3	9	9	66	9	7	42	24	0.4826	0.3229	148.73	61.69	288	31.7	6.84	HPRD_05399
O75882-3	Isoform 3 of Attractin OS=Homo sapiens GN=ATRN	ATRN	0.2387	3	24	24	81	21	10	58	23	0.2129	0.0977	181.05	63.71	1198	133.6	6.98	HPRD_04388
O76061	Stanniocalcin-2 OS=Homo sapiens GN=STC2 PE=1 SV=1	STC2	0.1159	2	2	2	2	2		2		0.1159		4.84		302	33.2	7.3	HPRD_04717
O95236-3	Isoform 3 of Apolipoprotein L3 OS=Homo sapiens GN=APOL3	APOL3	0.0396	3	1	1	1	1		1		0.0396		2.31		202	21.6	8.78	HPRD_06264
O95445	Apolipoprotein M OS=Homo sapiens GN=APOM PE=1 SV=2	APOM	0.4787	3	8	8	41	8	4	33	8	0.4787	0.3191	102.42	18.56	188	21.2	6.01	HPRD_06068	Multiple reaction monitoring
O95497	Pantetheinase OS=Homo sapiens GN=VNN1 PE=1 SV=2	VNN1	0.0799	1	3	3	4	3		4		0.0799		13.21		513	57	5.55	HPRD_04651
P00338	L-lactate dehydrogenase A chain OS=Homo sapiens GN=LDHA PE=1 SV=2	LDHA	0.1386	16	3	4	12	4	2	7	5	0.1386	0.0633	22.18	11.79	332	36.7	8.27	HPRD_01025
P00450	Ceruloplasmin OS=Homo sapiens GN=CP PE=1 SV=1	CP	0.707	4	53	60	1701	55	48	1167	534	0.6751	0.5362	4315.89	1674.04	1065	122.1	5.72	HPRD_00317	Multiple reaction monitoring
P00488	Coagulation factor XIII A chain OS=Homo sapiens GN=F13A1 PE=1 SV=4	F13A1	0.291	4	14	14	26	12	3	22	4	0.2568	0.0505	69.3	8.66	732	83.2	6.09	HPRD_00604	Multiple reaction monitoring
P00734	Prothrombin OS=Homo sapiens GN=F2 PE=1 SV=2	F2	0.5611	3	34	34	668	30	30	444	224	0.5305	0.545	1660.92	688.49	622	70	5.9	HPRD_01488	Multiple reaction monitoring
P00736	Complement C1r subcomponent OS=Homo sapiens GN=C1R PE=1 SV=2	C1R	0.4908	8	4	23	181	19	17	138	43	0.434	0.3418	518.73	122.26	705	80.1	6.21	HPRD_01954	Multiple reaction monitoring
P00738	Haptoglobin OS=Homo sapiens GN=HP PE=1 SV=1	HP	0.633	11	14	26	259	23	12	216	43	0.6059	0.335	757.45	115.25	406	45.2	6.58	HPRD_00772	Multiple reaction monitoring
P00739	Haptoglobin-related protein OS=Homo sapiens GN=HPR PE=1 SV=2	HPR	0.569	3	6	18	108	18	4	95	13	0.569	0.1494	307.12	36.98	348	39	7.09	HPRD_00773
P00740	Coagulation factor IX OS=Homo sapiens GN=F9 PE=1 SV=2	F9	0.4642	2	14	15	53	15	3	45	8	0.4642	0.0694	158.8	20.77	461	51.7	5.47	HPRD_02385	Multiple reaction monitoring
P00742	Coagulation factor X OS=Homo sapiens GN=F10 PE=1 SV=2	F10	0.3217	4	13	14	51	14	5	36	15	0.3217	0.1352	108.99	36.19	488	54.7	5.94	HPRD_01966	Multiple reaction monitoring
P00746	Complement factor D OS=Homo sapiens GN=CFD PE=1 SV=5	CFD	0.5296	2	9	9	25	9	2	16	9	0.5296	0.1462	61.55	26.22	253	27	7.71	HPRD_00600
P00747	Plasminogen OS=Homo sapiens GN=PLG PE=1 SV=2	PLG	0.7765	5	55	55	696	51	30	489	207	0.7136	0.5741	1723.02	567.16	810	90.5	7.24	HPRD_01417	Multiple reaction monitoring
P00748	Coagulation factor XII OS=Homo sapiens GN=F12 PE=1 SV=3	F12	0.3577	1	16	16	95	13	10	65	30	0.3138	0.2244	221.3	90.74	615	67.7	7.74	HPRD_01992	Multiple reaction monitoring
P00915	Carbonic anhydrase 1 OS=Homo sapiens GN=CA1 PE=1 SV=2	CA1	0.5057	13	9	9	35	9	7	24	11	0.5057	0.3487	76.36	26.13	261	28.9	7.12	HPRD_00265
P00918	Carbonic anhydrase 2 OS=Homo sapiens GN=CA2 PE=1 SV=2	CA2	0.2038	3	4	4	5	4		5		0.2038		13.22		260	29.2	7.4	HPRD_02023	Multiple reaction monitoring
P01008	Antithrombin-III OS=Homo sapiens GN=SERPINC1 PE=1 SV=1	SERPINC1	0.5905	1	30	30	1049	28	24	883	166	0.556	0.4892	3197.06	497.12	464	52.6	6.71	HPRD_00122	Multiple reaction monitoring
P01009-2	Isoform 2 of Alpha-1-antitrypsin OS=Homo sapiens GN=SERPINA1	SERPINA1	0.1643	6	4	4	6	4		6		0.1643		21.07		359	40.2	5.47	HPRD_02463	Multiple reaction monitoring
P01011	Alpha-1-antichymotrypsin OS=Homo sapiens GN=SERPINA3 PE=1 SV=2	SERPINA3	0.6194	4	14	27	1057	26	19	794	263	0.6076	0.5366	2946.84	867.81	423	47.6	5.52	HPRD_00120	Multiple reaction monitoring
P01019	Angiotensinogen OS=Homo sapiens GN=AGT PE=1 SV=1	AGT	0.5732	1	17	17	289	16	13	186	103	0.5567	0.4	606.39	325.91	485	53.1	6.32	HPRD_00106	Multiple reaction monitoring
P01023	Alpha-2-macroglobulin OS=Homo sapiens GN=A2M PE=1 SV=3	A2M	0.7239	4	85	92	6628	83	73	4164	2464	0.6784	0.6567	15075.6	7497.99	1474	163.2	6.46	HPRD_00072	Multiple reaction monitoring
P01024	Complement C3 OS=Homo sapiens GN=C3 PE=1 SV=2	C3	0.8659	3	145	154	7955	141	112	4940	3015	0.8298	0.7631	17731.9	9716.07	1663	187	6.4	HPRD_00400	Multiple reaction monitoring
P01031	Complement C5 OS=Homo sapiens GN=C5 PE=1 SV=4	C5	0.5984	1	80	80	711	76	45	479	232	0.5901	0.3574	1649.54	673.68	1676	188.2	6.52	HPRD_00405	Multiple reaction monitoring
P01034	Cystatin-C OS=Homo sapiens GN=CST3 PE=1 SV=1	CST3	0.1164	1	2	2	5	2		5		0.1164		14.13		146	15.8	8.75	HPRD_05056	Multiple reaction monitoring
P01042	Kininogen-1 OS=Homo sapiens GN=KNG1 PE=1 SV=2	KNG1	0.4798	1	4	31	362	31	15	287	75	0.4798	0.3261	979.02	219.18	644	71.9	6.81	HPRD_01970	Multiple reaction monitoring
P01042-2	Isoform LMW of Kininogen-1 OS=Homo sapiens GN=KNG1	KNG1	0.6511	2	1	28	368	28	15	285	83	0.6511	0.4801	987.77	248.05	427	47.9	6.65	HPRD_01970	Multiple reaction monitoring
P01344	Insulin-like growth factor II OS=Homo sapiens GN=IGF2 PE=1 SV=1	IGF2	0.1389	3	2	2	4	2		4		0.1389		11.97		180	20.1	9.32	HPRD_00939
P01834	Ig kappa chain C region OS=Homo sapiens GN=IGKC PE=1 SV=1	IGKC	0.5	1	3	3	12	3		12		0.5		37.91		106	11.6	5.87
P01860	Ig gamma-3 chain C region OS=Homo sapiens GN=IGHG3 PE=1 SV=2	IGHG3	0.1989	4	4	4	8	4		8		0.1989		23.57		377	41.3	7.9	HPRD_11756
P01871	Ig mu chain C region OS=Homo sapiens GN=IGHM PE=1 SV=3	IGHM	0.3385	2	4	12	33	12	1	32	1	0.3385	0.0243	91.61	3.01	452	49.3	6.77	HPRD_00912	Multiple reaction monitoring
P01877	Ig alpha-2 chain C region OS=Homo sapiens GN=IGHA2 PE=1 SV=3	IGHA2	0.0941	2	1	1	1	1		1		0.0941		2.84		340	36.5	6.1	HPRD_11754
P02042	Hemoglobin subunit delta OS=Homo sapiens GN=HBD PE=1 SV=2	HBD	0.6327	8	3	8	30	8	1	29	1	0.6327	0.068	88.79	2.03	147	16	8.05	HPRD_00787
P02533	Keratin, type I cytoskeletal 14 OS=Homo sapiens GN=KRT14 PE=1 SV=4	KRT14	0.5085	19	7	22	441	1	22	1	440	0.0191	0.5085	2.4	1195.54	472	51.5	5.16	HPRD_01017	Multiple reaction monitoring
P02538	Keratin, type II cytoskeletal 6A OS=Homo sapiens GN=KRT6A PE=1 SV=3	KRT6A	0.4805	16	6	33	442	1	33	3	439	0.0213	0.4805	10.19	1188.52	564	60	8	HPRD_01011
P02647	Apolipoprotein A-I OS=Homo sapiens GN=APOA1 PE=1 SV=1	APOA1	0.8801	2	43	43	1681	37	23	1398	283	0.8052	0.6854	4436.83	763.27	267	30.8	5.76	HPRD_02517	Multiple reaction monitoring
P02649	Apolipoprotein E OS=Homo sapiens GN=APOE PE=1 SV=1	APOE	0.6656	4	21	21	332	18	20	166	166	0.5931	0.6341	573.71	484	317	36.1	5.73	HPRD_00135	Multiple reaction monitoring
P02652	Apolipoprotein A-II OS=Homo sapiens GN=APOA2 PE=1 SV=1	APOA2	0.72	1	9	9	473	9	2	470	3	0.72	0.29	1487.1	6.44	100	11.2	6.62	HPRD_00129	Multiple reaction monitoring
P02656	Apolipoprotein C-III OS=Homo sapiens GN=APOC3 PE=1 SV=1	APOC3	0.5556	2	5	5	80	5		80		0.5556		289.75		99	10.8	5.41	HPRD_00132	Multiple reaction monitoring
P02671	Fibrinogen alpha chain OS=Homo sapiens GN=FGA PE=1 SV=2	FGA	0.5185	2	45	45	1651	38	33	999	652	0.5	0.4203	3285.51	1892.98	866	94.9	6.01	HPRD_00619	Multiple reaction monitoring
P02675	Fibrinogen beta chain OS=Homo sapiens GN=FGB PE=1 SV=2	FGB	0.7006	2	38	38	1930	37	30	1393	537	0.7006	0.6823	5057	1718.74	491	55.9	8.27	HPRD_00620	Multiple reaction monitoring
P02679-2	Isoform Gamma-A of Fibrinogen gamma chain OS=Homo sapiens GN=FGG	FGG	0.8787	4	24	40	1188	37	27	794	394	0.833	0.6911	2817.64	1175.7	437	49.5	6.09	HPRD_00621	Multiple reaction monitoring
P02741	C-reactive protein OS=Homo sapiens GN=CRP PE=1 SV=1	CRP	0.2411	4	6	6	21	6	2	18	3	0.2411	0.0893	49.09	7.06	224	25	5.63	HPRD_00422	Multiple reaction monitoring
P02743	Serum amyloid P-component OS=Homo sapiens GN=APCS PE=1 SV=2	APCS	0.3094	1	9	9	106	8	9	44	62	0.3094	0.3094	131.66	169.63	223	25.4	6.54	HPRD_00101	Multiple reaction monitoring
P02745	Complement C1q subcomponent subunit A OS=Homo sapiens GN=C1QA PE=1 SV=2	C1QA	0.249	1	6	6	64	6	3	53	11	0.249	0.1347	160.43	29.07	245	26	9.11	HPRD_00393	Multiple reaction monitoring
P02747	Complement C1q subcomponent subunit C OS=Homo sapiens GN=C1QC PE=1 SV=3	C1QC	0.3796	1	7	7	81	7	5	35	46	0.3796	0.2531	102.62	138.38	245	25.8	8.41	HPRD_00395	Multiple reaction monitoring
P02748	Complement component C9 OS=Homo sapiens GN=C9 PE=1 SV=2	C9	0.5277	4	26	26	233	26	14	169	64	0.5277	0.3005	578.53	194.37	559	63.1	5.59	HPRD_00408	Multiple reaction monitoring
P02749	Beta-2-glycoprotein 1 OS=Homo sapiens GN=APOH PE=1 SV=3	APOH	0.6377	4	17	17	325	17	9	272	53	0.6377	0.4319	969.64	158.39	345	38.3	7.97	HPRD_00728	Multiple reaction monitoring
P02750	Leucine-rich alpha-2-glycoprotein OS=Homo sapiens GN=LRG1 PE=1 SV=2	LRG1	0.4582	1	11	11	113	11	7	86	27	0.4582	0.3343	288.07	71.66	347	38.2	6.95	HPRD_10056
P02751-10	Isoform 10 of Fibronectin OS=Homo sapiens GN=FN1	FN1	0.4793	8	1	65	358	64	32	252	106	0.4775	0.2367	900.74	310.77	2176	239.5	5.88	HPRD_00626	Multiple reaction monitoring
P02751-9	Isoform 9 of Fibronectin OS=Homo sapiens GN=FN1	FN1	0.4656	16	1	65	357	64	32	251	106	0.4638	0.2299	896.29	310.77	2240	246.5	6.06	HPRD_00626	Multiple reaction monitoring
P02760	Protein AMBP OS=Homo sapiens GN=AMBP PE=1 SV=1	AMBP	0.5284	3	17	17	243	14	13	139	104	0.4261	0.429	481.35	317.07	352	39	6.25	HPRD_01467	Multiple reaction monitoring
P02763	Alpha-1-acid glycoprotein 1 OS=Homo sapiens GN=ORM1 PE=1 SV=1	ORM1	0.5075	1	9	13	606	13	6	538	68	0.5075	0.3333	1837.37	199.21	201	23.5	5.02	HPRD_00724	Multiple reaction monitoring
P02765	Alpha-2-HS-glycoprotein OS=Homo sapiens GN=AHSG PE=1 SV=1	AHSG	0.4877	2	13	13	517	11	8	394	123	0.4523	0.3106	1412.65	465.5	367	39.3	5.72	HPRD_00727	Multiple reaction monitoring
P02766	Transthyretin OS=Homo sapiens GN=TTR PE=1 SV=1	TTR	0.7211	1	13	13	701	13	9	668	33	0.7211	0.6531	2698.75	102.53	147	15.9	5.76	HPRD_01447	Multiple reaction monitoring
P02768	Serum albumin OS=Homo sapiens GN=ALB PE=1 SV=2	ALB	0.4975	7	23	23	99	19	9	45	54	0.4598	0.1658	158.22	141.19	609	69.3	6.28	HPRD_00062	Multiple reaction monitoring
P02774	Vitamin D-binding protein OS=Homo sapiens GN=GC PE=1 SV=1	GC	0.8017	5	4	35	918	33	25	748	170	0.7806	0.7278	2925.4	523.98	474	52.9	5.54	HPRD_00749	Multiple reaction monitoring
P02775	Platelet basic protein OS=Homo sapiens GN=PPBP PE=1 SV=3	PPBP	0.3047	1	4	4	10	4		10		0.3047		33.15		128	13.9	8.79	HPRD_07171	Multiple reaction monitoring
P02776	Platelet factor 4 OS=Homo sapiens GN=PF4 PE=1 SV=2	PF4	0.2673	2	3	3	5	3		5		0.2673		16.09		101	10.8	8.62	HPRD_01426	Multiple reaction monitoring
P02787	Serotransferrin OS=Homo sapiens GN=TF PE=1 SV=3	TF	0.4441	7	22	22	49	21	5	43	6	0.4327	0.0903	138.41	15.49	698	77	7.12	HPRD_01811	Multiple reaction monitoring
P02788-2	Isoform DeltaLf of Lactotransferrin OS=Homo sapiens GN=LTF	LTF	0.0946	6	4	4	4	3	1	3	1	0.0661	0.0285	9.3	2.7	666	73.1	7.85	HPRD_01028	Multiple reaction monitoring
P02790	Hemopexin OS=Homo sapiens GN=HPX PE=1 SV=2	HPX	0.684	1	30	30	1160	29	19	846	314	0.6775	0.6082	2902.76	900.48	462	51.6	7.02	HPRD_00793	Multiple reaction monitoring
P02792	Ferritin light chain OS=Homo sapiens GN=FTL PE=1 SV=2	FTL	0.24	1	3	3	8	3	1	4	4	0.24	0.0857	13.41	12.14	175	20	5.78	HPRD_00616
P03950	Angiogenin OS=Homo sapiens GN=ANG PE=1 SV=1	ANG	0.1973	1	2	2	2	2		2		0.1973		5.89		147	16.5	9.64	HPRD_00105	Multiple reaction monitoring
P03951	Coagulation factor XI OS=Homo sapiens GN=F11 PE=1 SV=1	F11	0.4224	5	19	19	66	19	6	56	10	0.4224	0.1216	193.08	27.53	625	70.1	8.1	HPRD_07524	Multiple reaction monitoring
P03952	Plasma kallikrein OS=Homo sapiens GN=KLKB1 PE=1 SV=1	KLKB1	0.4734	6	27	27	173	25	17	120	53	0.4451	0.3245	376.78	147.76	638	71.3	8.22	HPRD_01971
P04003	C4b-binding protein alpha chain OS=Homo sapiens GN=C4BPA PE=1 SV=2	C4BPA	0.5477	3	26	26	211	25	15	155	56	0.536	0.3534	565.27	167.93	597	67	7.3	HPRD_00403	Multiple reaction monitoring
P04004	Vitronectin OS=Homo sapiens GN=VTN PE=1 SV=1	VTN	0.3828	2	12	14	235	10	12	131	104	0.2866	0.3264	437.7	313.91	478	54.3	5.8	HPRD_01902	Multiple reaction monitoring
P04040	Catalase OS=Homo sapiens GN=CAT PE=1 SV=3	CAT	0.2011	1	8	8	14	5	4	8	6	0.129	0.0968	28.99	18.55	527	59.7	7.39	HPRD_00282
P04070	Vitamin K-dependent protein C OS=Homo sapiens GN=PROC PE=1 SV=1	PROC	0.3297	5	10	10	30	10	1	29	1	0.3297	0.0152	93.11	2.22	461	52	6.28	HPRD_01466	Multiple reaction monitoring
P04075	Fructose-bisphosphate aldolase A OS=Homo sapiens GN=ALDOA PE=1 SV=2	ALDOA	0.0852	8	2	2	3	1	1	2	1	0.0302	0.0549	5.91	2.65	364	39.4	8.09	HPRD_00070
P04114	Apolipoprotein B-100 OS=Homo sapiens GN=APOB PE=1 SV=2	APOB	0.6899	2	286	286	4136	272	195	2872	1264	0.6724	0.5455	10078.9	3831.85	4563	515.3	7.05	HPRD_00133	Multiple reaction monitoring
P04180	Phosphatidylcholine-sterol acyltransferase OS=Homo sapiens GN=LCAT PE=1 SV=1	LCAT	0.3023	4	8	8	34	8	5	26	8	0.3023	0.2023	94.55	26.18	440	49.5	6.11	HPRD_06098	Multiple reaction monitoring
P04196	Histidine-rich glycoprotein OS=Homo sapiens GN=HRG PE=1 SV=1	HRG	0.4857	1	23	23	321	18	19	179	142	0.3752	0.3943	580.23	397.51	525	59.5	7.5	HPRD_00812	Multiple reaction monitoring
P04217	Alpha-1B-glycoprotein OS=Homo sapiens GN=A1BG PE=1 SV=4	A1BG	0.5919	3	18	18	413	15	18	306	107	0.5576	0.5919	1063.21	347.69	495	54.2	5.86	HPRD_00726	Multiple reaction monitoring
P04220	Ig mu heavy chain disease protein OS=Homo sapiens PE=1 SV=1		0.3683	1	1	9	31	9	1	30	1	0.3683	0.0281	94.31	3.01	391	43	5.24
P04259	Keratin, type II cytoskeletal 6B OS=Homo sapiens GN=KRT6B PE=1 SV=5	KRT6B	0.461	15	3	31	482	2	31	4	478	0.039	0.461	13.77	1324.49	564	60	8	HPRD_01012
P04264	Keratin, type II cytoskeletal 1 OS=Homo sapiens GN=KRT1 PE=1 SV=6	KRT1	0.6568	2	47	54	2289	17	54	35	2254	0.2981	0.6568	117.11	6826.66	644	66	8.12	HPRD_00763
P04275	von Willebrand factor OS=Homo sapiens GN=VWF PE=1 SV=4	VWF	0.0907	2	17	17	30	17	4	24	6	0.0907	0.0206	80.33	16.47	2813	309.1	5.48	HPRD_01906	Multiple reaction monitoring
P05090	Apolipoprotein D OS=Homo sapiens GN=APOD PE=1 SV=1	APOD	0.3492	4	7	7	121	7	5	80	41	0.3492	0.2698	221.3	96.94	189	21.3	5.15	HPRD_00134	Multiple reaction monitoring
P05109	Protein S100-A8 OS=Homo sapiens GN=S100A8 PE=1 SV=1	S100A8	0.3226	1	3	3	8	3	1	5	3	0.3226	0.1183	13.44	7.15	93	10.8	7.03	HPRD_00471	Multiple reaction monitoring
P05154	Plasma serine protease inhibitor OS=Homo sapiens GN=SERPINA5 PE=1 SV=3	SERPINA5	0.3596	8	14	14	43	11	11	20	23	0.3128	0.303	64.22	62.18	406	45.6	9.26	HPRD_03503	Multiple reaction monitoring
P05160	Coagulation factor XIII B chain OS=Homo sapiens GN=F13B PE=1 SV=3	F13B	0.4493	1	22	22	72	22	4	53	19	0.4493	0.0832	173.77	56.83	661	75.5	6.39	HPRD_00605	Multiple reaction monitoring
P05164-2	Isoform H14 of Myeloperoxidase OS=Homo sapiens GN=MPO	MPO	0.0215	3	1	1	4	1		4		0.0215		11.82		650	73.8	9.11	HPRD_06102
P05451	Lithostathine-1-alpha OS=Homo sapiens GN=REG1A PE=1 SV=3	REG1A	0.0663	2	1	1	1	1		1		0.0663		2.02		166	18.7	5.94	HPRD_01338
P05534	HLA class I histocompatibility antigen, A-24 alpha chain OS=Homo sapiens GN=HLA-A PE=1 SV=2	HLA-A	0.1753	38	3	4	6	3	1	5	1	0.1507	0.0247	20.25	2.7	365	40.7	6.34	HPRD_00826
P05543	Thyroxine-binding globulin OS=Homo sapiens GN=SERPINA7 PE=1 SV=2	SERPINA7	0.4916	1	17	17	122	17	6	88	34	0.4916	0.212	292.8	91.86	415	46.3	6.3	HPRD_02438	Multiple reaction monitoring
P05546	Heparin cofactor 2 OS=Homo sapiens GN=SERPIND1 PE=1 SV=3	SERPIND1	0.6453	1	25	25	316	25	17	188	128	0.6453	0.479	652.99	371.93	499	57	6.9	HPRD_00795	Multiple reaction monitoring
P05556-2	Isoform Beta-1B of Integrin beta-1 OS=Homo sapiens GN=ITGB1	ITGB1	0.0266	5	1	1	1	1		1		0.0266		2.29		789	87.4	5.48	HPRD_00628
P06276	Cholinesterase OS=Homo sapiens GN=BCHE PE=1 SV=1	BCHE	0.3638	6	16	16	49	16	3	41	8	0.3638	0.0847	145.72	23.09	602	68.4	7.42	HPRD_01519	Multiple reaction monitoring
P06396	Gelsolin OS=Homo sapiens GN=GSN PE=1 SV=1	GSN	0.5831	9	31	31	320	31	20	256	64	0.5831	0.4041	1029.18	207.61	782	85.6	6.28	HPRD_00674	Multiple reaction monitoring
P06681	Complement C2 OS=Homo sapiens GN=C2 PE=1 SV=2	C2	0.5293	13	10	30	150	29	15	101	49	0.5186	0.2234	339.73	144.47	752	83.2	7.42	HPRD_08939
P06702	Protein S100-A9 OS=Homo sapiens GN=S100A9 PE=1 SV=1	S100A9	0.7895	1	9	9	26	9		26		0.7895		85.03		114	13.2	6.13	HPRD_00472
P06727	Apolipoprotein A-IV OS=Homo sapiens GN=APOA4 PE=1 SV=3	APOA4	0.7323	1	31	31	278	31	16	242	36	0.7323	0.447	805.55	97.26	396	45.4	5.38	HPRD_00130	Multiple reaction monitoring
P06733	Alpha-enolase OS=Homo sapiens GN=ENO1 PE=1 SV=2	ENO1	0.0737	17	2	2	4	1	1	2	2	0.0323	0.0415	4.92	5.75	434	47.1	7.39	HPRD_01400
P06744	Glucose-6-phosphate isomerase OS=Homo sapiens GN=GPI PE=1 SV=4	GPI	0.0269	2	1	1	2	1		2		0.0269		6.5		558	63.1	8.32	HPRD_01394
P07195	L-lactate dehydrogenase B chain OS=Homo sapiens GN=LDHB PE=1 SV=2	LDHB	0.2605	9	6	7	15	7	1	11	4	0.2605	0.0359	34.52	9.76	334	36.6	6.05	HPRD_01026	Multiple reaction monitoring
P07196	Neurofilament light polypeptide OS=Homo sapiens GN=NEFL PE=1 SV=3	NEFL	0.0295	1	1	1	5	1		5		0.0295		14.68		543	61.5	4.65	HPRD_01206
P07225	Vitamin K-dependent protein S OS=Homo sapiens GN=PROS1 PE=1 SV=1	PROS1	0.3876	4	20	20	106	20	9	75	31	0.3876	0.1612	244.44	89.7	676	75.1	5.67	HPRD_01473	Multiple reaction monitoring
P07237	Protein disulfide-isomerase OS=Homo sapiens GN=P4HB PE=1 SV=3	P4HB	0.0827	7	2	2	4	2		4		0.0827		12.41		508	57.1	4.87	HPRD_07181
P07357	Complement component C8 alpha chain OS=Homo sapiens GN=C8A PE=1 SV=2	C8A	0.5514	1	21	21	122	21	10	94	28	0.5514	0.25	358.46	83.4	584	65.1	6.47	HPRD_00409
P07358	Complement component C8 beta chain OS=Homo sapiens GN=C8B PE=1 SV=3	C8B	0.6616	3	28	28	233	28	17	174	59	0.6616	0.3824	645.94	170.42	591	67	8.13	HPRD_00410
P07359	Platelet glycoprotein Ib alpha chain OS=Homo sapiens GN=GP1BA PE=1 SV=1	GP1BA	0.107	2	5	5	16	5	1	14	2	0.107	0.0176	41.1	5.59	626	68.9	6.68	HPRD_01976
P07360	Complement component C8 gamma chain OS=Homo sapiens GN=C8G PE=1 SV=3	C8G	0.6188	2	10	10	127	10	7	57	70	0.6188	0.4554	198.09	206.27	202	22.3	8.31	HPRD_00407
P07602	Proactivator polypeptide OS=Homo sapiens GN=PSAP PE=1 SV=2	PSAP	0.0286	5	1	1	4	1		4		0.0286		11.69		524	58.1	5.17	HPRD_01460
P07737	Profilin-1 OS=Homo sapiens GN=PFN1 PE=1 SV=2	PFN1	0.1143	2	1	1	3	1		3		0.1143		8.88		140	15	8.27	HPRD_01452
P07738	Bisphosphoglycerate mutase OS=Homo sapiens GN=BPGM PE=1 SV=2	BPGM	0.0734	1	1	1	1	1		1		0.0734		2.79		259	30	6.54	HPRD_01961
P07988	Pulmonary surfactant-associated protein B OS=Homo sapiens GN=SFTPB PE=1 SV=3	SFTPB	0.1286	4	4	4	6	4		6		0.1286		17.69		381	42.1	5.49	HPRD_01523
P07996	Thrombospondin-1 OS=Homo sapiens GN=THBS1 PE=1 SV=2	THBS1	0.0991	3	8	8	11	5	3	6	5	0.0726	0.0265	19.03	12.69	1170	129.3	4.94	HPRD_01765	Multiple reaction monitoring
P08185	Corticosteroid-binding globulin OS=Homo sapiens GN=SERPINA6 PE=1 SV=1	SERPINA6	0.4173	3	11	11	102	11	5	78	24	0.4173	0.1778	251.42	68.25	405	45.1	6.04	HPRD_00419	Multiple reaction monitoring
P08294	Extracellular superoxide dismutase [Cu-Zn] OS=Homo sapiens GN=SOD3 PE=1 SV=2	SOD3	0.1208	1	2	2	8	1	2	5	3	0.0667	0.1208	15.03	8.04	240	25.8	6.61	HPRD_01708
P08493	Matrix Gla protein OS=Homo sapiens GN=MGP PE=1 SV=2	MGP	0.1068	2	1	1	1	1		1		0.1068		2.62		103	12.3	9.67	HPRD_01112
P08519	Apolipoprotein(a) OS=Homo sapiens GN=LPA PE=1 SV=1	LPA	0.4123	1	21	21	64	18	10	39	25	0.4039	0.2713	116.83	66.69	4548	501	5.88	HPRD_01063	Multiple reaction monitoring
P08571	Monocyte differentiation antigen CD14 OS=Homo sapiens GN=CD14 PE=1 SV=2	CD14	0.4347	2	10	10	55	9	8	36	19	0.4133	0.28	118.19	59.75	375	40.1	6.23	HPRD_01151	Multiple reaction monitoring
P08603	Complement factor H OS=Homo sapiens GN=CFH PE=1 SV=4	CFH	0.7011	5	62	71	1111	68	39	827	284	0.6864	0.4143	2847.19	794.8	1231	139	6.61	HPRD_00601	Multiple reaction monitoring
P08637	Low affinity immunoglobulin gamma Fc region receptor III-A OS=Homo sapiens GN=FCGR3A PE=1 SV=2	FCGR3A	0.122	5	1	3	4	3		4		0.122		11.77		254	29.1	8.07	HPRD_00903
P08697	Alpha-2-antiplasmin OS=Homo sapiens GN=SERPINF2 PE=1 SV=3	SERPINF2	0.5132	4	19	19	253	19	8	176	77	0.5132	0.3055	605.56	271.24	491	54.5	6.29	HPRD_02029	Multiple reaction monitoring
P08779	Keratin, type I cytoskeletal 16 OS=Homo sapiens GN=KRT16 PE=1 SV=4	KRT16	0.5201	20	12	24	428	1	24	1	427	0.019	0.5201	2.4	1135.55	473	51.2	5.05	HPRD_01018
P09172	Dopamine beta-hydroxylase OS=Homo sapiens GN=DBH PE=1 SV=3	DBH	0.1588	2	6	6	10	4	2	7	3	0.1053	0.0535	24.06	10.82	617	69	6.42	HPRD_01963
P09871	Complement C1s subcomponent OS=Homo sapiens GN=C1S PE=1 SV=1	C1S	0.4695	5	25	25	183	25	12	131	52	0.4695	0.2427	482.15	159.19	688	76.6	4.96	HPRD_00397	Multiple reaction monitoring
P0C0L4	Complement C4-A OS=Homo sapiens GN=C4A PE=1 SV=2	C4A	0.6869	3	7	103	2642	92	82	1552	1090	0.6531	0.5528	5431.98	3423.71	1744	192.7	7.08	HPRD_00401	Multiple reaction monitoring
P0C0L5	Complement C4-B OS=Homo sapiens GN=C4B PE=1 SV=2	C4B	0.6617	3	4	100	2662	89	83	1561	1101	0.6233	0.5602	5481.75	3462.51	1744	192.6	7.27	HPRD_00402	Multiple reaction monitoring
P0CG04	Ig lambda-1 chain C regions OS=Homo sapiens GN=IGLC1 PE=1 SV=1	IGLC1	0.4717	6	3	3	5	3	1	4	1	0.4717	0.1415	14.39	2.1	106	11.3	7.87
P0DJI8	Serum amyloid A-1 protein OS=Homo sapiens GN=SAA1 PE=1 SV=1	SAA1	0.5246	5	3	5	25	5		25		0.5246		86.64		122	13.5	6.79	HPRD_00097	Multiple reaction monitoring
P0DJI9	Serum amyloid A-2 protein OS=Homo sapiens GN=SAA2 PE=1 SV=1	SAA2	0.377	4	2	4	16	4		16		0.377		57.18		122	13.5	9.14	HPRD_00098
P10643	Complement component C7 OS=Homo sapiens GN=C7 PE=1 SV=2	C7	0.5563	1	35	35	263	30	26	175	88	0.5184	0.4164	623.47	261.28	843	93.5	6.48	HPRD_01957	Multiple reaction monitoring
P10909-4	Isoform 4 of Clusterin OS=Homo sapiens GN=CLU	CLU	0.3894	14	18	18	223	17	10	144	79	0.3654	0.2957	442.15	217.64	416	48.8	6.71	HPRD_01706	Multiple reaction monitoring
P11021	78 kDa glucose-regulated protein OS=Homo sapiens GN=HSPA5 PE=1 SV=2	HSPA5	0.1529	5	6	7	14	7		14		0.1529		47.73		654	72.3	5.16	HPRD_00682
P11226	Mannose-binding protein C OS=Homo sapiens GN=MBL2 PE=1 SV=2	MBL2	0.4718	1	9	9	23	8	3	16	7	0.4718	0.1371	53.11	16.32	248	26.1	5.49	HPRD_01107
P11279	Lysosome-associated membrane glycoprotein 1 OS=Homo sapiens GN=LAMP1 PE=1 SV=3	LAMP1	0.06	2	2	2	2	2		2		0.06		5.48		417	44.9	8.75	HPRD_01076
P11532-3	Isoform 2 of Dystrophin OS=Homo sapiens GN=DMD	DMD	0.0068	5	1	1	1	1		1		0.0068		2.07		2341	270.9	6.37	HPRD_02303
P11597-2	Isoform 2 of Cholesteryl ester transfer protein OS=Homo sapiens GN=CETP	CETP	0.1386	3	5	5	14	5	1	13	1	0.1386	0.0346	38.64	3.12	433	47.8	6.01	HPRD_00325
P12035	Keratin, type II cytoskeletal 3 OS=Homo sapiens GN=KRT3 PE=1 SV=3	KRT3	0.1115	8	0	13	141	1	13	1	140	0.0143	0.1115	2.61	353.15	628	64.4	6.48	HPRD_01013
P12111-3	Isoform 3 of Collagen alpha-3(VI) chain OS=Homo sapiens GN=COL6A3	COL6A3	0.1293	8	8	8	15	8		15		0.1293		41.57		1036	113.2	5.76	HPRD_00371
P12259	Coagulation factor V OS=Homo sapiens GN=F5 PE=1 SV=4	F5	0.2599	2	44	44	113	43	9	93	20	0.2599	0.0472	285.35	55.42	2224	251.5	6.05	HPRD_01964	Multiple reaction monitoring
P12955	Xaa-Pro dipeptidase OS=Homo sapiens GN=PEPD PE=1 SV=3	PEPD	0.1826	5	6	6	9	3	3	3	6	0.1197	0.0629	9.84	15.21	493	54.5	6	HPRD_01358
P13591-4	Isoform 4 of Neural cell adhesion molecule 1 OS=Homo sapiens GN=NCAM1	NCAM1	0.1584	10	8	8	17	8		17		0.1584		49.6		726	80.3	4.87	HPRD_00301	Multiple reaction monitoring
P13645	Keratin, type I cytoskeletal 10 OS=Homo sapiens GN=KRT10 PE=1 SV=6	KRT10	0.6199	12	36	42	1556	15	42	33	1523	0.3476	0.6199	105.94	4734.56	584	58.8	5.21	HPRD_01021
P13647	Keratin, type II cytoskeletal 5 OS=Homo sapiens GN=KRT5 PE=1 SV=3	KRT5	0.4356	20	18	32	461	1	32	3	458	0.0203	0.4356	10.19	1199.55	590	62.3	7.74	HPRD_01010
P13671	Complement component C6 OS=Homo sapiens GN=C6 PE=1 SV=3	C6	0.4636	2	34	34	204	34	16	161	43	0.4636	0.2152	563.87	133.18	934	104.7	6.76	HPRD_01956	Multiple reaction monitoring
P13796	Plastin-2 OS=Homo sapiens GN=LCP1 PE=1 SV=6	LCP1	0.2903	9	13	13	32	12	2	29	3	0.2759	0.0399	91.91	7.86	627	70.2	5.43	HPRD_01082
P14151	L-selectin OS=Homo sapiens GN=SELL PE=1 SV=2	SELL	0.172	2	7	7	15	7		15		0.172		47.82		372	42.2	6.6	HPRD_07034	Multiple reaction monitoring
P14209-3	Isoform 3 of CD99 antigen OS=Homo sapiens GN=CD99	CD99	0.0828	2	1	1	1	1		1		0.0828		2.1		169	17.1	4.56	HPRD_02434
P14543-2	Isoform 2 of Nidogen-1 OS=Homo sapiens GN=NID1	NID1	0.0287	2	1	1	1	1		1		0.0287		2.63		1114	121.9	5.47	HPRD_00574
P15144	Aminopeptidase N OS=Homo sapiens GN=ANPEP PE=1 SV=4	ANPEP	0.1365	2	10	10	22	10	2	18	4	0.1365	0.0217	59.76	9.59	967	109.5	5.48	HPRD_01055
P15151-3	Isoform Gamma of Poliovirus receptor OS=Homo sapiens GN=PVR	PVR	0.0907	4	3	3	5	3		5		0.0907		13.84		364	39.3	6.21	HPRD_01434
P15169	Carboxypeptidase N catalytic chain OS=Homo sapiens GN=CPN1 PE=1 SV=1	CPN1	0.417	2	11	11	67	10	8	42	25	0.3843	0.321	160.35	72.68	458	52.3	7.34	HPRD_09120
P17813-2	Isoform Short of Endoglin OS=Homo sapiens GN=ENG	ENG	0.0288	2	1	1	1	1		1		0.0288		4.44		625	67.5	6.57	HPRD_00565
P17936	Insulin-like growth factor-binding protein 3 OS=Homo sapiens GN=IGFBP3 PE=1 SV=2	IGFBP3	0.2543	6	5	5	17	4	2	15	2	0.2268	0.0859	46.37	4.63	291	31.7	8.69	HPRD_00899	Multiple reaction monitoring
P18065	Insulin-like growth factor-binding protein 2 OS=Homo sapiens GN=IGFBP2 PE=1 SV=2	IGFBP2	0.2523	4	6	6	10	5	3	5	5	0.1815	0.1477	14.77	14.23	325	34.8	7.5	HPRD_00898
P18206-2	Isoform 1 of Vinculin OS=Homo sapiens GN=VCL	VCL	0.061	5	4	4	5	4		5		0.061		12.65		1066	116.6	6.09	HPRD_01900
P18428	Lipopolysaccharide-binding protein OS=Homo sapiens GN=LBP PE=1 SV=3	LBP	0.2058	1	8	8	78	8	5	59	19	0.2058	0.1455	210.22	57.07	481	53.3	6.7	HPRD_07175	Multiple reaction monitoring
P19320-2	Isoform 2 of Vascular cell adhesion protein 1 OS=Homo sapiens GN=VCAM1	VCAM1	0.0835	4	4	4	6	4		6		0.0835		16.76		647	71.2	5.17	HPRD_01888
P19652	Alpha-1-acid glycoprotein 2 OS=Homo sapiens GN=ORM2 PE=1 SV=2	ORM2	0.4826	1	7	11	313	11	6	277	36	0.4826	0.3234	902.16	98.22	201	23.6	5.11	HPRD_00725	Multiple reaction monitoring
P19823	Inter-alpha-trypsin inhibitor heavy chain H2 OS=Homo sapiens GN=ITIH2 PE=1 SV=2	ITIH2	0.4746	3	35	35	803	33	28	459	344	0.4588	0.3964	1655.28	1077.1	946	106.4	6.86	HPRD_00890
P19827	Inter-alpha-trypsin inhibitor heavy chain H1 OS=Homo sapiens GN=ITIH1 PE=1 SV=3	ITIH1	0.517	6	8	34	929	32	26	708	221	0.4742	0.4325	2825.35	747.31	911	101.3	6.79	HPRD_00927	Multiple reaction monitoring
P19827-2	Isoform 2 of Inter-alpha-trypsin inhibitor heavy chain H1 OS=Homo sapiens GN=ITIH1	ITIH1	0.5111	4	1	27	467	25	19	332	135	0.4603	0.394	1238.92	451.82	769	86.1	6.48	HPRD_00927	Multiple reaction monitoring
P20061	Transcobalamin-1 OS=Homo sapiens GN=TCN1 PE=1 SV=2	TCN1	0.0185	1	1	1	1	1		1		0.0185		2.1		433	48.2	5.03	HPRD_01795
P20742	Pregnancy zone protein OS=Homo sapiens GN=PZP PE=1 SV=4	PZP	0.4184	3	34	41	1441	39	19	819	622	0.4049	0.1707	3061.4	1971	1482	163.8	6.38	HPRD_07178	Multiple reaction monitoring
P20851-2	Isoform 2 of C4b-binding protein beta chain OS=Homo sapiens GN=C4BPB	C4BPB	0.4462	4	8	8	21	8		21		0.4462		67.31		251	28.3	5.14	HPRD_00404
P22105-3	Isoform 3 of Tenascin-X OS=Homo sapiens GN=TNXB	TNXB	0.0238	5	7	7	12	4	3	6	6	0.0151	0.0087	18.19	13.97	4242	457.9	5.17	HPRD_02993
P22352	Glutathione peroxidase 3 OS=Homo sapiens GN=GPX3 PE=1 SV=2	GPX3	0.2611	2	5	5	38	5	3	30	8	0.2611	0.1549	82.87	17.77	226	25.5	8.13	HPRD_11750
P22792	Carboxypeptidase N subunit 2 OS=Homo sapiens GN=CPN2 PE=1 SV=3	CPN2	0.4826	1	16	16	111	15	11	80	31	0.4128	0.3688	274.36	97.62	545	60.5	5.99	HPRD_11928
P22891	Vitamin K-dependent protein Z OS=Homo sapiens GN=PROZ PE=1 SV=2	PROZ	0.3075	2	9	9	15	9		15		0.3075		52.51		400	44.7	5.97	HPRD_07182	Multiple reaction monitoring
P23142	Fibulin-1 OS=Homo sapiens GN=FBLN1 PE=1 SV=4	FBLN1	0.3585	11	5	17	79	17	9	55	24	0.3585	0.2077	205.68	79.5	703	77.2	5.22	HPRD_00629
P23142-4	Isoform C of Fibulin-1 OS=Homo sapiens GN=FBLN1	FBLN1	0.3529	10	5	17	74	17	8	54	20	0.3529	0.1903	197.95	65.3	683	74.4	5.24	HPRD_00629
P23470-2	Isoform 2 of Receptor-type tyrosine-protein phosphatase gamma OS=Homo sapiens GN=PTPRG	PTPRG	0.0184	2	1	1	1	1		1		0.0184		4.17		1416	158.7	6.21	HPRD_01478
P24592	Insulin-like growth factor-binding protein 6 OS=Homo sapiens GN=IGFBP6 PE=1 SV=1	IGFBP6	0.2792	3	4	4	9	4	1	8	1	0.2792	0.0542	22.48	2.25	240	25.3	7.81	HPRD_00902
P24593	Insulin-like growth factor-binding protein 5 OS=Homo sapiens GN=IGFBP5 PE=1 SV=1	IGFBP5	0.1397	2	3	3	3	3		3		0.1397		7.17		272	30.6	8.21	HPRD_00901
P24821-6	Isoform 6 of Tenascin OS=Homo sapiens GN=TNC	TNC	0.0288	10	2	2	3	2		3		0.0288		8.6		1564	171.2	5.1	HPRD_01756
P25311	Zinc-alpha-2-glycoprotein OS=Homo sapiens GN=AZGP1 PE=1 SV=2	AZGP1	0.5604	4	19	19	187	18	8	140	47	0.5537	0.3054	461.27	124.64	298	34.2	6.05	HPRD_01910	Multiple reaction monitoring
P25815	Protein S100-P OS=Homo sapiens GN=S100P PE=1 SV=2	S100P	0.1368	1	1	1	2	1		2		0.1368		6.07		95	10.4	4.88	HPRD_02792
P26038	Moesin OS=Homo sapiens GN=MSN PE=1 SV=3	MSN	0.0503	6	2	2	2	2		2		0.0503		5.29		577	67.8	6.4	HPRD_02399
P26927	Hepatocyte growth factor-like protein OS=Homo sapiens GN=MST1 PE=1 SV=2	MST1	0.3727	6	17	17	70	17	3	58	12	0.3727	0.0436	176.18	32.95	711	80.3	7.68	HPRD_00798
P27169	Serum paraoxonase/arylesterase 1 OS=Homo sapiens GN=PON1 PE=1 SV=3	PON1	0.5577	3	11	11	179	11	9	116	63	0.5577	0.4592	441.56	199.01	355	39.7	5.22	HPRD_01351	Multiple reaction monitoring
P27487	Dipeptidyl peptidase 4 OS=Homo sapiens GN=DPP4 PE=1 SV=2	DPP4	0.0405	1	2	2	2	1	1	1	1	0.0222	0.0183	4.2	2.69	766	88.2	6.04	HPRD_02187
P27918	Properdin OS=Homo sapiens GN=CFP PE=1 SV=2	CFP	0.2473	3	8	8	23	8	3	16	7	0.2473	0.0896	57.25	22.07	469	51.2	7.9	HPRD_02308
P28066	Proteasome subunit alpha type-5 OS=Homo sapiens GN=PSMA5 PE=1 SV=3	PSMA5	0.0913	1	2	2	2	1	1	1	1	0.0498	0.0415	3.07	2.3	241	26.4	4.79	HPRD_01464
P29622	Kallistatin OS=Homo sapiens GN=SERPINA4 PE=1 SV=3	SERPINA4	0.6206	1	23	23	176	23	14	104	72	0.6206	0.4309	338.26	205.45	427	48.5	7.75	HPRD_01004	Multiple reaction monitoring
P31146	Coronin-1A OS=Homo sapiens GN=CORO1A PE=1 SV=4	CORO1A	0.0347	1	1	1	3	1		3		0.0347		8.41		461	51	6.68	HPRD_05414
P31946-2	Isoform Short of 14-3-3 protein beta/alpha OS=Homo sapiens GN=YWHAB	YWHAB	0.082	2	1	1	1	1		1		0.082		2.58		244	27.8	4.83	HPRD_03184
P32119	Peroxiredoxin-2 OS=Homo sapiens GN=PRDX2 PE=1 SV=5	PRDX2	0.5101	3	8	8	17	7	2	15	2	0.5051	0.0505	52.86	4.31	198	21.9	5.97	HPRD_02763	Multiple reaction monitoring
P33151	Cadherin-5 OS=Homo sapiens GN=CDH5 PE=1 SV=5	CDH5	0.1773	3	11	11	28	10	2	22	6	0.1671	0.0268	68.22	18.28	784	87.5	5.43	HPRD_03075	Multiple reaction monitoring
P33908	Mannosyl-oligosaccharide 1,2-alpha-mannosidase IA OS=Homo sapiens GN=MAN1A1 PE=1 SV=3	MAN1A1	0.1363	2	6	6	8	6		8		0.1363		23.17		653	72.9	6.47	HPRD_05066
P34096	Ribonuclease 4 OS=Homo sapiens GN=RNASE4 PE=1 SV=3	RNASE4	0.0748	1	1	1	1	1		1		0.0748		3.18		147	16.8	9.03	HPRD_03018
P34969-3	Isoform B of 5-hydroxytryptamine receptor 7 OS=Homo sapiens GN=HTR7	HTR7	0.0162	4	1	1	1	1		1		0.0162		2.4		432	48	8.56	HPRD_01639
P35443	Thrombospondin-4 OS=Homo sapiens GN=THBS4 PE=1 SV=2	THBS4	0.102	2	4	6	12	6	1	11	1	0.102	0.0166	39.43	3.07	961	105.8	4.68	HPRD_02836	Multiple reaction monitoring
P35527	Keratin, type I cytoskeletal 9 OS=Homo sapiens GN=KRT9 PE=1 SV=3	KRT9	0.74	2	42	43	1304	11	43	22	1282	0.2681	0.74	72.64	4329.29	623	62	5.24	HPRD_06351
P35542	Serum amyloid A-4 protein OS=Homo sapiens GN=SAA4 PE=1 SV=2	SAA4	0.5385	1	6	6	73	5	5	57	16	0.5077	0.3615	167.19	41.02	130	14.7	9.07	HPRD_00099
P35858	Insulin-like growth factor-binding protein complex acid labile subunit OS=Homo sapiens GN=IGFALS PE=1 SV=1	IGFALS	0.4331	2	20	20	159	19	18	91	68	0.4198	0.395	292.05	193.32	605	66	6.79	HPRD_03290
P35908	Keratin, type II cytoskeletal 2 epidermal OS=Homo sapiens GN=KRT2 PE=1 SV=2	KRT2	0.9061	10	41	58	1481	10	58	18	1463	0.2394	0.9061	59.62	4525.72	639	65.4	8	HPRD_02560
P36955	Pigment epithelium-derived factor OS=Homo sapiens GN=SERPINF1 PE=1 SV=4	SERPINF1	0.5694	9	16	16	137	16	12	102	35	0.5694	0.3947	366.7	104.76	418	46.3	6.38	HPRD_01408	Multiple reaction monitoring
P36980-2	Isoform Short of Complement factor H-related protein 2 OS=Homo sapiens GN=CFHR2	CFHR2	0.535	2	3	8	71	8	3	58	13	0.535	0.1399	183.65	35.85	243	27.9	6.92	HPRD_02933
P41222	Prostaglandin-H2 D-isomerase OS=Homo sapiens GN=PTGDS PE=1 SV=1	PTGDS	0.1737	5	2	2	12	2	1	6	6	0.1737	0.0842	22.25	16.1	190	21	7.8	HPRD_08904
P42226-2	Isoform 2 of Signal transducer and activator of transcription 6 OS=Homo sapiens GN=STAT6	STAT6	0.0297	1	1	1	4	1		4		0.0297		11.39		673	74.4	5.69	HPRD_03302
P43121	Cell surface glycoprotein MUC18 OS=Homo sapiens GN=MCAM PE=1 SV=2	MCAM	0.0975	2	4	4	4	3	1	3	1	0.0743	0.0232	7.17	2.7	646	71.6	5.76	HPRD_01120
P43652	Afamin OS=Homo sapiens GN=AFM PE=1 SV=1	AFM	0.5442	1	30	30	310	28	22	225	85	0.5142	0.4524	751.72	233.45	599	69	5.9	HPRD_00073	Multiple reaction monitoring
P48740	Mannan-binding lectin serine protease 1 OS=Homo sapiens GN=MASP1 PE=1 SV=3	MASP1	0.3333	4	5	16	54	15	5	41	13	0.3147	0.1144	143.05	34.13	699	79.2	5.49	HPRD_02749
P48740-2	Isoform 2 of Mannan-binding lectin serine protease 1 OS=Homo sapiens GN=MASP1	MASP1	0.3324	5	5	16	54	16	4	42	12	0.3324	0.092	143.84	31.8	728	81.8	5.12	HPRD_02749
P48741	Putative heat shock 70 kDa protein 7 OS=Homo sapiens GN=HSPA7 PE=5 SV=2	HSPA7	0.03	2	1	1	5	1	1	2	3	0.03	0.03	5.8	6.78	367	40.2	7.87
P49721	Proteasome subunit beta type-2 OS=Homo sapiens GN=PSMB2 PE=1 SV=1	PSMB2	0.0547	1	1	1	1	1		1		0.0547		2.13		201	22.8	7.02	HPRD_03708
P49913	Cathelicidin antimicrobial peptide OS=Homo sapiens GN=CAMP PE=1 SV=1	CAMP	0.1294	2	2	2	4	2		4		0.1294		9.55		170	19.3	9.41	HPRD_02722
P51884	Lumican OS=Homo sapiens GN=LUM PE=1 SV=2	LUM	0.3787	1	11	11	132	11	9	84	48	0.3787	0.3107	269.67	125.64	338	38.4	6.61	HPRD_02793
P54108	Cysteine-rich secretory protein 3 OS=Homo sapiens GN=CRISP3 PE=1 SV=1	CRISP3	0.249	6	4	4	6	4		6		0.249		22.5		245	27.6	7.8	HPRD_11788
P54802	Alpha-N-acetylglucosaminidase OS=Homo sapiens GN=NAGLU PE=1 SV=2	NAGLU	0.0942	1	4	4	4	3	1	3	1	0.0727	0.0215	8.87	2.31	743	82.2	6.65	HPRD_02017
P55056	Apolipoprotein C-IV OS=Homo sapiens GN=APOC4 PE=1 SV=1	APOC4	0.2835	2	2	4	10	4	1	8	2	0.2835	0.0945	23.19	4.17	127	14.5	8.92	HPRD_02848
P55058	Phospholipid transfer protein OS=Homo sapiens GN=PLTP PE=1 SV=1	PLTP	0.3083	4	10	10	36	9	5	25	11	0.3083	0.1095	78.53	28.49	493	54.7	7.01	HPRD_01399
P55290	Cadherin-13 OS=Homo sapiens GN=CDH13 PE=1 SV=1	CDH13	0.0365	5	2	2	3	2	1	2	1	0.0365	0.0168	6.16	2.46	713	78.2	4.98	HPRD_03219
P55884	Eukaryotic translation initiation factor 3 subunit B OS=Homo sapiens GN=EIF3B PE=1 SV=3	EIF3B	0.0111	2	1	1	1	1		1		0.0111		2.09		814	92.4	5	HPRD_06795
P59665	Neutrophil defensin 1 OS=Homo sapiens GN=DEFA1 PE=1 SV=1	DEFA1	0.1915	2	2	2	4	2		4		0.1915		9.82		94	10.2	6.99	HPRD_00499
P59817	Zinc finger protein 280A OS=Homo sapiens GN=ZNF280A PE=2 SV=3	ZNF280A	0.0701	1	1	1	1	1		1		0.0701		2.62		542	60.8	8.76	HPRD_18129
P60174-4	Isoform 4 of Triosephosphate isomerase OS=Homo sapiens GN=TPI1	TPI1	0.2515	3	2	2	3	2		3		0.2515		7.17		167	17.9	5.58	HPRD_01833
P60709	Actin, cytoplasmic 1 OS=Homo sapiens GN=ACTB PE=1 SV=1	ACTB	0.504	23	6	11	27	10	6	17	10	0.448	0.28	55.28	26.64	375	41.7	5.48	HPRD_00032
P61626	Lysozyme C OS=Homo sapiens GN=LYZ PE=1 SV=1	LYZ	0.4527	2	5	5	16	5	1	13	3	0.4527	0.0811	45.58	6.79	148	16.5	9.16	HPRD_01085
P61769	Beta-2-microglobulin OS=Homo sapiens GN=B2M PE=1 SV=1	B2M	0.3782	3	4	4	12	4		12		0.3782		37.99		119	13.7	6.52	HPRD_00189	Multiple reaction monitoring
P61981	14-3-3 protein gamma OS=Homo sapiens GN=YWHAG PE=1 SV=2	YWHAG	0.0769	1	1	1	1	1		1		0.0769		2.69		247	28.3	4.89	HPRD_05639
P62328	Thymosin beta-4 OS=Homo sapiens GN=TMSB4X PE=1 SV=2	TMSB4X	0.2727	1	1	1	4	1		4		0.2727		10.9		44	5	5.06	HPRD_02153
P62805	Histone H4 OS=Homo sapiens GN=HIST1H4A PE=1 SV=2	HIST1H4A	0.2913	1	3	3	10	3	2	5	5	0.2913	0.2136	12.68	13.03	103	11.4	11.36	HPRD_04157
P63104	14-3-3 protein zeta/delta OS=Homo sapiens GN=YWHAZ PE=1 SV=1	YWHAZ	0.1837	11	3	3	5	2	1	4	1	0.1265	0.0571	11.85	2.66	245	27.7	4.79	HPRD_03183	Multiple reaction monitoring
P68431	Histone H3.1 OS=Homo sapiens GN=HIST1H3A PE=1 SV=2	HIST1H3A	0.3015	7	1	2	7	2		7		0.3015		24.95		136	15.4	11.12
P68871	Hemoglobin subunit beta OS=Homo sapiens GN=HBB PE=1 SV=2	HBB	0.8844	7	7	12	68	12	2	64	4	0.8844	0.1565	202.6	9.49	147	16	7.28	HPRD_00786
P69905	Hemoglobin subunit alpha OS=Homo sapiens GN=HBA1 PE=1 SV=2	HBA1	0.838	2	8	8	61	8	1	60	1	0.838	0.1056	219.36	2.33	142	15.2	8.68	HPRD_00784
P80108	Phosphatidylinositol-glycan-specific phospholipase D OS=Homo sapiens GN=GPLD1 PE=1 SV=3	GPLD1	0.4	2	24	24	88	23	12	55	33	0.3798	0.2	183.94	89.49	840	92.3	6.37	HPRD_03946
P80188	Neutrophil gelatinase-associated lipocalin OS=Homo sapiens GN=LCN2 PE=1 SV=2	LCN2	0.1818	3	2	2	3	2		3		0.1818		9.92		198	22.6	8.91	HPRD_02551	Multiple reaction monitoring
P80723-2	Isoform 2 of Brain acid soluble protein 1 OS=Homo sapiens GN=BASP1	BASP1	0.237	2	3	3	4	3		4		0.237		10.27		173	17.7	4.77	HPRD_08389
P81605	Dermcidin OS=Homo sapiens GN=DCD PE=1 SV=2	DCD	0.2273	2	3	3	58	1	3	1	57	0.1	0.2273	2.11	152.57	110	11.3	6.54	HPRD_07363
P98160	Basement membrane-specific heparan sulfate proteoglycan core protein OS=Homo sapiens GN=HSPG2 PE=1 SV=4	HSPG2	0.018	2	6	6	7	6		7		0.018		19.98		4391	468.5	6.51	HPRD_00804
Q01459	Di-N-acetylchitobiase OS=Homo sapiens GN=CTBS PE=1 SV=1	CTBS	0.0909	1	2	2	2	2		2		0.0909		8.4		385	43.7	6.64	HPRD_02927
Q02985-2	Isoform 2 of Complement factor H-related protein 3 OS=Homo sapiens GN=CFHR3	CFHR3	0.1375	6	1	4	19	3	2	10	9	0.1338	0.1004	31.18	24.79	269	30.7	7.78	HPRD_05626
Q03591	Complement factor H-related protein 1 OS=Homo sapiens GN=CFHR1 PE=1 SV=2	CFHR1	0.6455	2	3	14	190	14	7	107	83	0.6455	0.2636	342.38	224.11	330	37.6	7.39	HPRD_00602	Multiple reaction monitoring
Q04721	Neurogenic locus notch homolog protein 2 OS=Homo sapiens GN=NOTCH2 PE=1 SV=3	NOTCH2	0.0069	1	1	1	1	1		1		0.0069		2.77		2471	265.2	5.14	HPRD_02606	Multiple reaction monitoring
Q04756	Hepatocyte growth factor activator OS=Homo sapiens GN=HGFAC PE=1 SV=1	HGFAC	0.2641	1	1	13	52	13	8	31	21	0.2641	0.1496	95.53	56.38	655	70.6	7.24	HPRD_05184	Multiple reaction monitoring
Q06033-2	Isoform 2 of Inter-alpha-trypsin inhibitor heavy chain H3 OS=Homo sapiens GN=ITIH3	ITIH3	0.4684	3	30	30	202	29	13	165	37	0.4684	0.2348	568.26	108.82	886	99.3	5.8	HPRD_00891
Q06141	Regenerating islet-derived protein 3-alpha OS=Homo sapiens GN=REG3A PE=1 SV=1	REG3A	0.1314	1	1	1	1	1		1		0.1314		3.4		175	19.4	7.64	HPRD_01342
Q06S70	3'-5' exonuclease TREX2 long form OS=Homo sapiens GN=TREX2 PE=2 SV=1	TREX2	0.0432	1	1	1	1	1		1		0.0432		2.24		278	30.2	6.6	HPRD_02299
Q08380	Galectin-3-binding protein OS=Homo sapiens GN=LGALS3BP PE=1 SV=1	LGALS3BP	0.3197	8	13	13	46	13	6	35	11	0.3197	0.1282	119.1	30.57	585	65.3	5.27	HPRD_02796
Q08830	Fibrinogen-like protein 1 OS=Homo sapiens GN=FGL1 PE=1 SV=3	FGL1	0.0353	1	1	1	1	1		1		0.0353		2.02		312	36.4	5.87	HPRD_09312
Q12805-2	Isoform 2 of EGF-containing fibulin-like extracellular matrix protein 1 OS=Homo sapiens GN=EFEMP1	EFEMP1	0.3897	10	13	13	36	12	3	29	7	0.3711	0.068	96.42	20.03	485	53.7	5.02	HPRD_03331
Q12860-2	Isoform 2 of Contactin-1 OS=Homo sapiens GN=CNTN1	CNTN1	0.0109	2	1	1	2	1	1	1	1	0.0109	0.0109	3.05	2.46	1007	111.8	5.77	HPRD_07189
Q12907	Vesicular integral-membrane protein VIP36 OS=Homo sapiens GN=LMAN2 PE=1 SV=1	LMAN2	0.0309	1	1	1	1	1		1		0.0309		2.05		356	40.2	6.95	HPRD_17285
Q12913-2	Isoform 2 of Receptor-type tyrosine-protein phosphatase eta OS=Homo sapiens GN=PTPRJ	PTPRJ	0.0538	2	2	2	4	2		4		0.0538		11.6		539	57.2	5.6	HPRD_02955
Q13093	Platelet-activating factor acetylhydrolase OS=Homo sapiens GN=PLA2G7 PE=1 SV=1	PLA2G7	0.1088	3	3	3	11	3		11		0.1088		34.68		441	50	7.56	HPRD_03407
Q13103	Secreted phosphoprotein 24 OS=Homo sapiens GN=SPP2 PE=1 SV=1	SPP2	0.1611	2	3	3	9	1	2	5	4	0.0569	0.1043	12.57	11.06	211	24.3	8.32	HPRD_04029
Q13332-7	Isoform 3 of Receptor-type tyrosine-protein phosphatase S OS=Homo sapiens GN=PTPRS	PTPRS	0.0073	9	1	1	1	1		1		0.0073		2.48		1501	168.3	6.54	HPRD_03344
Q14118	Dystroglycan OS=Homo sapiens GN=DAG1 PE=1 SV=2	DAG1	0.0235	1	1	1	2	1		2		0.0235		6.27		895	97.4	8.56	HPRD_00546
Q14155-1	Isoform 1 of Rho guanine nucleotide exchange factor 7 OS=Homo sapiens GN=ARHGEF7	ARHGEF7	0.0108	4	1	1	1	1		1		0.0108		2.06		646	73.1	7.21	HPRD_05688
Q14520-2	Isoform 2 of Hyaluronan-binding protein 2 OS=Homo sapiens GN=HABP2	HABP2	0.4232	3	17	17	57	17	4	49	8	0.4232	0.0955	153.03	20.84	534	59.8	6.43	HPRD_04890	Multiple reaction monitoring
Q14624	Inter-alpha-trypsin inhibitor heavy chain H4 OS=Homo sapiens GN=ITIH4 PE=1 SV=4	ITIH4	0.5806	6	1	44	771	42	34	566	205	0.5645	0.4731	1992.65	649.01	930	103.3	6.98	HPRD_02781	Multiple reaction monitoring
Q15036-2	Isoform 2 of Sorting nexin-17 OS=Homo sapiens GN=SNX17	SNX17	0.0382	2	1	1	1	1		1		0.0382		2.29		445	50	6.95	HPRD_05812
Q15113	Procollagen C-endopeptidase enhancer 1 OS=Homo sapiens GN=PCOLCE PE=1 SV=2	PCOLCE	0.2116	1	7	7	14	6	2	10	4	0.167	0.0802	30.05	14.23	449	47.9	7.43	HPRD_02603
Q15166	Serum paraoxonase/lactonase 3 OS=Homo sapiens GN=PON3 PE=1 SV=3	PON3	0.3644	3	7	7	15	6	2	13	2	0.3305	0.0593	37.44	4.98	354	39.6	5.41	HPRD_04098	Multiple reaction monitoring
Q15485-2	Isoform 2 of Ficolin-2 OS=Homo sapiens GN=FCN2	FCN2	0.2182	2	5	5	15	4	4	8	7	0.2145	0.1709	25.01	17.19	275	30.2	6.29	HPRD_03376
Q15848	Adiponectin OS=Homo sapiens GN=ADIPOQ PE=1 SV=1	ADIPOQ	0.2951	1	4	4	13	3	4	4	9	0.2008	0.2951	11.24	22.33	244	26.4	5.74	HPRD_05671	Multiple reaction monitoring
Q16270-2	Isoform 2 of Insulin-like growth factor-binding protein 7 OS=Homo sapiens GN=IGFBP7	IGFBP7	0.0609	2	1	1	1	1		1		0.0609		3.5		279	28.8	8.12	HPRD_04183
Q16610	Extracellular matrix protein 1 OS=Homo sapiens GN=ECM1 PE=1 SV=2	ECM1	0.4333	4	19	19	49	17	8	35	14	0.4074	0.2037	115.95	38.98	540	60.6	6.71	HPRD_03727
Q16627	C-C motif chemokine 14 OS=Homo sapiens GN=CCL14 PE=1 SV=1	CCL14	0.172	1	1	1	1	1		1		0.172		2.44		93	10.7	8.72	HPRD_03231
Q16851-2	Isoform 2 of UTP--glucose-1-phosphate uridylyltransferase OS=Homo sapiens GN=UGP2	UGP2	0.0402	3	1	1	1	1		1		0.0402		3.48		497	55.6	7.88	HPRD_08934
Q16880	2-hydroxyacylsphingosine 1-beta-galactosyltransferase OS=Homo sapiens GN=UGT8 PE=2 SV=2	UGT8	0.0129	1	1	1	1	1		1		0.0129		2.14		541	61.4	9.52	HPRD_03186
Q31612	HLA class I histocompatibility antigen, B-73 alpha chain OS=Homo sapiens GN=HLA-B PE=1 SV=1	HLA-B	0.1102	43	1	2	2	2		2		0.1102		7.47		363	40.4	6.24	HPRD_00828
Q4ADV7-2	Isoform 2 of Protein RIC1 homolog OS=Homo sapiens GN=KIAA1432	KIAA1432	0.0189	4	1	1	1	1		1		0.0189		2.79		1165	131.1	7.59
Q569G3	Uncharacterized protein C5orf47 OS=Homo sapiens GN=C5orf47 PE=2 SV=2	C5orf47	0.0568	1	1	1	1	1		1		0.0568		2.91		176	19.2	10.48
Q5JU85-3	Isoform 3 of IQ motif and SEC7 domain-containing protein 2 OS=Homo sapiens GN=IQSEC2	IQSEC2	0.0179	3	1	1	2	1		2		0.0179		4.91		949	105	7.24
Q5JXR7	NFX1-type zinc finger-containing protein 1 (Fragment) OS=Homo sapiens GN=ZNFX1 PE=2 SV=1	ZNFX1	0.0156	5	1	1	1	1		1		0.0156		2.3		707	81.1	5.22	HPRD_11142
Q5SX90	Rab GDP dissociation inhibitor beta (Fragment) OS=Homo sapiens GN=GDI2 PE=2 SV=1	GDI2	0.1284	5	1	1	1	1		1		0.1284		2.48		148	16.8	9.73	HPRD_02863
Q5T400	HCG2045795 OS=Homo sapiens GN=hCG_2045795 PE=4 SV=1	hCG_2045795	0.1538	1	1	1	3	1		3		0.1538		6.42		65	7.5	9.99
Q5T5P0	Sickle tail protein homolog (Fragment) OS=Homo sapiens GN=KIAA1217 PE=2 SV=1	KIAA1217	0.0128	10	1	1	1	1		1		0.0128		2.04		783	86.7	9.19
Q5T7D5	Fructose-bisphosphate aldolase OS=Homo sapiens GN=ALDOB PE=3 SV=1	ALDOB	0.2063	2	3	3	6	2	1	4	2	0.1166	0.0897	11.79	4.85	223	24.1	7.11	HPRD_01972
Q5T7F1	Protein kinase C-binding protein NELL1 OS=Homo sapiens GN=NRP1 PE=2 SV=1	NRP1	0.0509	9	2	2	3	2		3		0.0509		11.46		609	68.3	6.16	HPRD_03642	Multiple reaction monitoring
Q5T8M8	Actin, alpha skeletal muscle OS=Homo sapiens GN=ACTA1 PE=2 SV=1	ACTA1	0.2613	21	1	6	13	6	2	11	2	0.2613	0.0906	34.48	4.32	287	32	5.41	HPRD_00030
Q5TA02	Glutathione S-transferase omega-1 (Fragment) OS=Homo sapiens GN=GSTO1 PE=2 SV=1	GSTO1	0.1	5	2	2	3	2		3		0.1		7.79		200	23.3	7.21	HPRD_10401
Q5TBF5	Mimecan (Fragment) OS=Homo sapiens GN=OGN PE=2 SV=1	OGN	0.0597	2	1	1	2	1		2		0.0597		4.43		268	30.4	8.34	HPRD_03856
Q5TCH6	Meiotic recombination protein SPO11 (Fragment) OS=Homo sapiens GN=SPO11 PE=2 SV=2	SPO11	0.063	4	1	1	2	1		2		0.063		5.03		270	29.9	8.5	HPRD_09236
Q5VY30	Plasma retinol-binding protein(1-182) OS=Homo sapiens GN=RBP4 PE=3 SV=1	RBP4	0.7789	2	11	11	436	10	7	409	27	0.7337	0.5226	1701.16	80.67	199	22.9	6.09	HPRD_01580	Multiple reaction monitoring
Q5VYL6	Complement factor H-related protein 5 OS=Homo sapiens GN=CFHR5 PE=2 SV=1	CFHR5	0.253	2	9	10	28	10	2	23	5	0.253	0.0388	79.38	13.73	593	67.4	7.47	HPRD_06508
Q658P3-4	Isoform 4 of Metalloreductase STEAP3 OS=Homo sapiens GN=STEAP3	STEAP3	0.0351	5	1	1	1	1		1		0.0351		2.89		456	50.5	7.87
Q6EMK4	Vasorin OS=Homo sapiens GN=VASN PE=1 SV=1	VASN	0.1441	1	7	7	31	7	4	22	9	0.1441	0.0817	68.72	32.27	673	71.7	7.39	HPRD_10587
Q6PID9	Aggrecan OS=Homo sapiens GN=ACAN PE=2 SV=1	ACAN	0.0194	7	1	1	1	1		1		0.0194		2.29		721	79.6	5.06	HPRD_01123
Q6PIF6-2	Isoform 2 of Unconventional myosin-VIIb OS=Homo sapiens GN=MYO7B	MYO7B	0.0082	3	1	1	1	1		1		0.0082		2.95		1957	221.8	8.34
Q6PJ72	LRP1 protein OS=Homo sapiens GN=LRP1 PE=2 SV=1	LRP1	0.0251	2	1	1	1	1		1		0.0251		2.66		439	48.1	5	HPRD_00138
Q6UWP8	Suprabasin OS=Homo sapiens GN=SBSN PE=2 SV=2	SBSN	0.1525	1	2	2	3	1	2	1	2	0.0915	0.1525	2.72	5.2	590	60.5	7.01	HPRD_18498
Q6UX71	Plexin domain-containing protein 2 OS=Homo sapiens GN=PLXDC2 PE=1 SV=1	PLXDC2	0.1607	2	6	6	6	6		6		0.1607		17.27		529	59.5	6.46	HPRD_08440
Q6UXB8-2	Isoform 2 of Peptidase inhibitor 16 OS=Homo sapiens GN=PI16	PI16	0.2667	2	5	5	9	5		9		0.2667		29.91		270	29.7	5.71	HPRD_11430	Multiple reaction monitoring
Q6UY14-2	Isoform 2 of ADAMTS-like protein 4 OS=Homo sapiens GN=ADAMTSL4	ADAMTSL4	0.0182	3	1	1	2	1		2		0.0182		5.31		877	95.1	8.31
Q6YHK3-3	Isoform 3 of CD109 antigen OS=Homo sapiens GN=CD109	CD109	0.0436	4	2	2	3	2		3		0.0436		6.53		665	74.4	7.4	HPRD_10590
Q71DI3	Histone H3.2 OS=Homo sapiens GN=HIST2H3A PE=1 SV=3	HIST2H3A	0.3015	7	1	2	6	2		6		0.3015		21.61		136	15.4	11.27
Q76LX8-3	Isoform 3 of A disintegrin and metalloproteinase with thrombospondin motifs 13 OS=Homo sapiens GN=ADAMTS13	ADAMTS13	0.0254	4	3	3	3	1	2	1	2	0.0075	0.0179	2.03	5.68	1340	144.4	7.09	HPRD_04994
Q7RTS7	Keratin, type II cytoskeletal 74 OS=Homo sapiens GN=KRT74 PE=1 SV=2	KRT74	0.0794	11	1	7	173	1	7	1	172	0.0227	0.0794	2.67	526.27	529	57.8	7.71	HPRD_10504
Q7Z794	Keratin, type II cytoskeletal 1b OS=Homo sapiens GN=KRT77 PE=2 SV=3	KRT77	0.109	4	3	7	110	1	7	5	105	0.0208	0.109	17.66	336.86	578	61.9	5.99	HPRD_13934
Q7Z7G0-2	Isoform 2 of Target of Nesh-SH3 OS=Homo sapiens GN=ABI3BP	ABI3BP	0.0206	7	1	1	1	1		1		0.0206		2.07		486	53.9	9.06	HPRD_09380
Q86U12	Full-length cDNA clone CS0CAP007YF18 of Thymus of Homo sapiens (human) OS=Homo sapiens GN=HSP90AA1 PE=2 SV=1	HSP90AA1	0.0581	4	2	2	3	2	1	2	1	0.0581	0.0339	4.64	3.36	413	49.3	5.41	HPRD_00777	Multiple reaction monitoring
Q86U17	Serpin A11 OS=Homo sapiens GN=SERPINA11 PE=2 SV=2	SERPINA11	0.0995	1	3	3	3	3		3		0.0995		7.14		422	47	7.68	HPRD_19045
Q86UD1	Out at first protein homolog OS=Homo sapiens GN=OAF PE=2 SV=1	OAF	0.2344	2	4	4	6	4		6		0.2344		22.44		273	30.7	6.84	HPRD_17646
Q8IVW4-2	Isoform 2 of Cyclin-dependent kinase-like 3 OS=Homo sapiens GN=CDKL3	CDKL3	0.0154	3	1	1	8	1	1	7	1	0.0154	0.0154	15.67	2.05	455	51.5	9.01
Q8IZF2-2	Isoform 2 of Probable G-protein coupled receptor 116 OS=Homo sapiens GN=GPR116	GPR116	0.0131	3	1	1	1	1		1		0.0131		3.28		1301	144.5	6.64	HPRD_11010
Q8N9B5-2	Isoform 2 of Junction-mediating and -regulatory protein OS=Homo sapiens GN=JMY	JMY	0.0195	2	1	1	4	1		4		0.0195		12.84		976	110.2	6.18
Q8NBP7	Proprotein convertase subtilisin/kexin type 9 OS=Homo sapiens GN=PCSK9 PE=1 SV=3	PCSK9	0.1315	4	6	6	10	5	1	9	1	0.1127	0.0188	23.33	2.07	692	74.2	6.61	HPRD_07080
Q8WZ42-3	Isoform 3 of Titin OS=Homo sapiens GN=TTN	TTN	0.0012	12	1	1	1	1		1		0.0012		3		26926	2991.1	6.74	HPRD_01787
Q92820	Gamma-glutamyl hydrolase OS=Homo sapiens GN=GGH PE=1 SV=2	GGH	0.2358	1	6	6	15	6		15		0.2358		48.41		318	35.9	7.11	HPRD_03299	Multiple reaction monitoring
Q92859-2	Isoform 2 of Neogenin OS=Homo sapiens GN=NEO1	NEO1	0.0241	5	2	2	3	2		3		0.0241		8		1408	154.2	6.37	HPRD_03549
Q92954-3	Isoform C of Proteoglycan 4 OS=Homo sapiens GN=PRG4	PRG4	0.1503	7	14	14	43	13	6	32	11	0.1381	0.0702	109.9	34.86	1311	141	9.39	HPRD_05047
Q96IY4	Carboxypeptidase B2 OS=Homo sapiens GN=CPB2 PE=1 SV=2	CPB2	0.4066	2	12	12	44	11	5	32	12	0.3877	0.1324	111.22	34.59	423	48.4	7.71	HPRD_04374
Q96J65-4	Isoform 4 of Multidrug resistance-associated protein 9 OS=Homo sapiens GN=ABCC12	ABCC12	0.0269	5	1	1	1	1		1		0.0269		2.62		633	70.4	9.98
Q96JB2	Conserved oligomeric Golgi complex subunit 3 OS=Homo sapiens GN=COG3 PE=1 SV=3	COG3	0.0072	1	1	1	3	1	1	2	1	0.0072	0.0072	4.89	2.16	828	94	5.57	HPRD_08443
Q96JM3	Chromosome alignment-maintaining phosphoprotein 1 OS=Homo sapiens GN=CHAMP1 PE=1 SV=2	CHAMP1	0.0246	1	1	1	1	1		1		0.0246		2.55		812	89	8.44
Q96KK5	Histone H2A type 1-H OS=Homo sapiens GN=HIST1H2AH PE=1 SV=3	HIST1H2AH	0.2188	20	2	2	4	1	1	3	1	0.1484	0.0703	8.98	2.05	128	13.9	10.89
Q96KN2	Beta-Ala-His dipeptidase OS=Homo sapiens GN=CNDP1 PE=1 SV=4	CNDP1	0.3964	2	17	17	68	17	5	57	11	0.3964	0.1164	194.83	29.81	507	56.7	5.3	HPRD_09894
Q96NZ9-2	Isoform 2 of Proline-rich acidic protein 1 OS=Homo sapiens GN=PRAP1	PRAP1	0.2333	5	1	1	1	1		1		0.2333		4.02		90	10.3	9.7
Q96PD5	N-acetylmuramoyl-L-alanine amidase OS=Homo sapiens GN=PGLYRP2 PE=1 SV=1	PGLYRP2	0.5712	4	18	18	177	18	15	127	50	0.5712	0.4635	448.27	163.38	576	62.2	7.55	HPRD_10495
Q96QR1	Secretoglobin family 3A member 1 OS=Homo sapiens GN=SCGB3A1 PE=1 SV=2	SCGB3A1	0.1827	1	1	1	2	1		2		0.1827		5.11		104	10.1	8.32	HPRD_05932
Q96ST8-2	Isoform 2 of Centrosomal protein of 89 kDa OS=Homo sapiens GN=CEP89	CEP89	0.0317	2	1	1	2	1		2		0.0317		4.44		536	62.1	6.7
Q99969	Retinoic acid receptor responder protein 2 OS=Homo sapiens GN=RARRES2 PE=1 SV=1	RARRES2	0.2454	2	2	2	3	2		3		0.2454		7.89		163	18.6	9.09	HPRD_03577
Q9BUN1	Protein MENT OS=Homo sapiens GN=MENT PE=2 SV=1	MENT	0.044	1	1	1	2	1		2		0.044		6.45		341	36.7	8.59
Q9BWP8-8	Isoform 8 of Collectin-11 OS=Homo sapiens GN=COLEC11	COLEC11	0.1929	10	3	3	12	3	1	7	5	0.1929	0.0558	23.78	13.54	197	21.6	4.75	HPRD_10847
Q9H244	P2Y purinoceptor 12 OS=Homo sapiens GN=P2RY12 PE=1 SV=1	P2RY12	0.0643	1	1	1	1	1		1		0.0643		2.58		342	39.4	9.52	HPRD_02743
Q9H3C3	PRO0845 OS=Homo sapiens PE=4 SV=1		0.3803	1	1	1	1	1		1		0.3803		2.64		71	8.1	8.24
Q9NQ36-2	Isoform 2 of Signal peptide, CUB and EGF-like domain-containing protein 2 OS=Homo sapiens GN=SCUBE2	SCUBE2	0.0165	3	1	1	1	1		1		0.0165		2.32		971	106.7	6.83
Q9NQ79-3	Isoform 3 of Cartilage acidic protein 1 OS=Homo sapiens GN=CRTAC1	CRTAC1	0.2755	4	11	11	24	10	6	12	12	0.242	0.1322	30.89	31.9	628	68	5.29	HPRD_10447
Q9NY97-2	Isoform 2 of UDP-GlcNAc:betaGal beta-1,3-N-acetylglucosaminyltransferase 2 OS=Homo sapiens GN=B3GNT2	B3GNT2	0.0356	2	1	1	1	1		1		0.0356		2.19		393	45.5	8.13	HPRD_09279
Q9NZP8	Complement C1r subcomponent-like protein OS=Homo sapiens GN=C1RL PE=1 SV=2	C1RL	0.345	7	9	10	33	9	3	22	11	0.3265	0.0719	64.57	26.84	487	53.5	7.2	HPRD_07093
Q9UGM5	Fetuin-B OS=Homo sapiens GN=FETUB PE=1 SV=2	FETUB	0.4424	7	11	11	25	11	3	20	5	0.4424	0.1021	62.53	14.69	382	42	6.83	HPRD_09335
Q9UHG3	Prenylcysteine oxidase 1 OS=Homo sapiens GN=PCYOX1 PE=1 SV=3	PCYOX1	0.3564	7	13	13	28	12	2	24	4	0.3426	0.0436	76.42	9.1	505	56.6	6.18	HPRD_11422
Q9UJV3-2	Isoform 2 of Probable E3 ubiquitin-protein ligase MID2 OS=Homo sapiens GN=MID2	MID2	0.017	2	1	1	1	1		1		0.017		2.42		705	79.8	7.05	HPRD_02191
Q9UK55	Protein Z-dependent protease inhibitor OS=Homo sapiens GN=SERPINA10 PE=1 SV=1	SERPINA10	0.3986	2	15	15	49	14	6	38	11	0.3806	0.1509	112.03	30.65	444	50.7	8.27	HPRD_09245
Q9UKP6	Urotensin-2 receptor OS=Homo sapiens GN=UTS2R PE=1 SV=1	UTS2R	0.0617	1	1	1	2	1		2		0.0617		4.59		389	42.1	10.67	HPRD_02938
Q9ULI3-2	Isoform 2 of Protein HEG homolog 1 OS=Homo sapiens GN=HEG1	HEG1	0.0178	2	1	1	3	1		3		0.0178		11.15		1012	106.4	6.11	HPRD_13644
Q9UNN8	Endothelial protein C receptor OS=Homo sapiens GN=PROCR PE=1 SV=1	PROCR	0.1092	1	2	2	2	1	1	1	1	0.0714	0.0378	2.75	2.21	238	26.7	7.18	HPRD_02801	Multiple reaction monitoring
Q9UNW1	Multiple inositol polyphosphate phosphatase 1 OS=Homo sapiens GN=MINPP1 PE=1 SV=1	MINPP1	0.0903	4	3	3	7	3		7		0.0903		17.68		487	55	7.81	HPRD_05652
Q9UP52-2	Isoform Beta of Transferrin receptor protein 2 OS=Homo sapiens GN=TFR2	TFR2	0.0143	1	1	1	8	1		8		0.0143		18.28		630	69.6	6.46	HPRD_05282
Q9UQE7	Structural maintenance of chromosomes protein 3 OS=Homo sapiens GN=SMC3 PE=1 SV=2	SMC3	0.009	1	1	1	1	1		1		0.009		2.46		1217	141.5	7.18	HPRD_05829
Q9Y5Y7	Lymphatic vessel endothelial hyaluronic acid receptor 1 OS=Homo sapiens GN=LYVE1 PE=1 SV=2	LYVE1	0.0901	1	3	3	4	3		4		0.0901		10.58		322	35.2	8.28	HPRD_05753
Q9Y6R7	IgGFc-binding protein OS=Homo sapiens GN=FCGBP PE=1 SV=3	FCGBP	0.2083	1	43	43	99	42	5	87	12	0.2067	0.0242	292.73	29.57	5405	571.6	5.34	HPRD_10956
Q9Y6Z7	Collectin-10 OS=Homo sapiens GN=COLEC10 PE=2 SV=2	COLEC10	0.083	1	2	2	3	2		3		0.083		8.75		277	30.7	7.33	HPRD_07403
Trypa2 sp	Trypa2 Tryp_artfact_2 PromTArt2 VATVSLPR-like Promega trypsin artifact 2 (899.5) xxTVSLPR		1	1	1	1	3	1	1	1	2	1	1	2.01	4.28	8	0.9	9.99
Trypa5 sp	Trypa5 Tryp_artfact_5 PromTArt5 Promega trypsin artifact 5 K to R mods (2239.1, 2914)(1987, 2003)		1	1	2	3	287	3	3	12	275	1	1	46.42	1089.38	50	5.6	5.08
TRYPpi sp	P00761 TRYP_PIG TRYPSIN PRECURSOR.		0.5152	1	9	10	421	5	9	25	396	0.342	0.4502	104.38	1451.01	231	24.4	7.18
R4GN27	Kinesin-like protein KIF12 OS=Homo sapiens GN=KIF12 PE=3 SV=1	KIF12	0.0541	3	2	2	2	1	1	1	1	0.0541	0.0511	2.43	2.61	333	37	8.92	HPRD_13914
A4D126-2	Isoform 2 of Isoprenoid synthase domain-containing protein OS=Homo sapiens GN=ISPD	ISPD	0.0499	2	1	1	1		1		1		0.0499		2.26	401	44.4	6.4
B1AN99	Trypsin-3 (Fragment) OS=Homo sapiens GN=PRSS3 PE=2 SV=1	PRSS3	0.073	6	1	1	7		1		7		0.073		18.14	178	19.4	6.07	HPRD_06685
B4DNW2	Uncharacterized protein OS=Homo sapiens PE=2 SV=1		0.0833	1	1	1	1		1		1		0.0833		2.5	180	19.1	4.96
B5MCB9	Plasma protease C1 inhibitor (Fragment) OS=Homo sapiens GN=SERPING1 PE=2 SV=1	SERPING1	0.05	1	1	1	2		1		2		0.05		4.68	160	16.8	4.53	HPRD_06033	Multiple reaction monitoring
C6GKU9	Mediator of RNA polymerase II transcription subunit 30 OS=Homo sapiens GN=MED30S PE=2 SV=1	MED30S	0.0629	2	1	1	1		1		1		0.0629		2.12	143	16.3	9.2
C9IZP8	Complement C1s subcomponent (Fragment) OS=Homo sapiens GN=C1S PE=2 SV=1	C1S	0.165	1	1	1	1		1		1		0.165		2.32	103	11.8	4.2	HPRD_00397	Multiple reaction monitoring
C9J0E4	Cystatin-A OS=Homo sapiens GN=CSTA PE=2 SV=1	CSTA	0.1905	2	1	1	5		1		5		0.1905		12.3	63	7.1	7.24	HPRD_01697
C9JN71	Zinc finger protein 878 OS=Homo sapiens GN=ZNF878 PE=3 SV=2	ZNF878	0.0169	2	1	1	1		1		1		0.0169		2.19	531	61.5	9.45
E9PRZ0	Dual-specificity mitogen-activated protein kinase kinase 3 (Fragment) OS=Homo sapiens GN=MAP2K3 PE=2 SV=2	MAP2K3	0.1125	4	1	1	1		1		1		0.1125		2.74	160	18.2	6.93	HPRD_03816
F5H5I5	ATP-binding cassette sub-family B member 9 (Fragment) OS=Homo sapiens GN=ABCB9 PE=2 SV=1	ABCB9	0.1077	9	1	1	1		1		1		0.1077		2.18	65	7.4	6.49	HPRD_09262
F5H8K9	Keratin, type II cytoskeletal 4 OS=Homo sapiens GN=KRT4 PE=2 SV=1	KRT4	0.056	4	0	4	61		4		61		0.056		160.89	500	53.9	5.92	HPRD_00478
F8WF82	Cohesin subunit SA-1 OS=Homo sapiens GN=STAG1 PE=2 SV=1	STAG1	0.2079	5	1	1	1		1		1		0.2079		2.32	101	10.9	9.89	HPRD_05076
H0Y8D1	Trypsin-1 (Fragment) OS=Homo sapiens GN=PRSS1 PE=2 SV=1	PRSS1	0.1408	5	1	1	3		1		3		0.1408		6.77	142	15.4	7.27	HPRD_02039
H3BVI7	Fizzy-related protein homolog OS=Homo sapiens GN=CDH1 PE=2 SV=1	CDH1	0.0338	4	1	1	1		1		1		0.0338		2.49	414	45.5	5.68	HPRD_01885
J3QSA3	Ubiquitin (Fragment) OS=Homo sapiens GN=UBB PE=2 SV=1	UBB	0.3721	22	1	1	2		1		2		0.3721		4.27	43	4.9	5.19
K7EQ86	KIAA0100, isoform CRA_a OS=Homo sapiens GN=KIAA0100 PE=2 SV=1	KIAA0100	0.0115	4	1	1	1		1		1		0.0115		2.63	2092	237.1	6.99
K7ERE3	Keratin, type I cytoskeletal 13 OS=Homo sapiens GN=KRT13 PE=2 SV=1	KRT13	0.1759	16	2	7	98		7		98		0.1759		273.23	415	45.2	4.81	HPRD_01016	Multiple reaction monitoring
K7ES20	Cyclin-dependent kinase inhibitor 2A, isoforms 1/2/3 OS=Homo sapiens GN=CDKN2A PE=2 SV=1	CDKN2A	0.1154	6	1	1	1		1		1		0.1154		2.97	104	11.1	6.06	HPRD_02542	Multiple reaction monitoring
O43790	Keratin, type II cuticular Hb6 OS=Homo sapiens GN=KRT86 PE=1 SV=1	KRT86	0.1461	6	5	5	5		5		5		0.1461		11.5	486	53.5	5.66	HPRD_03567
O76014	Keratin, type I cuticular Ha7 OS=Homo sapiens GN=KRT37 PE=2 SV=3	KRT37	0.02	7	1	2	18		2		18		0.02		39.55	449	49.7	4.96
P04066	Tissue alpha-L-fucosidase OS=Homo sapiens GN=FUCA1 PE=1 SV=4	FUCA1	0.0236	1	1	1	1		1		1		0.0236		2.61	466	53.7	6.84	HPRD_01974
P05089-3	Isoform 3 of Arginase-1 OS=Homo sapiens GN=ARG1	ARG1	0.0932	3	2	2	7		2		7		0.0932		17.28	236	25.3	8.51	HPRD_01947
P10599-2	Isoform 2 of Thioredoxin OS=Homo sapiens GN=TXN	TXN	0.1529	2	1	1	1		1		1		0.1529		2.08	85	9.4	6.04	HPRD_01761
P12273	Prolactin-inducible protein OS=Homo sapiens GN=PIP PE=1 SV=1	PIP	0.1507	1	2	2	8		2		8		0.1507		19.74	146	16.6	8.05	HPRD_07179
P14923	Junction plakoglobin OS=Homo sapiens GN=JUP PE=1 SV=3	JUP	0.0913	5	5	5	8		5		8		0.0913		18.02	745	81.7	6.14	HPRD_01414
P15924	Desmoplakin OS=Homo sapiens GN=DSP PE=1 SV=3	DSP	0.0536	2	13	13	24		13		24		0.0536		59.88	2871	331.6	6.81	HPRD_00513
P23458	Tyrosine-protein kinase JAK1 OS=Homo sapiens GN=JAK1 PE=1 SV=2	JAK1	0.0069	1	1	1	1		1		1		0.0069		2.23	1154	133.2	7.55	HPRD_00992
P31944	Caspase-14 OS=Homo sapiens GN=CASP14 PE=1 SV=2	CASP14	0.0455	1	1	1	1		1		1		0.0455		2.01	242	27.7	5.58	HPRD_05788
P32455	Interferon-induced guanylate-binding protein 1 OS=Homo sapiens GN=GBP1 PE=1 SV=2	GBP1	0.0203	1	1	1	1		1		1		0.0203		2.86	592	67.9	6.32	HPRD_02681
P36222	Chitinase-3-like protein 1 OS=Homo sapiens GN=CHI3L1 PE=1 SV=2	CHI3L1	0.094	1	2	2	2		2		2		0.094		4.34	383	42.6	8.46	HPRD_03314
P68104	Elongation factor 1-alpha 1 OS=Homo sapiens GN=EEF1A1 PE=1 SV=1	EEF1A1	0.0238	3	1	1	1		1		1		0.0238		2.3	462	50.1	9.01	HPRD_00559
Q02413	Desmoglein-1 OS=Homo sapiens GN=DSG1 PE=1 SV=2	DSG1	0.1077	2	7	7	32		7		32		0.1077		80.59	1049	113.7	5.03	HPRD_00515
Q03001-8	Isoform 2 of Dystonin OS=Homo sapiens GN=DST	DST	0.0039	6	1	1	1		1		1		0.0039		2.29	5171	590.7	5.68	HPRD_00222
Q04695	Keratin, type I cytoskeletal 17 OS=Homo sapiens GN=KRT17 PE=1 SV=2	KRT17	0.3125	19	4	13	166		13		166		0.3125		434.37	432	48.1	5.02	HPRD_01019
Q08554-2	Isoform 1B of Desmocollin-1 OS=Homo sapiens GN=DSC1	DSC1	0.0179	2	1	1	10		1		10		0.0179		24.49	840	93.8	5.53	HPRD_00511
Q14623	Indian hedgehog protein OS=Homo sapiens GN=IHH PE=1 SV=4	IHH	0.0438	1	1	1	1		1		1		0.0438		2.09	411	45.2	8.76	HPRD_02839
Q15323	Keratin, type I cuticular Ha1 OS=Homo sapiens GN=KRT31 PE=2 SV=3	KRT31	0.0697	11	2	3	15		3		15		0.0697		33.02	416	47.2	4.88	HPRD_03047
Q53XA7	Fumarylacetoacetase OS=Homo sapiens GN=DKFZp686F13224 PE=2 SV=1	DKFZp686F13224	0.0716	3	2	2	2		2		2		0.0716		5.01	349	38.6	7.21
Q5D862	Filaggrin-2 OS=Homo sapiens GN=FLG2 PE=1 SV=1	FLG2	0.0385	1	4	4	41		4		41		0.0385		105.11	2391	247.9	8.31	HPRD_11815
Q5H9B4	Metalloproteinase inhibitor 1 (Fragment) OS=Homo sapiens GN=TIMP1 PE=2 SV=1	TIMP1	0.125	4	1	1	1		1		1		0.125		2.73	96	10.7	7.87	HPRD_02371	Multiple reaction monitoring
O14818-4	Isoform 3 of Proteasome subunit alpha type-7 OS=Homo sapiens GN=PSMA7	PSMA7	0.094	7	1	1	2		1		2		0.094		4.88	149	16.1	8.02	HPRD_05967
Q5T749	Keratinocyte proline-rich protein OS=Homo sapiens GN=KPRP PE=1 SV=1	KPRP	0.0155	1	1	1	1		1		1		0.0155		2.22	579	64.1	8.27
Q5T8M0	Atlastin-1 (Fragment) OS=Homo sapiens GN=GBP3 PE=2 SV=1	GBP3	0.1825	4	1	1	1		1		1		0.1825		2.78	137	15.9	4.75
Q5VXJ5	Synaptonemal complex protein 1 (Fragment) OS=Homo sapiens GN=SYCP1 PE=2 SV=1	SYCP1	0.0164	2	1	1	1		1		1		0.0164		2.41	792	93.1	5.34	HPRD_03698
Q68DK2-4	Isoform 4 of Zinc finger FYVE domain-containing protein 26 OS=Homo sapiens GN=ZFYVE26	ZFYVE26	0.0177	4	1	1	1		1		1		0.0177		2.69	791	88.8	6.3
Q68DV7-3	Isoform 3 of E3 ubiquitin-protein ligase RNF43 OS=Homo sapiens GN=RNF43	RNF43	0.0213	5	1	1	1		1		1		0.0213		2.29	656	72.1	7.81
Q6KB66-2	Isoform 2 of Keratin, type II cytoskeletal 80 OS=Homo sapiens GN=KRT80	KRT80	0.0237	3	1	1	1		1		1		0.0237		2.08	422	47.2	5.3	HPRD_14068
Q6P995-2	Isoform 2 of Protein FAM171B OS=Homo sapiens GN=FAM171B	FAM171B	0.0141	2	1	1	1		1		1		0.0141		2.06	427	47.7	9.58	HPRD_13907
Q7RTU3	Oligodendrocyte transcription factor 3 OS=Homo sapiens GN=OLIG3 PE=1 SV=2	OLIG3	0.0404	1	1	1	1		1		1		0.0404		2.01	272	29.3	9.48	HPRD_17662
Q7Z7M0-2	Isoform 2 of Multiple epidermal growth factor-like domains protein 8 OS=Homo sapiens GN=MEGF8	MEGF8	0.004	2	1	1	2		1		2		0.004		5.36	2778	295.7	6.86	HPRD_10370
Q86YZ3	Hornerin OS=Homo sapiens GN=HRNR PE=1 SV=2	HRNR	0.1088	1	12	12	64		12		64		0.1088		178.96	2850	282.2	10.04	HPRD_17114
Q8IUC1	Keratin-associated protein 11-1 OS=Homo sapiens GN=KRTAP11-1 PE=1 SV=1	KRTAP11-1	0.0675	1	1	1	2		1		2		0.0675		5.09	163	17.1	7.9
Q8N1N4	Keratin, type II cytoskeletal 78 OS=Homo sapiens GN=KRT78 PE=2 SV=2	KRT78	0.0981	3	3	5	26		5		26		0.0981		62.6	520	56.8	6.02	HPRD_17171
Q8WWA0	Intelectin-1 OS=Homo sapiens GN=ITLN1 PE=1 SV=1	ITLN1	0.0319	1	1	1	1		1		1		0.0319		2.01	313	34.9	6.01	HPRD_17165
Q8WXW3-2	Isoform 2 of Progesterone-induced-blocking factor 1 OS=Homo sapiens GN=PIBF1	PIBF1	0.0278	2	1	1	1		1		1		0.0278		2.17	216	25.1	9.22	HPRD_06337
Q92974-3	Isoform 3 of Rho guanine nucleotide exchange factor 2 OS=Homo sapiens GN=ARHGEF2	ARHGEF2	0.0157	4	1	1	1		1		1		0.0157		2.1	958	108.2	6.87	HPRD_10458
Q96P63	Serpin B12 OS=Homo sapiens GN=SERPINB12 PE=1 SV=1	SERPINB12	0.0395	2	1	1	1		1		1		0.0395		2.22	405	46.2	5.53	HPRD_11548
Q96QE5-4	Isoform 2 of Transcription elongation factor, mitochondrial OS=Homo sapiens GN=TEFM	TEFM	0.1111	3	1	1	1		1		1		0.1111		2.49	171	19.7	9.67
Q9BXL7	Caspase recruitment domain-containing protein 11 OS=Homo sapiens GN=CARD11 PE=1 SV=3	CARD11	0.0217	1	1	1	1		1		1		0.0217		2.43	1154	133.2	6.09	HPRD_06234
Q9H8E8-2	Isoform 2 of Cysteine-rich protein 2-binding protein OS=Homo sapiens GN=CSRP2BP	CSRP2BP	0.0321	1	1	1	1		1		1		0.0321		2.69	654	74.3	8.72	HPRD_16765
Q9H8L6	Multimerin-2 OS=Homo sapiens GN=MMRN2 PE=1 SV=2	MMRN2	0.0148	1	1	1	1		1		1		0.0148		2.73	949	104.3	5.86	HPRD_10601
Q9NRC6	Spectrin beta chain, non-erythrocytic 5 OS=Homo sapiens GN=SPTBN5 PE=1 SV=1	SPTBN5	0.003	1	1	1	2		1		2		0.003		5.01	3674	416.6	6.67	HPRD_10438
Q9NX55	Huntingtin-interacting protein K OS=Homo sapiens GN=HYPK PE=1 SV=2	HYPK	0.1085	1	1	1	1		1		1		0.1085		2.27	129	14.7	4.93
Q9NZT1	Calmodulin-like protein 5 OS=Homo sapiens GN=CALML5 PE=1 SV=2	CALML5	0.1575	1	1	1	1		1		1		0.1575		2.98	146	15.9	4.44	HPRD_05538
Q9UBR2	Cathepsin Z OS=Homo sapiens GN=CTSZ PE=1 SV=1	CTSZ	0.0396	1	1	1	1		1		1		0.0396		2.52	303	33.8	7.11	HPRD_04410
Q9Y2V7-2	Isoform 2 of Conserved oligomeric Golgi complex subunit 6 OS=Homo sapiens GN=COG6	COG6	0.0098	2	1	1	1		1		1		0.0098		2.04	615	68.4	5.92	HPRD_08445
Q9Y5E5	Protocadherin beta-4 OS=Homo sapiens GN=PCDHB4 PE=2 SV=1	PCDHB4	0.0151	1	1	1	3		1		3		0.0151		6.65	795	87.2	5.2	HPRD_07559
