# Supplementary material for: Integrative analysis for the discovery of lung cancer serological markers and validation by MRM-MS
Source: PLoS One. 2017 Aug 24;12(8):e0183896. doi: 10.1371/journal.pone.0183896 (PMC5570484; doi:10.1371/journal.pone.0183896)
Supplement: S4 Table — (XLSX) [file pone.0183896.s006.xlsx]

## Sheet: Sheet1
Supplemental Table S4. A list of MRM parameters of 8 target peptides for LC-MRM
Q1 (m/z)	Q3 (m/z)	Dwell time (ms)	Skyline output	DPa	CEb	CXPc	Quant transition	Average RT (min)d	RSD(%)e	Quant peptide	Median CV (%)f	Max CV (%)g
498.771	480.266	20	BCHE.NIAAFGGNPK.+2y5.heavy	81	21	24
494.764	472.251	20	BCHE.NIAAFGGNPK.+2y5.light	81	21	24
498.771	627.334	20	BCHE.NIAAFGGNPK.+2y6.heavy	81	21	16
494.764	619.32	20	BCHE.NIAAFGGNPK.+2y6.light	81	21	16
498.771	698.371	20	BCHE.NIAAFGGNPK.+2y7.heavy	81	23	32
494.764	690.357	20	BCHE.NIAAFGGNPK.+2y7.light	81	23	32
498.771	769.408	20	BCHE.NIAAFGGNPK.+2y8.heavy	81	21	34	v	12.92	5.7		7.48	12.42
494.764	761.394	20	BCHE.NIAAFGGNPK.+2y8.light	81	21	34	v
604.313	373.207	20	BCHE.YLTLNTESTR.+2y3.heavy	121	41	18
599.309	363.199	20	BCHE.YLTLNTESTR.+2y3.light	121	41	18
604.313	717.34	20	BCHE.YLTLNTESTR.+2y6.heavy	121	29	30
599.309	707.332	20	BCHE.YLTLNTESTR.+2y6.light	121	29	30
604.313	830.424	20	BCHE.YLTLNTESTR.+2y7.heavy	121	29	36
599.309	820.416	20	BCHE.YLTLNTESTR.+2y7.light	121	29	36
604.313	931.472	20	BCHE.YLTLNTESTR.+2y8.heavy	121	27	40	v	14.8	4.76	v	4.3	4.96
599.309	921.464	20	BCHE.YLTLNTESTR.+2y8.light	121	27	40	v			v
554.294	371.202	20	C7.VLFYVDSEK.+2y3.heavy	91	33	16
550.287	363.187	20	C7.VLFYVDSEK.+2y3.light	91	33	16
554.294	585.297	20	C7.VLFYVDSEK.+2y5.heavy	91	25	26
550.287	577.283	20	C7.VLFYVDSEK.+2y5.light	91	25	26
554.294	748.36	20	C7.VLFYVDSEK.+2y6.heavy	91	25	32
550.287	740.346	20	C7.VLFYVDSEK.+2y6.light	91	25	32
554.294	895.429	20	C7.VLFYVDSEK.+2y7.heavy	91	21	16	v	20.97	5.39	v	2.67	5.25
550.287	887.415	20	C7.VLFYVDSEK.+2y7.light	91	21	16	v			v
765.379	562.286	20	CP.ALYLQYTDETFR.+2y4.heavy	136	49	24
760.375	552.278	20	CP.ALYLQYTDETFR.+2y4.light	136	49	24
765.379	778.361	20	CP.ALYLQYTDETFR.+2y6.heavy	136	31	34
760.375	768.352	20	CP.ALYLQYTDETFR.+2y6.light	136	31	34
765.379	941.424	20	CP.ALYLQYTDETFR.+2y7.heavy	136	29	18
760.375	931.416	20	CP.ALYLQYTDETFR.+2y7.light	136	29	18
765.379	1069.48	20	CP.ALYLQYTDETFR.+2y8.heavy	136	31	20	v	26.27	5.57	v	3.37	4.41
760.375	1059.47	20	CP.ALYLQYTDETFR.+2y8.light	136	31	20	v			v
607.272	547.286	20	CP.EYTDASFTNR.+2y4.heavy	106	25	24
602.267	537.278	20	CP.EYTDASFTNR.+2y4.light	106	25	24
607.272	634.318	20	CP.EYTDASFTNR.+2y5.heavy	106	25	12	v	12.85	8.17		3.13	7.45
602.267	624.31	20	CP.EYTDASFTNR.+2y5.light	106	25	12	v
607.272	705.355	20	CP.EYTDASFTNR.+2y6.heavy	106	33	14
602.267	695.347	20	CP.EYTDASFTNR.+2y6.light	106	33	14
607.272	921.43	20	CP.EYTDASFTNR.+2y8.heavy	106	27	18
602.267	911.422	20	CP.EYTDASFTNR.+2y8.light	106	27	18
543.291	575.328	20	GGH.YYIAASYVK.+2y5.heavy	86	23	24
539.284	567.314	20	GGH.YYIAASYVK.+2y5.light	86	23	24
543.291	646.365	20	GGH.YYIAASYVK.+2y6.heavy	86	21	12	v	17.32	5.44	v	17.06	51.52
539.284	638.351	20	GGH.YYIAASYVK.+2y6.light	86	21	12	v			v
543.291	759.449	20	GGH.YYIAASYVK.+2y7.heavy	86	21	14
539.284	751.435	20	GGH.YYIAASYVK.+2y7.light	86	21	14
543.291	922.512	20	GGH.YYIAASYVK.+2y8.heavy	86	23	18
539.284	914.498	20	GGH.YYIAASYVK.+2y8.light	86	23	18
662.87	532.793	20	GPX3.FLVGPDGIPIMR.+2y10+2.heavy	121	25	6
657.866	527.789	20	GPX3.FLVGPDGIPIMR.+2y10+2.light	121	25	6
662.87	526.305	20	GPX3.FLVGPDGIPIMR.+2y4.heavy	121	35	22	v	32.19	5.94	v	2.96	14.57
657.866	516.296	20	GPX3.FLVGPDGIPIMR.+2y4.light	121	35	22	v			v
662.87	696.41	20	GPX3.FLVGPDGIPIMR.+2y6.heavy	121	45	32
657.866	686.402	20	GPX3.FLVGPDGIPIMR.+2y6.light	121	45	32
662.87	965.511	20	GPX3.FLVGPDGIPIMR.+2y9.heavy	121	31	40
657.866	955.503	20	GPX3.FLVGPDGIPIMR.+2y9.light	121	31	40
479.751	383.22	20	GPX3.LFWEPMK.+2y3.heavy	91	29	18
475.744	375.206	20	GPX3.LFWEPMK.+2y3.light	91	29	18
479.751	512.263	20	GPX3.LFWEPMK.+2y4.heavy	91	21	24
475.744	504.249	20	GPX3.LFWEPMK.+2y4.light	91	21	24
479.751	698.342	20	GPX3.LFWEPMK.+2y5.heavy	91	19	32	v	25.88	5.57		4.51	6.71
475.744	690.328	20	GPX3.LFWEPMK.+2y5.light	91	19	32	v
479.751	845.411	20	GPX3.LFWEPMK.+2y6.heavy	91	19	36
475.744	837.396	20	GPX3.LFWEPMK.+2y6.light	91	19	36
a Declustering Potential
b Collisional Energy
c Collisional cell eXit Potential
d Average Retention Time (min) in 60 LC-MRM runs
e Relative Standard Deviation of retention time in 60 LC-MRM runs
f Median Coefficient of Variance in 7 technical triple-replicates
g Maximum Coefficient of Variance in 7 technical triple-replicates
C*: Carbamidomethyl-cysteine
