# Supplementary material for: Integrative analysis for the discovery of lung cancer serological markers and validation by MRM-MS
Source: PLoS One. 2017 Aug 24;12(8):e0183896. doi: 10.1371/journal.pone.0183896 (PMC5570484; doi:10.1371/journal.pone.0183896)
Supplement: S5 Table — (XLSX) [file pone.0183896.s007.xlsx]

## Sheet: Sheet1
Supplemental Table S5. Quantification of 4 target proteins (BCHE, C7, CP and GPx3) in serum MRM assays (µg/mL)
sample ID	group	age	sex	smoke	HTN	DM	BCHE	C7	CP	GPx3
C1	control	23	M	0	0	0	5.5	40.33	1902.88	9.98
C2	control	43	M	1	0	0	7.31	38.26	2359.39	9.87
C3	control	44	M	0	0	0	5.86	28.98	2706.61	10.25
C4	control	68	M	0	0	0	5.8	30.56	1793.96	11.16
C5	control	69	F	0	0	0	4.99	22.92	2404.99	11.92
C6	control	54	F	0	1	0	7.15	35.02	1959.56	10.08
C7	control	59	M	0	0	0	6.12	32.96	1607.8	10.95
C8	control	59	M	0	0	0	4.46	40.24	1694.67	12.72
C9	control	65	F	0	0	0	5.55	63.2	2525.9	13.23
C10	control	27	F	0	0	0	3.58	30.55	1704.86	7.92
C11	control	59	M	1	1	1	3.22	26.84	2403.28	9.21
C12	control	36	M	1	0	0	4.3	73.29	1589.37	9.31
C13	control	40	F	0	0	0	3.4	55.25	1550.68	15.84
C14	control	61	M	0	0	0	4.64	50.39	3165.12	12.55
C15	control	68	F	0	0	0	6.1	34.02	2684.47	10.57
C16	control	68	M	1	0	0	5.33	42.69	2196.38	10.91
C17	control	76	F	0	1	0	4.53	52.08	2621.92	8.97
C18	control	74	M	1	0	0	4.1	36.06	1911.27	9.4
C19	control	75	M	0	1	0	3.32	38.83	2110.07	14.3
C20	control	52	F	0	0	0	5	32.23	1202.58	14.45
C21	control	69	M	1	1	0	5.68	38.65	954.83	14.95
C22	control	54	M	0	0	0	2.62	61.21	1562.71	11.85
C23	control	57	F	0	0	0	3.35	32.1	1546.21	7.27
LC1	NSCLC (ADC)	67	F	0	0	0	6.04	34.63	2049.4	10.51
LC2	NSCLC (ADC)	49	F	0	0	0	4.78	44.12	1881.55	9.73
LC3	NSCLC (ADC)	59	F	0	1	0	4.02	10.98	2126.6	8.09
LC4	NSCLC (ADC)	58	F	0	0	0	4.45	27.96	1442.55	6.8
LC5	NSCLC (ADC)	43	F	0	0	0	2.71	12.07	1515.5	14.07
LC6	NSCLC (ADC)	64	F	0	1	0	4.11	22.2	1031.85	11.35
LC7	NSCLC (ADC)	73	F	0	0	0	4.38	34.39	1131.53	12.68
LC8	NSCLC (ADC)	66	F	0	0	0	4.84	45.86	2017.06	10.27
LC9	NSCLC (ADC)	77	M	0	0	0	3.03	49.82	1224.94	7.65
LC10	NSCLC (ADC)	57	F	0	1	0	4.22	43.62	2251.15	7.68
LC11	NSCLC (ADC)	64	M	1	1	0	2.66	34.14	1792.66	8
LC12	NSCLC (ADC)	38	M	1	0	0	4.95	37.31	1542.3	9.46
LC13	NSCLC (ADC)	67	M	1	1	0	4.34	47.81	1788.91	10.53
LC14	NSCLC (ADC)	63	M	0	0	0	4	12.27	2612.13	9.35
LC15	NSCLC (ADC)	53	F	0	0	0	2.81	26.09	1878.3	13.46
LC16	NSCLC (ADC)	42	F	0	0	0	4.43	37.1	1126.18	10.52
LC17	NSCLC (SQC)	61	F	0	1	0	5.7	35.06	3557.34	9.02
LC18	NSCLC (SQC)	64	F	0	0	1	1.97	25.81	2668.11	7.52
LC19	NSCLC (SQC)	62	M	0	0	0	1.69	28.24	2156.59	6.96
LC20	NSCLC (SQC)	66	M	0	0	1	2.22	3.17	1267.17	11.44
LC21	NSCLC (SQC)	57	M	1	0	0	4.22	53.2	2337.59	10.24
LC22	NSCLC (SQC)	68	M	1	1	1	3.19	54.1	2122.32	9.19
LC23	NSCLC (SQC)	68	M	1	1	1	5.14	30.12	2967.3	10.61
NSCLC : non-small cell lung cancer				smoke : smoking history - 0 (No), 1 (Yes)
ADC : adenocarcinoma				HTN : hypertension - 0 (No), 1 (Yes)
SQC : squamous cell carcinoma				DM : diabetes mellitus - 0 (No), 1 (Yes)
