# Supplementary material for: Integrative analysis for the discovery of lung cancer serological markers and validation by MRM-MS
Source: PLoS One. 2017 Aug 24;12(8):e0183896. doi: 10.1371/journal.pone.0183896 (PMC5570484; doi:10.1371/journal.pone.0183896)
Supplement: S6 Table — (XLSX) [file pone.0183896.s008.xlsx]

## Sheet: Sheet2
Supplemental Table S5. Quantification of BCHE and GPx3 in sera ELISA assays (µg/mL)
sample ID	group	age	sex	smoke	HTN	DM	BCHE	GPx3
C1	control	76	F	0	1	0	4.41	7.81
C2	control	75	M	1	0	0	3.62	20.69
C3	control	74	M	1	0	0	5.54	8.46
C4	control	70	M	0	0	0	6	9.55
C5	control	69	M	0	1	0	5.05	18.47
C6	control	69	M	1	1	0	4.65	12.78
C7	control	69	M	0	1	1	4.91	11.15
C8	control	68	F	0	0	0	6.33	20.99
C9	control	68	M	1	0	0	6.25	18.18
C10	control	67	F	0	0	0	4.52	5.57
C11	control	67	F	0	1	1	5.54	21.55
C12	control	67	M	0	1	0	3.91	19.47
C13	control	66	F	0	0	0	4.87	12.5
C14	control	66	M	0	0	1	6.43	17.35
C15	control	66	M	0	0	0	4.62	12.42
C16	control	65	M	0	1	1	4.65	21.27
C17	control	64	F	0	1	0	4.62	11.2
C18	control	62	F	0	0	0	4.08	16.49
C19	control	62	M	0	0	1	4.62	11.14
C20	control	61	F	0	1	0	4.53	10.49
C21	control	61	M	0	1	0	6.71	15.56
C22	control	60	F	0	0	0	4.64	12.26
C23	control	60	M	1	0	0	4.13	15.73
C24	control	57	F	0	0	0	5.01	14.34
C25	control	55	F	0	0	0	3.68	10.37
C26	control	54	F	0	0	0	3.98	9.24
C27	control	54	M	0	1	0	4.89	7.51
C28	control	54	M	0	0	0	2.62	18.68
C29	control	53	F	1	0	0	3.4	10.12
C30	control	52	F	0	0	0	3.95	5.88
C31	control	52	F	0	0	0	4.62	8.76
C32	control	52	F	0	0	0	3.92	6.71
C33	control	52	F	1	0	0	4.42	13.71
C34	control	52	F	0	0	0	3.12	25.01
C35	control	52	F	0	1	0	3.15	19.8
C36	control	52	F	0	0	0	4.74	10.56
C37	control	50	M	1	0	1	4.7	11.41
C38	control	49	M	1	0	0	4.08	16.82
C39	control	48	M	1	0	0	4.26	19.78
C40	control	46	F	0	0	0	3.65	15.3
C41	control	46	M	1	0	0	4.49	18.62
C42	control	44	M	1	0	0	6.12	14.84
C43	control	44	M	0	0	0	5.24	9.06
C44	control	44	M	0	0	1	3.01	8.68
C45	control	43	F	0	0	0	3.33	18.88
C46	control	43	F	0	0	0	3.31	24.53
C47	control	43	M	1	0	0	4.67	4.66
C48	control	42	F	0	0	0	3.73	8.2
C49	control	42	M	0	0	0	3.7	18.14
C50	control	40	M	0	0	0	4.57	8.67
LC1	NSCLC (ADC)	42	F	0	0	0	5.36	2.82
LC2	NSCLC (ADC)	46	F	0	0	0	4.75	5.57
LC3	NSCLC (ADC)	46	F	0	0	0	5.62	8.02
LC4	NSCLC (ADC)	47	F	0	0	0	4.64	11.61
LC5	NSCLC (ADC)	45	F	0	0	0	4.6	12.06
LC6	NSCLC (ADC)	49	M	1	1	0	2.98	5.6
LC7	NSCLC (ADC)	55	F	0	0	0	5.41	2.7
LC8	NSCLC (ADC)	58	F	0	0	0	5.32	4.14
LC9	NSCLC (ADC)	50	F	0	1	0	3.74	6.22
LC10	NSCLC (ADC)	52	F	0	1	1	7.26	6.97
LC11	NSCLC (ADC)	53	F	0	0	0	3.12	7.41
LC12	NSCLC (ADC)	56	F	0	0	0	4.94	7.97
LC13	NSCLC (ADC)	58	F	0	1	0	6.36	9.57
LC14	NSCLC (ADC)	52	M	1	0	0	3.12	5.67
LC15	NSCLC (ADC)	54	M	1	0	0	3.21	5.99
LC16	NSCLC (ADC)	52	M	1	0	0	4.14	7.27
LC17	NSCLC (ADC)	50	M	1	0	0	3.97	7.97
LC18	NSCLC (ADC)	58	M	1	0	0	5.28	9.47
LC19	NSCLC (ADC)	55	M	1	1	0	3.86	10.86
LC20	NSCLC (ADC)	50	M	1	0	0	3.49	11.94
LC21	NSCLC (ADC)	54	M	1	0	0	3.34	13.58
LC22	NSCLC (SQC)	54	M	0	0	1	3.86	11.86
LC23	NSCLC (SQC)	51	M	1	1	1	1.77	14.01
LC24	NSCLC (SQC)	58	M	0	0	0	4.45	15.6
LC25	NSCLC (SQC)	59	M	1	1	0	4.35	22.07
LC26	NSCLC (ADC)	68	F	0	1	1	4.19	2.04
LC27	NSCLC (ADC)	63	F	0	0	0	2.39	4.13
LC28	NSCLC (ADC)	68	F	0	1	0	3.04	4.26
LC29	NSCLC (ADC)	67	F	0	0	0	3.52	4.63
LC30	NSCLC (ADC)	63	F	0	0	0	3.59	5.93
LC31	NSCLC (ADC)	61	F	0	0	0	3.85	7.58
LC32	NSCLC (ADC)	69	F	0	1	1	4.05	7.84
LC33	NSCLC (ADC)	65	F	0	1	0	4.9	7.91
LC34	NSCLC (ADC)	64	F	0	0	0	5.66	9.02
LC35	NSCLC (ADC)	63	F	0	0	0	4.52	9.32
LC36	NSCLC (ADC)	69	F	0	0	1	4.24	9.53
LC37	NSCLC (ADC)	60	F	0	1	0	4.07	9.61
LC38	NSCLC (ADC)	64	F	0	1	0	4.52	12.56
LC39	NSCLC (ADC)	67	F	0	1	1	3.95	19.94
LC40	NSCLC (SQC)	68	F	0	0	0	3.32	10.57
LC41	NSCLC (SQC)	60	M	1	0	0	2.68	6.27
LC42	NSCLC (SQC)	67	M	0	0	0	3.9	9.39
LC43	NSCLC (SQC)	60	M	1	0	0	1.2	14.4
LC44	NSCLC (SQC)	60	M	1	0	0	2.53	15.61
LC45	NSCLC (ADC)	70	F	0	1	0	3.6	4.1
LC46	NSCLC (ADC)	72	F	0	0	0	3.68	6.72
LC47	NSCLC (ADC)	73	F	0	1	0	4.13	7.75
LC48	NSCLC (ADC)	72	F	0	1	0	4.83	8.92
LC49	NSCLC (ADC)	70	F	0	1	1	4.08	16.56
LC50	NSCLC (SQC)	73	F	0	1	0	2.45	8.83
NSCLC : non-small cell lung cancer				smoke : smoking history - 0 (No), 1 (Yes)
ADC : adenocarcinoma				HTN : hypertension - 0 (No), 1 (Yes)
SQC : squamous cell carcinoma				DM : diabetes mellitus - 0 (No), 1 (Yes)
